# Supplementary material for: GOT1 inhibition promotes pancreatic cancer cell death by ferroptosis
Source: Nat Commun. 2021 Aug 11;12:4860. doi: 10.1038/s41467-021-24859-2 (PMC8357841; doi:10.1038/s41467-021-24859-2)
Supplement: Supplementary file 4 — Supplemental Movies 1-10 [file 41467_2021_24859_MOESM4_ESM.zip]

Archive with 11 entries (11 files):
- Supplemental Movies/Extended Movie 1.mp4
- Supplemental Movies/Extended Movie 10.mp4
- Supplemental Movies/Extended Movie 2.mp4
- Supplemental Movies/Extended Movie 3.mp4
- Supplemental Movies/Extended Movie 4.mp4
- Supplemental Movies/Extended Movie 5.mp4
- Supplemental Movies/Extended Movie 6.mp4
- Supplemental Movies/Extended Movie 7.mp4
- Supplemental Movies/Extended Movie 8.mp4
- Supplemental Movies/Extended Movie 9.mp4
- Supplemental Movies/Kremer, et al. (Supplmenetal Movies)_DK.pptx
