# Supplementary material for: GOT1 inhibition promotes pancreatic cancer cell death by ferroptosis
Source: Nat Commun. 2021 Aug 11;12:4860. doi: 10.1038/s41467-021-24859-2 (PMC8357841; doi:10.1038/s41467-021-24859-2)
Supplement: Supplementary file 6 — Source Data [file 41467_2021_24859_MOESM6_ESM.zip]

Archive with 3 entries (3 files):
- Metabolomics data.xlsx
- RNAseq.xlsx
- Source Data.xlsx
