# Supplementary material for: GOT1 inhibition promotes pancreatic cancer cell death by ferroptosis
Source: Nat Commun. 2021 Aug 11;12:4860. doi: 10.1038/s41467-021-24859-2 (PMC8357841; doi:10.1038/s41467-021-24859-2)
Supplement: Supplementary file 6 — Source Data [file 41467_2021_24859_MOESM6_ESM.zip › Metabolomics data.xlsx]

## Sheet: Legend
Legend	Experiment	Corresponding data
Sheet 1	Pa-Tu-8902 in vitro	Supplementary Figure 1c
Sheet 2	iDox-shGOT1 Pa-Tu-8902 tumors	Supplementary figure 2c.
Sheet 3	Pa-Tu8902 orthotopic tumor	Supplementary figure 2g.
Sheet 4	Pa-Tu-8902 in vitro 2	Supplementary figure 4c, 5a-b, and 8 a-b.
Sheet 5	Pa-Tu-8902 BSO tumors	Figure 3g.

## Sheet: Pa-Tu-8902 in vitro
Compound Method		Tu8902_ish-NT_(+)DOX_dmso_3	Tu8902_ish-NT_(+)DOX_dmso_2	Tu8902_ish-NT_(+)DOX_dmso_1	Tu8902_ish-NT_(-)DOX_dmso_3	Tu8902_ish-NT_(-)DOX_dmso_2	Tu8902_ish-NT_(-)DOX_dmso_1	Tu8902_ish-GOT1_(+)DOX_dmso_3	Tu8902_ish-GOT1_(+)DOX_dmso_2	Tu8902_ish-GOT1_(+)DOX_dmso_1	Tu8902_ish-GOT1_(-)DOX_dmso_3	Tu8902_ish-GOT1_(-)DOX_dmso_2	Tu8902_ish-GOT1_(-)DOX_dmso_1
Name	Transition	Area	Area	Area	Area	Area	Area	Area	Area	Area	Area	Area	Area
±-Mevalonolactone	189.1 -> 59.1	20.7634	34.5398	96.8605	56.5816	37.4824	129.394	197.587	153.39	57.2551	73.0707	34.7892	96.3391
2-2-Dimethyl Succinic acid	145.1 -> 101.1	119468	89682.1	1.71371e+06	204998	99882.1	150134	122564	133476	208191	227880	178200	3.74396e+06
2-3-Dihydroxybenzoic acid	153.0 -> 109.0	498.368	808.782	459.076	81.4573	453.818	691.585	316.536	829.91	733.856	376.587	1851.56	627.87
2-3-Dihydroxyisovalerate	133.1 -> 75.1	95.7584	93.7243	286.533	140.682	35.487	67.3001	112.081	25.9703	245.893	60.5647	66.483	113.335
2-3-Pyridinedicarboxylic acid	166.0 -> 122.0	3021.88	1364.53	1544.54	3768.9	3159.09	3699.85	6329.07	3239.38	4671.2	5467.47	3508.1	6670.65
2-4-Quinolinediol	160.0 -> 117.9	48.5162	29.3996	79.7136	82.2705	33.39	17.1134	174.955	26.7591	23.1362	34.4208	42.7998	106.192
2-Deoxyadenosine 5-diphosphate	410.0 -> 79.1	1048.01	366.851	356.341	139.223	378.804	309.286	1234.75	1299.33	1411.41	951.754	1120.01	332.955
2-Deoxyadenosine 5-monophosphate	330.0 -> 79.0	549.611	742.263	754.108	514.5	348.031	409.836	175.049	3104.95	2716.68	2365.36	2704.14	2654.08
2-Deoxyadenosine	310.1 -> 250.0	516.661	716.499	423.267	644.68	848.292	107.696	635.932	234.348	198.185	53.1179	963.486	98.8408
2-Deoxycytidine 5-diphosphate	386.0 -> 97.0	85.5279	20.7514	44.919	38.8952	96.6974	45.5475	48.4625	48.7307	50.8768	45.4228	188.078	120.958
2-Deoxycytidine 5-monophosphate	306.0 -> 79.0	2555.54	2355.29	1938.98	1641.51	1850.3	1542.83	3643.38	4281.62	4524.68	5216.16	5528.7	5652.68
2-Deoxycytidine	286.1 -> 226.0	1496.82	1436.38	5087.85	2803.53	5204.35	4811.13	3662.9	4936.67	5351.6	4259.9	4710.12	2094.69
2-Deoxy-D-glucose 6-phosphate	243.0 -> 79.1	202.011	123.272	64.0187	115.668	183.587	101.405	99.2788	307.767	316.835	314.619	58.9689	259.45
2-Deoxy-D-ribose	193.1 -> 59.2	1670.36	7518.68	816.411	625.49	840.592	1132.58	836.536	1168.99	903.648	804.816	1217.65	952.284
2-Deoxyguanosine 5-diphosphate	426.0 -> 158.9	100610	114171	109926	81671.3	76288	72722.6	92635.8	134852	147403	99176.1	90184.4	95125.6
2-Deoxyguanosine 5-monophosphate	346.0 -> 79.1	552937	602757	604138	462178	457554	412485	1.00266e+06	1.50066e+06	1.63985e+06	1.50562e+06	1.55065e+06	1.53467e+06
2-Deoxyguanosine	266.1 -> 150.0	9.12271	13.5234	28.5324	54.696	17.0032	249.753	22.961	11.4301	29.7472	20.966	11.6568	18.438
2-Deoxyinosine	251.1 -> 135.0	950.523	1489	240.393	237.483	905.422	477.103	1578.98	329.822	1357.97	1746.1	1904.31	1922.27
2-Deoxyribose 5-phosphate	213.0 -> 79.1	782.434	275.014	308.484	361.134	492.827	532.39	6363.52	857.515	1142.73	354.644	1227.65	418.105
2-Deoxyuridine 5-triphosphate	467.0 -> 368.9	9.28045	20.4397	32.3047	2.27736	22.9838	10.0991	6.88611	18.4915	23.4952	12.4224	21.5887	6.82137
2-Deoxyuridine	227.1 -> 184.0	1836.69	1234.53	655.47	2591.2	1815.58	1461.2	688.822	1341.33	487.264	770.874	546.5	389.091
2-Isopropylmalic acid	175.1 -> 113.0	5420.29	4883.52	242.275	5114.43	3745.33	4639.46	5493	5664.34	4793.02	5711.42	6307.82	5447.77
2-Ketobutyrate	101.0 -> 57.2	5311.94	8237.07	2914.33	823.472	2610.21	5081.44	4514.19	7120.18	11662.7	9445.6	8542.83	11492.9
2-Methyl-1-butanol	87.1 -> 43.3	38095.1	11087.3	40880.1	20045.5	25734.1	37699.7	28117.4	21808.8	26105.2	34669.2	19389.4	35029.3
2-Phosphoglyceric acid	185.0 -> 97.0	33575.7	28678.4	37665.4	30682	1950.85	1922.61	43165.9	2921.8	57678.3	30164.6	3476.02	1788.66
3-2-Hydroxyethylindole	160.1 -> 142.1	97.9285	1197.37	512.146	1985.44	247.732	252.942	1725.32	322.109	1505.98	458.978	1276.22	1110.35
3-Dehydroshikimic acid	171.0 -> 127.0	1073.82	441.763	411.61	138.678	558.121	3108.5	536.269	258.378	110.75	194.268	585.308	123.574
3-Hydroxyanthranilic acid	152.0 -> 108.0	27.7155	64.4842	81.2243	99.9609	60.209	102.981	92.0375	31.6038	290.936	130.501	300.742	65.1258
3-Hydroxy-DL-kynurenine	223.1 -> 162.0	21.4215	6.93808	7.26973	14.979	6.02511	53.219	25.1222	22.474	20.999	29.9043	15.5672	3.9238
3-Hydroxyphenylacetic acid	151.0 -> 107.1	255.627	75.1386	352.591	278.65	220.265	488.989	430.46	584.555	268.305	94.2842	420.546	286.474
3-Indoleacetic acid	174.1 -> 130.0	111.927	65.1783	285.995	143.279	43.1438	259.213	283.077	461.421	303.47	234.312	557.016	142.233
3-Methylglutaric acid	145.1 -> 101.1	1.38503e+06	1.45571e+06	1.63395e+06	1.65797e+06	1.29177e+06	1.31862e+06	1.64591e+06	1.42618e+06	1.90453e+06	3.45988e+06	2.62536e+06	3.77806e+06
4-Aminobenzoic acid	136.0 -> 92.0	13.0245	37.6483	15.9004	8.4969	12.775	29.6673	37.7626	27.4892	56.2801	23.1117	8.83263	17.4237
4-Guanidobutyric acid	144.1 -> 102.0	16.3625	49.283	105.772	81.9101	2.53066	62.0202	32.0347	73.6352	46.2329	22.4224	37.3281	21.8503
4-Hydroxybenzoic acid	137.0 -> 93.0	8964.26	8897.58	10471.1	11007.1	10849	9630.33	7609.61	18394.3	11518.7	10390.7	31930.5	6098.33
4-Hydroxy-L-glutamic acid	162.0 -> 144.0	3738.1	3512.78	3868.41	2756.2	3940.2	3296.28	6343.45	7324.04	7941.97	5891.15	5736.28	5291.12
4-Hydroxyphenyl-pyruvic acid	179.0 -> 107.0	396.032	1390.86	1526.52	1006.67	1176.43	940.793	886.021	1068.58	348.885	736.638	446.636	1551
4-Methyl-2-oxovaleric acid	129.1 -> 85.1	3302.75	95660.5	85800.8	113453	6531.39	3067.56	21740.2	6029.33	2874.9	3862.22	3299.24	17197.8
4-Pyridoxic acid	182.0 -> 138.0	8919.55	8665.43	8611.85	9550.98	11246.9	10935.4	15791.7	14866.3	15828.4	15129.4	16003.4	15865.2
4-Quinolinol	144.0 -> 116.0	11.0625	8.79525	17.5203	25.8539	40.8211	16.7362	30.2158	12.6307	10.0929	23.5682	16.5757	36.5751
5-Deoxy-5-(methylthio)adenosine	356.1 -> 134.0	23974	27066.9	28129.7	19281.8	24198.2	23781.6	29798.5	34428.1	40753.4	36176.7	32348.3	36335.7
5-Hydroxy-3-indoleacetic acid	190.1 -> 144.0	1234.1	1609	1483.82	1685.39	1483.36	1476.25	2017.09	1946.67	2127.51	1979.83	1760.87	1703.13
5-Methoxytryptamine	189.1 -> 174.0	1.79484	4.09176	7.97665	1.05345	9.43733	27.249	7.63279	2.98509	8.07176	9.96953	19.6817	7.48427
6-Hydroxynicotinic acid	138.0 -> 94.1	20.295	72.7149	26.1211	20.0897	18.9	193.301	23.1361	171.872	92.0066	24.5185	45.7643	329.097
Adenine	134.0 -> 107.0	3223.82	3738.72	1323.16	2587.55	2470.39	1232.12	16522.1	2857.09	22331.9	18674	7587.91	20471.4
Adenosine 3-5-cyclic monophosphate	328.0 -> 134.0	3258.87	4718.02	4551.3	4990.87	3549.89	4213.57	12014.7	4075.19	9602.94	6344.56	6514.36	7008.97
Adenosine 5-diphosphate	426.0 -> 159.0	100610	114171	109926	81671.3	76288	72722.6	92635.8	134852	147403	99176.1	90184.4	95125.6
Adenosine 5-monophosphate	346.0 -> 79.0	552937	602757	604138	462178	457554	412485	1.00266e+06	1.50066e+06	1.63985e+06	1.50562e+06	1.55065e+06	1.53467e+06
Adenosine 5-triphosphate	506.0 -> 159.0	612045	370527	298840	180321	213491	205182	544078	284461	226614	127620	51940.9	79530.5
Adenosine	326.1 -> 134.0	8937.37	3475.59	4709.07	10078	4514.28	3225.26	425456	121453	51725.9	54198	79768.8	140279
Adenylosuccinic acid	462.0 -> 97.0	1670.18	1760.13	1737.24	1816.47	1454.92	1255.49	1465.94	1970.57	2241.8	1683.32	1723.61	2195.9
Adipic acid	145.1 -> 101.1	119468	89682.1	1.71371e+06	204998	99882.1	150134	122564	133476	208191	227880	178200	3.74396e+06
AICAR	257.1 -> 125.0	4.13077	9.11097	65.8069	1.89247	51.9948	45.0256	63.0189	21.5764	217.377	181.912	27.4842	7.01012
Allantoin	157.0 -> 97.0	9517.33	8975.91	9662.14	8262.39	12003	9654.91	9555.24	9265.05	8000.05	7506.98	9280.5	7854.22
alpha-D(+)Mannose 1-phosphate	259.0 -> 97.0	66091.4	60483.5	71107.2	69504.9	58320.3	40632.3	73576.6	62753.3	99380.8	97021.6	37537.8	99214.4
alpha-D-Glucose-1-phosphate	259.0 -> 79.0	16884.8	24967	31842.2	16907.3	30216.3	25342.9	134069	115408	142813	68784.5	22531.3	12007.8
alpha-Ketoglutaric acid	145.0 -> 101.0	1.38503e+06	1.45571e+06	1.63395e+06	1.65797e+06	1.29177e+06	1.31862e+06	1.64591e+06	1.42618e+06	1.90453e+06	3.45988e+06	2.62536e+06	3.77806e+06
Arabinose-5-phosphate	229.0 -> 97.0	47519.4	81355.9	82749.4	131067	49423.7	54711.5	322123	230364	260274	333895	294470	363225
Argininosuccinic acid	289.0 -> 131.1	466.399	57.5932	51.9531	266.465	172.731	76.0534	164.732	1105.08	242.159	72.6404	190.737	199.158
beta-Nicotinamide adenine dinucleotide	662.1 -> 540.0	138228	165247	188198	179955	155296	155348	350099	367518	473589	343577	284008	315656
beta-Nicotinamide mononucleotide	333.0 -> 251.1	6136.81	3211.01	4379.96	6531.28	548.313	2965.18	7143.12	1243.63	3089.27	11000.3	3789.97	652.414
Cellobiose	341.1 -> 161.0	5298.89	4309.09	6219.29	6251.1	5044.54	5588.8	5816.62	4795.85	4095.49	8334.93	9489.51	6604.49
Chorismic acid	225.0 -> 189.0	271.998	3626.49	4488.4	660.956	2551.89	2358.41	2335.1	5471.1	2065.43	1939.54	1558.19	127.806
cis-Aconitic acid	173.0 -> 129.0	158462	160937	179326	226590	181381	167214	172937	175768	195811	250986	244919	250093
Citramalic acid	147.0 -> 85.1	75171	77799.6	81639	91139.9	38161.9	119247	149223	65254.9	168705	136786	97304.2	141514
Citric acid	191.0 -> 111.0	8.92373e+06	8.33071e+06	8.79085e+06	7.41798e+06	8.6248e+06	6.90987e+06	9.48387e+06	9.14166e+06	9.38883e+06	9.3561e+06	1.0949e+07	1.01918e+07
CoA	766.1 -> 408.1	515.828	570.313	650.287	116.362	278.845	221.361	523.987	287.881	116.119	168.468	98.2467	72.6364
Creatine phosphate	210.0 -> 79.0	10.0496	37.1786	14.8758	22.791	16.2001	19.8606	156.914	66.3346	26.3373	40.5005	150.683	28.7688
Creatine	130.1 -> 88.1	20344.1	25506.2	24018.4	23000	19958.3	21353.7	35800.9	30381.4	28434.8	38399.7	28294	39459.4
Creatinine	112.0 -> 41.2	5685.09	5974.43	6985.21	6281.61	5555.54	6155.28	6708.32	7708.73	6404.31	7195.69	7483.02	7823.45
Cysteine	120.0 -> 33.2	103.361	513.258	452.791	25.874	59.9686	238.13	1827.7	75.9314	22.8167	96.3062	68.2424	2141.19
Cytidine 5-diphosphate	402.0 -> 79.0	8782.94	9333.15	8597.45	4147.03	6350.23	6792.81	4941.97	8328.06	7855.68	8279.25	8128.87	8403.46
Cytidine 5-triphosphate	482.0 -> 158.8	26774.3	10775.4	10060.5	5563.57	6653.94	6929.21	16637.1	5534.5	4056.52	3409.5	3077.49	2182.41
Cytidine	242.1 -> 109.0	38.276	91.844	28.4906	70.7651	43.3258	98.2459	19.3758	41.028	89.8286	50.2541	49.4984	6.41885
Cytidine-5-monophosphate	322.0 -> 79.0	28179.3	24324.1	23725.2	18953.8	17591.8	16405.9	36010.5	47866.9	50210.6	64572.9	65180.7	65437.1
Cytosine	110.0 -> 67.1	35.4461	8.55787	75.9024	24.3875	41.8803	25.2479	41.8247	14.8853	47.9905	52.8474	115.179	29.8046
D-+-Galactosamine	238.1 -> 159.9	7.28709	10.2922	24.4927	9.56991	22.7758	31.4878	2.98084	11.1866	46.8164	3.89989	120.265	5.3106
Deoxyadenosine 5-triphosphate	490.0 -> 158.9	949.6	528.727	538.948	113.284	402.946	443.236	1078.52	755.284	471.391	286.356	14.5791	226.489
Deoxycytidine 5-triphosphate	466.0 -> 158.9	302.567	87.7592	75.6078	36.1049	146.332	92.9352	302.94	68.8363	29.2571	99.5727	126.062	130.238
Deoxyguanosine 5-triphosphate	506.0 -> 158.8	612045	370527	298840	180321	213491	205182	544078	284461	226614	127620	51940.9	79530.5
Deoxythymidine 5-triphosphate	481.0 -> 158.8	12845.3	6017.93	9295.93	2799.74	6939.59	6630.03	10672.2	8009.7	7517.38	6269.14	2831.37	3933.99
D-erythro-Dihydrosphingosine	300.3 -> 199.0	270.467	410.368	553.339	603.805	482.55	544.619	36876.1	40107	44550.7	559.286	648.857	11492.2
D-Fructose 1,6-biphosphate	338.9 -> 97.0	38009.4	49037.1	50904.4	29844.6	32993.9	25906.7	33665.6	53765.9	44944.7	30824.8	27772.4	35955.9
D-Fructose 6-phosphate	259.0 -> 97.0	18172.8	31041.5	40099.7	14968.5	21607.1	37439.7	34261.4	40872.5	43553.6	36758	24011.5	54616.7
D-Gluconic acid	195.1 -> 75.2	56804.6	55966.2	64197.2	66016	65163.8	60937	132311	146397	148811	140591	138635	139137
D-Glucosamine 6-phosphate	258.0 -> 79.0	94.3366	3343.31	338.099	118.02	274.718	93.7314	195.404	709.268	189.18	48.5257	251.472	83.2343
D-Glucose 6-phosphate	259.0 -> 97.0	21544	16541.4	6402.97	15835.7	28390.2	8285.17	32934.5	30766	34563.8	18104.6	20705.9	48261.6
Dihydroxyacetone phosphate	169.0 -> 97.0	26793.3	41051.1	42500.4	46460.3	30308.9	32071.7	250530	215888	246940	227978	232783	225139
DL-2-Aminoadipic acid	160.1 -> 142.0	13807.9	13718.7	14677.1	9852.47	14552.3	13101.4	32977.8	32190.5	37769.3	26706.6	26547.5	28702.3
DL-Glyceraldehyde 3-phosphate	169.0 -> 97.0	146.116	624.514	51.7834	194.465	327.396	772.166	329.55	176.829	1821.63	220.33	452.062	1877.1
DL-Isocitric acid	191.0 -> 111.0	8.92373e+06	8.33071e+06	8.79085e+06	7.41798e+06	8.6248e+06	6.90987e+06	9.48387e+06	9.14166e+06	9.38883e+06	9.3561e+06	1.0949e+07	1.01918e+07
D-Maltose	341.1 -> 161.0	5298.89	4309.09	6219.29	6251.1	5044.54	5588.8	5816.62	4795.85	4095.49	8334.93	9489.51	6604.49
D-Mannose	179.1 -> 89.0	1.44754e+06	1.41807e+06	630846	1.08737e+06	1.17008e+06	1.41651e+06	1.15488e+06	1.08254e+06	1.13998e+06	1.127e+06	1.10008e+06	891803
D-pantothenic acid	218.0 -> 88.0	963577	981548	1.04403e+06	1.06262e+06	1.01653e+06	947367	1.88263e+06	2.01001e+06	2.12538e+06	1.99449e+06	2.03051e+06	2.21909e+06
D-Ribose 5-phosphate	229.0 -> 97.0	26106.3	30331.5	33098.6	130928	23778.2	25316.4	322123	139398	109542	153873	184960	145197
D-Ribulose 1,5-biphosphate	308.9 -> 79.0	1092.12	874.05	193.919	302.428	530.024	272.292	785.816	527.594	997.696	1587.47	681.825	1387.16
D-Sedoheptulose-7-phosphate	289.0 -> 96.9	6819.44	8117.21	8192.66	2127.71	7127.23	2270.41	9426.66	10272.5	12810.9	17548.2	17897.8	8989.02
D-Xylose	149.1 -> 89.0	18850.6	16327.5	14410.3	18486.5	15489	20330.2	9854.1	14241	9680.41	20964.1	18555.5	15162
D-Xylulose-5-phosphate	229.0 -> 79.0	50008.5	81732.8	79657.4	87728.8	47422	54868.7	241673	225788	256377	325997	308210	346086
Epicatechin	289.1 -> 245.0	28.5419	159.257	81.8999	64.5302	47.2468	333.738	56.2594	80.2306	155.907	363.171	122.016	171.559
Flavin adenine dinucleotide	784.1 -> 437.0	189.48	397.906	74.5357	86.0189	62.9853	307.285	129.66	731.801	792.073	318.527	143.831	96.2447
Folinic acid	472.2 -> 343.0	62.2901	1.10492	0.959462	2.0288	12.4095	1.2377	1.38064	0.405739	19.792	2.40692	0.341798	25.2233
Galactonic acid	195.1 -> 75.1	56804.6	55966.2	64197.2	66016	65163.8	60937	132311	146397	148811	140591	138635	139137
gamma-Aminobutyric acid	102.0 -> 84.1	2.84282	1.98798	12.7196	27.7645	52.9239	0.938487	92.9961	28.6897	41.1109	90.7328	79.3602	61.3561
gamma-Glu-Cys	249.1 -> 128.0	76.4561	4933.5	6510.21	10.4096	1328.33	1170.6	3390.42	268.521	21.2898	11.8152	15.3042	3609.42
Glucoheptonic acid	225.1 -> 129.0	8348.98	9078.38	9207.33	9235.45	8190.02	9767.13	9174.54	9450.59	8478.19	4599.01	9031.2	3460.5
Glutathone red	306.1 -> 143.0	80407.5	1.08203e+06	1.57996e+06	34704.4	218078	190662	1.08791e+06	55036	90381.3	13987.5	4500.43	1.07341e+06
Glyceric acid	105.0 -> 75.1	11109.6	9151.58	9316.18	10781.9	10673.3	10501.9	13192	15830	17455	16597.5	22077.4	15920.3
Glyoxylic acid	73.0 -> 45.2	60.4279	23.9647	117.524	29.038	42.834	67.4308	33.3444	152.052	106.644	49.7606	160.692	190.443
Guanine	150.0 -> 66.0	11.6155	12.3187	24.7104	21.9365	25.593	10.8525	9.48485	68.2937	17.8865	22.0138	11.1962	16.6596
Guanosine 3,5-cyclic monophosphate	344.0 -> 133.0	9.34705	48.5751	3.73045	37.634	2.95903	10.896	8.38804	21.2692	11.8578	9.88993	9.74021	18.9867
Guanosine 5-diphosphate	442.0 -> 150.0	242.668	529.94	307.479	172.755	258.25	34.8272	38.037	208.026	305.235	458.373	187.232	23.9016
Guanosine 5-triphosphate	522.3 -> 158.9	2292.5	2405.87	1651.48	71.4821	568.489	256.041	4225.87	2282.67	1322.64	517.983	314.2	253.238
Guanosine	282.1 -> 150.0	8145.87	9234.24	9046.86	3291.41	7906.86	6188.43	49223.8	51572.3	42317.9	43533.5	55977.1	58334.8
Homocitrate	205.0 -> 125.0	15850.3	16477	19269.9	955.487	19147.1	18970.2	26920.6	26596.6	29742.7	27361.4	26064.1	26856
Hypoxanthine	135.0 -> 92.0	1446.47	1302.14	1295.37	3421.48	1884.48	2545.71	6494.1	5562.04	6513.51	3735.64	8050.18	7634.08
Indoline-2-carboxylate	162.1 -> 116.0	484.282	181.914	202.092	75.3093	70.7497	161.296	226.446	610.363	557.102	614.978	217.514	273.154
Inosine 5-diphosphate	427.0 -> 158.9	7305.15	8661.92	9178.15	2429.92	5751.5	6026.36	6352.59	10564.6	11835.6	7969.16	6076.12	6429.94
Inosine 5-monophosphate	347.0 -> 79.0	7375.38	9981.34	6933.18	5317.46	7158.87	4195.68	13867.1	29824.9	27334.7	19101	23548	20238.2
Inosine 5-triphosphate	507.0 -> 409.0	16198.3	8189.24	8230.19	6222.51	4199.31	3468.14	17182.1	5827.06	5202.57	4554.53	1960.23	1788.09
Inosine	267.1 -> 135.0	15001.1	22925.1	22801	19351.1	10189.3	7721.26	70877.3	90244.6	71255.9	61279	86469.3	81935.3
Isopentenyl pyrophosphate	245.0 -> 209.0	208.386	532.664	185.549	67.8207	591.543	262.914	44.9793	302.434	125.901	160.231	113.499	420.468
Isopentyl acetate	129.1 -> 85.2	121473	116432	84176.7	108381	107643	89411.4	108320	117024	109558	127378	145838	140195
Itaconic acid	129.0 -> 85.1	6785.1	94293.1	6364.91	7596.68	13110.7	3576.27	4643.66	3676.39	13375.5	4505.04	6214.9	6055.2
Ketoisovaleric acid	115.0 -> 71.2	20.6542	24.9922	48.7399	47.1294	46.263	15.7752	76.2178	45.1291	68.5541	122.436	128.522	80.657
Ketovaleric acid	115.0 -> 71.2	5483.85	4614.01	5408.73	5736.52	5282.7	3072.08	8301.84	8365.09	8906.93	11939.9	10641.9	6594.17
Lactic acid	89.0 -> 43.3	1.66217e+06	1.68988e+06	1.76416e+06	1.99912e+06	1.64587e+06	1.58359e+06	2.09529e+06	2.1003e+06	2.17238e+06	2.10959e+06	1.95944e+06	2.16176e+06
L-Arabinose	149.0 -> 59.2	25093.2	15926.2	19007.3	32082.1	23141.3	20286.2	20499.5	23415.4	26861.7	31639.6	24615.1	28204.5
L-Arabitol	151.0 -> 89.0	5354.45	4513.06	4618	6500.89	5130.08	4259.64	4648.95	4889.36	1973.94	4214.86	4400.78	5136.95
L-Arginine	173.1 -> 131.0	14920	15963.4	16541.5	15298.5	16375.6	16399.4	16972.1	15735.5	17643.6	17509.2	16134.6	18081.4
L-asparagine	131.0 -> 113.0	1342.57	1204.27	1468.71	1874.5	962.868	891.167	1256.95	564.458	1264.59	265.163	2007.63	2063.26
L-Aspartic Acid	132.0 -> 88.0	839358	787045	907017	457006	718727	630894	4.5594e+06	4.67947e+06	4.7812e+06	1.06324e+06	1.02002e+06	1.19322e+06
L-Canavanine	175.1 -> 74.0	11.844	56.4931	24.2473	53.0308	26.671	2.99644	81.5364	158.43	52.7275	69.1508	8.48123	107.146
L-Carnitine	220.1 -> 146.0	366.871	554.757	478.929	254.211	200.516	642.201	1236.16	1695.7	1428.72	1055.82	683.651	660.718
L-Citrulline	174.1 -> 131.0	1170.21	3517.36	2242.99	3652.63	1799.94	3255.01	1656.14	2357.14	2819.36	3306.64	3433.48	2594.3
L-Cystathionine	221.1 -> 134.0	16.599	153.645	173.831	39.4508	142.444	88.2685	156.92	125.073	179.684	319.033	21.3662	234.417
L-Cystine	239.0 -> 120.0	361.479	61.739	85.902	761.013	867.889	494.77	387.916	640.104	849.5	1507.24	1603.19	273.18
L-Dihydroorotic acid	157.0 -> 113.0	404.131	455.618	218.394	32.2778	312.017	300.826	37.555	187.781	451.847	107.776	202.135	51.8844
L-Glutamic acid	146.0 -> 102.0	4.55311e+06	4.62766e+06	4.96088e+06	3.70056e+06	4.41427e+06	4.07482e+06	6.60158e+06	6.72462e+06	6.87477e+06	6.98293e+06	6.96119e+06	7.36931e+06
L-Glutamine	145.1 -> 127.0	243433	242175	188802	302823	289765	263328	259293	252885	265221	336327	333568	338716
L-Gluthathione (oxidized)	611.1 -> 306.1	1.51415e+06	1.32929e+06	1.35314e+06	1.6424e+06	1.36936e+06	1.3452e+06	1.90834e+06	1.88452e+06	1.94866e+06	1.90289e+06	1.85933e+06	1.88733e+06
L-Histidine	154.1 -> 93.1	10142.8	8738.99	8328.4	9534.49	8418.68	8691.03	8060.18	8304.92	8718.44	8390.31	9786.02	8520.5
L-Homocysteine	134.0 -> 116.9	5.75988	25.1352	44.0931	19.24	32.4764	31.8104	22.2203	29.7736	40.5373	8.66895	26.8323	30.3479
L-Homocystine	267.0 -> 115.0	25.9679	23.6492	29.5961	95.1172	145.687	84.1422	53.7497	17.4041	26.6896	29.7964	37.0657	9.49991
L-Homoserine	118.0 -> 72.1	36.7633	31.7603	24.0581	116.403	38.3245	30.2973	106.102	49.7734	100.249	87.7796	82.2405	173.858
L-Hydroxyglutaric acid	147.0 -> 128.9	205905	195490	212766	205681	218339	208232	446503	483501	496058	399204	396689	430695
Lipoamide	204.1 -> 158.0	6.6261	14.0782	8.71124	7.76616	19.4818	8.18052	6.68385	20.0763	37.5437	19.6439	22.9029	25.2201
L-Isoleucine	130.0 -> 45.0	3861.85	26554.9	7157.9	6621.53	7517.72	5909.98	29.2977	7644.27	41655.5	36484.5	4630.44	9684.64
L-Kynurenine	207.1 -> 190.0	10989.3	10799.7	12684.8	7476.99	12226.5	10816.2	12840.2	12353.9	13918.9	15003	14476.3	15390.8
L-Leucine	130.0 -> 45.0	3861.85	26554.9	7157.9	6621.53	7517.72	5909.98	29.2977	7644.27	41655.5	36484.5	4630.44	9684.64
L-Malic acid	133.0 -> 115.0	9.30761e+06	9.60582e+06	1.04732e+07	9.97393e+06	8.8961e+06	7.95242e+06	1.37131e+07	1.44739e+07	1.51626e+07	1.64308e+07	1.5985e+07	1.72968e+07
L-Methionine	148.0 -> 47.2	133744	134143	136699	156235	141831	141013	193722	186737	211189	199349	204635	218264
L-Phenylalanine	164.1 -> 147.0	1.92169e+06	1.91218e+06	1.92266e+06	1.85375e+06	2.16657e+06	2.1234e+06	2.52551e+06	2.50987e+06	2.68603e+06	3.32528e+06	3.4046e+06	3.46419e+06
L-Proline	114.0 -> 68.1	762.191	591.381	1468.32	762.172	463.09	604.542	1307.44	1418.85	1406.46	1248.08	775.425	1438.92
L-Serine	104.0 -> 74.1	15061.9	17533	11700.4	21323.6	17847.3	11758.7	28473.6	23981.8	35149.7	20573.5	31245.5	26230.4
L-Sorbose	179.1 -> 89.0	61842.1	175852	42434	80941.5	1.18026e+06	335808	149200	1.08254e+06	1.13994e+06	1.1071e+06	1.10008e+06	158777
L-Threonine	118.0 -> 74.1	180418	41521.6	67722.3	70896.6	65887	69429.3	85331	112619	121435	126816	129753	170812
L-Tryptophan	203.1 -> 116.0	276323	276632	297797	288888	307363	279854	475470	471371	489729	503720	494741	533064
L-Tyrosine	180.0 -> 119.0	274881	271879	279225	318912	291398	275626	411702	412867	468180	440968	455722	484678
Maleic acid	115.0 -> 71.2	18829.6	18644.8	10485.7	21605.4	22390.6	23584.8	32105	30733.8	33146.8	32418.1	45666	11317.1
Malonic acid	103.0 -> 59.2	109287	117721	112833	128318	130695	123487	152285	199586	172476	160078	297037	130377
Melibiose	341.1 -> 179.0	118.031	1229.47	747.51	1095.93	895.672	1060.7	571.343	761.801	370.958	1307.62	1014.44	790.939
Mevalonic acid 5-phosphate	227.0 -> 79.0	187.255	160.83	3438.86	160.323	186.373	147.148	834.843	597.116	249.474	52.6334	534.786	416.032
Mevalonic acid	147.1 -> 128.9	205905	195490	212766	205681	218339	208232	446503	483501	496058	399204	396689	430695
m-Hydroxybenzoic acid	137.0 -> 93.1	408.973	935.069	754.973	552.58	695.292	640.706	1040.12	1396.69	1226.11	1331.59	2202.36	1179.98
myo-Inositol	239.1 -> 179.0	1.50529e+07	1.49936e+07	1.60138e+07	1.52146e+07	1.56511e+07	1.49513e+07	1.26752e+07	1.27654e+07	1.26691e+07	1.29403e+07	1.30418e+07	1.29999e+07
N-Acetyl D-galactosamine	220.1 -> 119.0	20.7897	15.6367	130.451	34.085	34.29	54.6471	155.793	40.6993	70.0602	77.0387	199.936	44.7912
N-Acetyl-alpha-D-glucosamine 1-phosphate	300.0 -> 79.0	31369.3	41534.2	44712.8	50660.8	47489.7	39426.7	71634.4	59090.3	74374.2	85932.8	89171.9	79275.9
N-acetylaspartate	174.0 -> 88.1	975327	1.00941e+06	1.13863e+06	928122	869899	793789	2.40181e+06	2.56319e+06	2.75784e+06	1.87568e+06	1.80348e+06	2.03625e+06
N-acetylaspartylglutamate	303.1 -> 285.0	142987	143721	167487	98500	98059.3	90060.2	797579	845737	938311	384678	363264	393614
N-Acetyl-D-glucosamine 6-phosphate	300.0 -> 79.0	7948.55	8411.45	10818.3	7812.44	5163.04	5685.69	66729	73855.5	83154.7	20471.8	20591.2	23383.1
N-Acetylglutamic acid	188.1 -> 128.0	65330.5	71842.6	78191.6	59726.2	59429.2	50132.5	51631.6	55458.4	55231.8	225937	225456	251928
N-Acetylneuraminic acid	308.1 -> 87.0	93426.2	93207.8	103866	94505.2	89686.3	75596.8	492765	503610	593257	139587	136341	145203
N-Carbamoyl-DL-aspartic acid	175.0 -> 132.0	193594	201636	221081	192831	203071	165114	411465	450108	457204	495892	472953	527181
N-Carbamyl-L-glutamic acid	189.1 -> 102.1	632.477	918.525	844.255	644.954	781.481	705.924	1097.17	946.331	1187.31	1036.19	1029.73	1002.98
N-Formyl-L-Tyrosine	208.1 -> 107.0	183.397	207.402	191.294	462.184	42.7219	182.687	307.187	79.2882	43.3134	395.065	124.97	501.133
Nicotinic acid mononucleotide	334.0 -> 289.9	21.5331	38.6843	43.2529	23.7536	74.3863	7.49521	46.9049	23.0663	24.8924	40.9161	11.599	46.085
Nicotinic acid	122.0 -> 78.1	979.525	366.206	702.017	813.475	912.471	983.9	980.187	1738.51	1159.93	1397.39	1356.08	1084.18
o-Hydroxy hippuric acid	194.0 -> 150.0	2724.9	2313.46	2476.43	3046.1	2626.65	2609.35	3897.34	4159.22	4982.6	4488.53	4321.29	4000.01
o-Phospho-L-Serine	184.0 -> 97.0	7.34947	11.8937	9.87902	25.7923	16.8615	5.58721	11.7438	16.3478	14.2116	10.4553	8.98129	13.6469
O-Phosphorylethanolamine	140.0 -> 79.0	50241.1	55568.4	39338.2	67774.5	45490.9	84302	221321	227819	254722	185371	182741	192377
Orotic acid	155.0 -> 42.0	1512.15	1863.01	472.973	699.731	1460.1	806.106	1873.13	2507.28	2530.68	3258.38	4485.77	4672.59
O-Succinyl-L-homoserine	218.1 -> 117.0	1086.5	1581.75	768.055	1156.42	1293.85	959.735	536.595	395.284	864.904	956.74	435.972	587.335
Oxamic acid	88.0 -> 44.3	260.022	11.5495	69.8505	178.874	196.514	117.219	298.913	65.5895	2204.43	289.837	1644.3	212.819
Phenylpyruvic acid	163.0 -> 91.1	5900.11	3952.93	5407.5	1995.16	930.665	4932.29	4410.57	5177.08	6037.86	5576.26	4672.9	4976.53
Phosphoenolpyruvic acid	167.0 -> 79.0	6235.17	6833.76	8065.72	4439.85	6248.36	6356.76	12697.2	7571.02	11017.7	5429.46	5074.84	4548.51
Prephenic acid	225.0 -> 101.0	103.27	33.0993	76.3431	9.64181	22.4337	101.555	105.164	123.207	18.846	46.1952	32.1912	40.2475
Pyridoxal 5 phosphate	246.0 -> 79.0	1445.58	1133.64	1773.36	1315.94	1619.3	850.787	3871.41	4918.43	4060.57	4207.51	2764.73	4551.87
Pyridoxal hydrochloride	166.1 -> 138.0	7616.5	8410.14	9642.04	7798.3	3794.95	6000.89	8537.79	3452.94	12876.3	10760.6	11774.5	10877.4
Pyridoxamine	167.1 -> 121.0	4.73974	22.7682	23.2691	28.03	13.4665	9.82816	30.774	40.1611	33.2913	16.9334	13.9812	33.6685
Pyridoxine	168.1 -> 122.1	205278	210244	218022	237976	234591	222686	322943	328039	371434	350585	362159	386182
Pyruvic acid	87.0 -> 43.2	38095.1	11087.3	40880.1	20045.5	25734.1	37699.7	28117.4	21808.8	26105.2	34669.2	19389.4	35029.3
Quinic acid	191.1 -> 85.1	13.652	2.08023	32.3673	5.88226	10.1167	27.532	19.7437	7.51494	10.3231	29.6721	55.1193	7.55685
Remove	200.0 -> 100.0	10.6891	27.6348	0.410715	6.41769	7.16062	5.80761	10.9654	4.04987	1.60011	10.7655	3.09657	8.19855
Riboflavin	375.1 -> 255.0	14138	15817.3	16425.2	12190.1	14833.8	13733.8	19460.1	17562.4	21066.9	22316.7	25000.3	25897.9
Ribonic acid gamma lactone	147.0 -> 59.2	25.8618	66.2167	183.683	136.885	550.212	247.481	224.113	29.8647	506.336	127.09	21.5824	317.112
S-2-Aminoethyl-L-cysteine	163.1 -> 33.2	0.338461	0.730024	0.51214	1.08494	0.694823	0.678065	21.8067	0.638129	0.350213	0.695988	1.15174	0.371987
S-5-Adenosyl-L-homocysteine	383.1 -> 134.0	2612.32	1884.53	5249.69	665.859	3368.67	2622.27	4505.95	4634.19	6088.42	3971.11	3184.03	3699.05
Salicylic acid	137.0 -> 93.1	15750.2	14984.4	16924.3	18387.9	18362.7	17766.5	24966.3	33205.4	29144.8	26711.4	30861.5	20742.2
Shikimic acid	173.0 -> 111.0	16.8618	16.1502	10.3085	10.6753	12.7495	45.8471	20.5503	9.27776	34.186	7.7719	13.3244	3.9443
Succinic acid	117.0 -> 73.1	5.69473e+06	5.6493e+06	6.19461e+06	6.93929e+06	5.80468e+06	5.71395e+06	5.49632e+06	5.78655e+06	6.25626e+06	8.50144e+06	8.44037e+06	8.9203e+06
Succinic semialdehyde	101.0 -> 57.2	146.888	55.728	93.7788	25.484	43.6566	85.909	48.1494	402.985	161.575	26.9095	50.6377	176.693
Taurine	124.0 -> 80.0	723916	601109	658038	815323	724845	652586	2.23888e+06	2.22214e+06	2.38172e+06	1.21465e+06	1.16134e+06	1.27096e+06
Taurocholic acid	514.0 -> 514.0	4773.44	4567.47	4833.3	5406.25	5220.28	4840.22	7677.09	7657.72	8344.3	8600.76	8570.95	9081.31
Thiamine	264.1 -> 234.0	11455	13243.3	12141.4	11414.9	13216	14069.5	14636.3	12325.4	12000.9	12422.1	6707.1	14699.1
Thymidine 5-diphosphate	401.0 -> 97.0	9185.4	8953.99	9044.31	6194.35	386.388	5216.6	37809.1	39456.4	43662.6	20559.3	19347.5	20354.4
Thymidine	241.1 -> 42.2	728.483	147.444	270.765	297.237	862.345	735.297	1064.53	687.627	85.6403	18.1207	814.231	521.23
Thymine	125.0 -> 42.2	97.4608	249.84	72.8243	144.655	175.926	152.101	409.903	225.603	327.645	400.303	277.359	392.72
trans-4-Hydroxy-L-proline	130.1 -> 128.0	1094.26	389.493	213.743	725.369	269.091	96.7793	638.58	1215.7	1790.71	1031.99	914.538	384.237
trans-Aconitic acid	173.0 -> 129.0	33904.5	27913.2	34242	226590	37472.9	36928.2	51994.4	43372.1	56940.9	54989.1	42460.5	49068.1
trans-trans Muconic acid	141.0 -> 53.3	14.0035	8.9822	12.8795	2.65297	11.1938	1.31921	29.2517	2.25927	10.121	5.279	41.5155	26.3907
Trehalose 6-phosphate	421.1 -> 241.0	11.6853	19.4128	18.0861	25.4202	51.9749	17.134	61.5641	35.1039	19.8382	9.0288	17.8939	16.8188
Trehalose	401.1 -> 341.0	2475.75	2572.44	597.48	2590.06	2632.14	1808.35	1937.87	1901.64	1893.94	3990.29	3293.59	1064.17
Uracil	111.0 -> 42.2	6767.47	6731.28	4999.37	6094.06	8122.5	8367.09	6852	7364.1	15837.1	18929.1	17896.3	10092.6
Uric acid	167.0 -> 124.0	14508.9	16060.5	206217	17341.2	222122	205705	311015	26385.1	26162.1	325556	29438.2	343604
Uridine 5′-diphosphogalactose	565.0 -> 322.9	321443	890140	936070	1.04943e+06	602221	684881	1.65337e+06	1.7995e+06	2.19587e+06	1.53434e+06	1.37804e+06	1.40437e+06
Uridine	243.1 -> 110.0	1214.32	5594.77	2154.76	2223.01	2706.38	5134.56	26932.7	9309.66	14265.3	3452.41	7964.52	17120
Uridine 5-diphosphate	403.0 -> 158.9	14168	17998.8	19880.4	11500.8	14860.6	10216.7	14021.2	17402.1	14295.9	16819.7	13417.7	16857.8
Uridine 5-diphosphoglucose	565.0 -> 322.9	321443	890140	936070	1.04943e+06	602221	684881	1.65337e+06	1.7995e+06	2.19587e+06	1.53434e+06	1.37804e+06	1.40437e+06
Uridine 5-monophosphate	323.0 -> 79.1	560239	351781	378449	244329	409556	312727	308694	426471	455506	433234	453310	460867
Uridine 5-triphosphate	483.0 -> 158.9	407187	275760	247108	145429	134500	121165	247029	114638	142578	73473.8	54900.6	34162.1
Vanillic acid	167.0 -> 123.0	1017.68	640.076	1053.77	171.907	495.582	1286.22	658.261	965.235	1107.9	864.202	1499.29	1112.13
Xanthine	151.0 -> 108.0	76173.3	82024.4	85277.8	88229	39298.5	71869.3	88735	87990.7	93775.4	89904.9	87156.6	98072
Xanthosine	283.1 -> 151.0	15568.9	14740.3	16049.7	6649.63	17082.8	16806	21477.7	22169.8	25162.5	22909.9	22577.8	24970
Xylitol	151.1 -> 89.0	5354.45	4513.06	4618	6500.89	5130.08	4259.64	4648.95	4889.36	1973.94	4214.86	4400.78	5136.95

## Sheet: iDox-shGOT1 Pa-Tu-8902 tumors
Compound Method	NT_OFF_1L	NT_OFF_1R	NT_OFF_3L	NT_OFF_3R	NT_OFF_4L	NT_OFF_4R	NT_ON_1L	NT_ON_1R	NT_ON_3L	NT_ON_3R	NT_ON_5L	NT_ON_5R		Mode	Compound Method	Transition	NT_OFF_1L	NT_OFF_1R	NT_OFF_3L	NT_OFF_3R	NT_OFF_4L	NT_OFF_4R	NT_ON_1L	NT_ON_1R	NT_ON_3L	NT_ON_3R	NT_ON_5L	NT_ON_5R	GOT1_OFF_1L	GOT1_OFF_1R	GOT1_OFF_2L	GOT1_OFF_2R	GOT1_OFF_3L	GOT1_OFF_3R	GOT1_ON_1L	GOT1_ON_1R	GOT1_ON_3L	GOT1_ON_3R	GOT1_ON_4L	GOT1_ON_4R
RP_Pos_115_2-aminoadipate	1.08141	1.21785	1.17552	1.24771	1.12034	1.05279	0.844513	0.909095	0.81188	1.11187	0.682597	0.788975		RP Pos	RP_Pos_1_Nad	664.1 -> 136.1	185064	289137	366546	286763	218371	331478	257526	269961	225294	321160	241452	235054	355827	274163	325888	295665	254181	327077	231510	223664	153231	193078	194419	191528
RP_Pos_141_cystathionine	1.30377	1.07661	1.53078	2.01251	1.26122	1.51443	0.879806	1.09091	0.823943	0.487215	1.07373	0.923628			RP_Pos_10_L-serine	106.1 -> 60.0	55921.3	38282.8	48131.1	63670.6	62653.8	58685.6	59324.7	54189.7	96648.2	58493.5	51421.7	62102.3	46089.2	52352.8	43848.1	42703.7	65655.7	39869.1	67866.4	67268.8	53444.7	53189.7	61899.5	45843.2
RP_Pos_135_homocystine	1.07363	0.85664	0.923982	0.839125	1.15764	1.11509	0.701132	0.772102	0.70789	0.949437	0.657816	0.700981			RP_Pos_101_guanidinoacetate	118.1 -> 43.0	915025	874455	591886	681444	744162	971196	786733	788827	567572	559785	754708	737955	757945	732380	869469	790626	858898	705381	773307	544901	750806	741661	1.0474e+06	810673
RP_Pos_264_L-pipecolic acid	1.29482	1.42121	2.14037	1.88675	1.58575	1.89389	0.94383	1.11319	1.32221	1.6529	0.947074	0.749357			RP_Pos_105_(2R)-glyceraldehyde 3-phosphate	171.0 -> 46.0	86486.7	118483	97510.8	132922	80903.7	178495	115194	97954.2	85914.1	154941	73904	98762.4	130003	134800	147917	136975	147122	202742	242509	290949	167569	194066	170384	282027
RP_Pos_229_5-Aminoimidazole-4-carboxamide-1-b-D-ribofuranosyl 5-monophosphate	2.49406	7.10911	3.88309	4.04872	1.68489	3.39383	2.88044	1.61547	0.686773	1.01484	0.748065	0.985157			RP_Pos_107_betaine	118.1 -> 58.0	2.02145e+07	2.36114e+07	1.16655e+07	1.46287e+07	1.66739e+07	1.87415e+07	1.6998e+07	1.85613e+07	1.26774e+07	1.19619e+07	1.53236e+07	1.53522e+07	1.46652e+07	1.52389e+07	1.38519e+07	1.48972e+07	1.57162e+07	1.18631e+07	8.96467e+06	6.31671e+06	1.16887e+07	1.0931e+07	1.2176e+07	1.37148e+07
RP_Pos_14_L-phenylalanine	0.0147728	0.0226679	0.00366222	0.815206	0.000174845	0.0026544	1.18479	33.2398	30.0712	0.000135178	31.4082	27.5829			RP_Pos_109_creatinine	114.1 -> 44.1	669733	735184	693888	793968	783871	857930	919964	750904	755596	593989	608730	614171	754052	787725	777231	746814	874190	873108	692403	592986	805854	592524	713499	627895
RP_Pos_121_N-methyl-L-glutamate	1.16269	1.15363	1.21851	1.3324	0.956442	1.00461	0.966677	0.982357	0.919606	1.15416	0.735783	0.804702			RP_Pos_11_L-ascorbate	199.0 -> 141.0	285.655	261.11	207.147	315.715	359.203	324.665		369.017	264.862		232.968	477.878	225.456		546.572	338.722		368.824	205.006			224.418
RP_Pos_244_xanthosine 5-monophosphate	0.432326	0.788327	0.799346	0.540216	1.24001	1.76849	1.38742	1.4435	1.21525	2.61668	1.79761	1.51365			RP_Pos_110_sorbitol	205.1 -> 88.9	7860.04	366.18	12302.3	1011.81	16630.6	17507	536.604	1057.48	11693.9	12370.8	13426.4	12324.9	11819.1	13096.3	13442.2	10334.7	15941.2	14238.7	8394.41	8681.2	7623.35	9031	10247.4	10595.8
RP_Pos_496_2-methylmalonate	0.540249	0.462588	1.23391	1.0128	0.597912	0.758692	1.87542	1.55665	2.17058	2.3828	0.447593	1.28704			RP_Pos_112_4-pyridoxate	184.1 -> 148.0	1255.96	3848.36	1112.34	469.203	1402.93	2092.66	2969.67	3564.04	899.845	4255.49	6763.44	8825.01	3245.64	3816.42	7359.69	6210.72	2650.89	7327.81	249.761	1776.29	220.878	2454.55	3515.45	1447.84
RP_Pos_120_N,N-dimethyl-glycine	0.944555	0.890008	1.00293	0.90299	0.911455	1.07485	1.21247	1.0157	0.997065	1.27602	1.07861	1.01019			RP_Pos_113_deoxycytidine	250.1 -> 134.2	243.42	477.657	566.618	201.554	214.441	225.798	243.888	253.74	688.136		343.568	286.682		209.446		298.816	215.338	304.438	333.681	229.513				242.096
RP_Pos_312_glyoxylic acid	0.531245	0.670068	0.606087	0.270889	0.565257	0.251761	0.523298	1.02278	0.977223	1.19196	2.57936	1.61338			RP_Pos_115_2-aminoadipate	162.1 -> 97.9	274785	309454	298697	317042	284675	267513	214589	231000	206297	180115	173447	200477	183366	181446	262032	228035	255711	211063	196430	250555	238267	303337	224450	252486
RP_Pos_194_5-methylcytosine	0.932789	0.73327	0.993527	1.00647	0.226713	0.86426	1.3712	0.803188	1.37185	1.93438	1.19689	1.02245			RP_Pos_117_o-phospho-L-serine	186.0 -> 88.0	16578.4	14031.8	14908	10944.6	12052.8	11612.4	11744.5	13009.6	9372.81	11221.3	15595.3	15891	18279.1	13949.6	12674.7	15806.2	13365.1	13632.1	9326.69	11862.3	12422	10382	10212.3	10822
RP_Pos_180_putrescine	0.714615	1.15148	1.28325	1.53525	1.00598	1.25907	0.737042	0.994024	0.928204	1.00797	0.754555	0.516857			RP_Pos_118_4-hydroxy-L-proline	132.1 -> 85.9	3.28521e+07	3.37191e+07	3.36566e+07	3.74399e+07	2.91027e+07	2.92192e+07	2.12546e+07	2.09744e+07	2.77495e+07	2.54373e+07	3.10883e+07	3.2153e+07	3.1021e+07	3.43409e+07	3.42877e+07	4.15133e+07	5.08634e+07	4.38766e+07	3.75956e+07	2.22028e+07	2.14696e+07	2.1057e+07	1.96327e+07	1.99416e+07
RP_Pos_112_4-pyridoxate	0.416257	1.27545	0.368656	0.155506	0.464967	0.69356	0.984223	1.18121	0.298231	2.21228	2.24158	2.92483			RP_Pos_12_L-methionine	150.1 -> 56.0	5.08668e+06	5.38568e+06	4.9251e+06	4.54262e+06	9.05834e+06	9.21445e+06	5.09428e+06	4.80146e+06	5.51893e+06	5.75505e+06	5.70506e+06	4.88918e+06	6.87935e+06	7.30155e+06	6.30119e+06	6.6471e+06	7.5962e+06	7.0106e+06	4.79977e+06	4.96709e+06	2.73962e+06	3.05092e+06	2.57273e+06	2.65192e+06
RP_Pos_255_inosine 5-diphosphate	0.0187772	0.0967705	8.02461	1.19319	0.698765	1.01046	0.989539	9.59423	4.14636	14.9541	6.82401	6.70616			RP_Pos_120_N,N-dimethyl-glycine	104.1 -> 58.0	474807	447388	504154	453914	458169	540303	609481	510570	501203	408924	542194	507802	400340	459026	403244	399581	450325	443693	460212	482410	568977	433766	528178	481826
RP_Pos_31_L-asparagine	0	0.58288	0.673473	0.428837	1	1.02144	1.98533	6.28671	3.67747	2.15313	0.824672	0.907305			RP_Pos_121_N-methyl-L-glutamate	162.1 -> 98.0	212920	211260	223140	243996	175149	183970	177024	179895	168404	134744	134741	147362	137825	148365	215540	155212	177576	163867	140137	179844	210268	223885	182282	190475
RP_Pos_247_2-deoxyadenosine 5-diphosphate	0.793616	0.759912	0.936709	0.702677	0.857726	1.05763	1.46162	2.2025	1.22349	1.2036	0.713763	1.07292			RP_Pos_123_1-methyl-L-histidine	170.1 -> 124.1	41003.9	81802.9	88679.5	94702.2	53708	73972.2	105178	72758.8	71783.5	112867	56115.7	61521.6	36940	28367.7	49477.8	45057.8	58815.9	45291.6	51457	63208	45831.4	54254	74980.2	71258.3
RP_Pos_24_D-galactose	1.33659	0.775835	0.966984	0.75207	0.91336	0.819586	1.07854	0.942035	0.954984	1.58961	1.3767	1.18428			RP_Pos_126_D-ornithine	133.1 -> 70.0	262464	192817	187778	138550	332318	279903	165408	179884	185029	292320	274571	255927	232919	305268	201130	290175	239216	476643	185371	242234	232230	242519	139991	157154
RP_Pos_5_L-alanine	0.820206	0.988776	1.0237	1.06583	0.724407	1.18264	1.33109	1.29568	1.08749	1.58827	0.90083	1.01122			RP_Pos_13_L-tryptophan	205.1 -> 187.9	4.0791e+07	5.85717e+07	6.35972e+07	6.41539e+07	24802.6	8.51852e+07	7.98581e+07	7.99529e+07	5.98146e+07	1.95029e+06	6.82806e+07	5.80982e+07	5.58495e+07	20440.4	6.67375e+07	6.92097e+07	8.08161e+07	1340.12	4.32776e+07	475.962	2626.95	4.57794e+07	5.22721e+07	5.1714e+07
RP_Pos_86_5,6-dihydrouracil	0.934083	1.15124	0.943146	0.674308	1.01556	0.893892	1.00403	0.995973	1.05256	2.33474	1.52372	1.34006			RP_Pos_133_xanthosine	285.1 -> 152.9	19948	8530.23	144138	15173.1	170219	241235	103953	17845.5	15414.5	170695	13681.7	15094.4	64524.3	8333.23	55485.2	8558.58	67957.6	14283.5	26482	93606.3	138145	109224	7832.99	64466.8
RP_Pos_36_5-methylthio-adenosine	0.727306	1.18163	0.976791	1.1521	1.44887	1.2404	1.13082e-05	0.0227985	0.0133605	1.91895	1.52864e-05	0.853774			RP_Pos_135_homocystine	269.1 -> 136.0	91115.2	72700	78415.1	71213.6	98244.6	94633.4	59502.6	65525.6	60076.1	51368.5	55826.5	59489.8	83714.6	85997.1	93352.2	95308	99144	118714	82180.7	89283.3	114981	88310.3	82451.6	86018.4
RP_Pos_188_L-lysine	0.70401	0.741147	0.852394	1.055	0.866588	0.829764	1.00087	0.958124	0.881618	0.827318	0.999135	1.32929			RP_Pos_138_glyceraldehyde	113.0 -> 43.1	135393	137061	141092	121304	184880	165564	147997	158801	148011	153150	190679	162708	152332	148744	205995	178700	146915	169906	163029	199268	57978.2	176480	118108	190136
RP_Pos_7_L-lysine	0.70401	0.741147	0.852394	1.055	0.866588	0.829764	1.00087	0.958124	0.881618	0.827318	0.999135	1.32929			RP_Pos_14_L-phenylalanine	166.1 -> 120.1	35760.1	54871.6	8865.05	1.97335e+06	423.242	6425.44	2.868e+06	8.04627e+07	7.27927e+07	208.611	7.6029e+07	6.67693e+07	7.33761e+07	7.64099e+07	7.18425e+07	7.45825e+07	11280.9	4052.45	6.24703e+07	1674.73	678.517	5.89073e+07	2151.17	5.99012e+07
RP_Pos_577_anthranilate	0.548798	0.852309	0.734713	0.661119	0.80411	0.624702	0.648184	0.634198	0.546956	0.773085	0.288284	0.41784			RP_Pos_140_5-oxo-l-proline	130.0 -> 84.0	2.1513e+06	1.62609e+06	1.24517e+06	867512	1.38437e+06	1.40659e+06	1.3623e+06	1.3906e+06	1.76452e+06	1.83475e+06	2.12597e+06	1.56874e+06	975803	2.07982e+06	1.5569e+06	1.69441e+06	1.34784e+06	1.69469e+06	1.27937e+06	1.57787e+06	1.96079e+06	1.88239e+06	1.67768e+06	1.64943e+06
RP_Pos_183_d-glucosamine 6-phosphate	1.02632	1.0264	0.91258	0.860455	1.46466	1.37152	1.06028	1.51799	1.14276	2.99285	2.24407	1.33356			RP_Pos_141_cystathionine	223.1 -> 87.9	6550.16	5408.9	7690.65	10110.9	6336.39	7608.54	4420.16	5480.75	4139.5	1560.51	5394.42	4640.32	4362.18	2101.82	6195.13	6341.57	4204.38	2097.98	4862.88	3929.37	1658.22	2067.52	4970.29	5645.38
RP_Pos_87_nicotinamide mononucleotide	0.935277	1.10018	0.992213	0.780216	1.41959	1.74019	1.80909	1.6044	1.22885	1.67729	1.46191	1.10285			RP_Pos_144_1-methyladenosine	282.1 -> 150.0	190925	5376.52	11243.6	165968	20809.6	13225.5	6692.8	11610.9	181046	17183.9	17253.6	170712	10812	5488.76	17758.6	160519	15833.7	198246	156891	10915.6	18317.3	15733.3	137313	25209.2
RP_Pos_195_L---carnitine	0.889705	1.02808	1.14563	0.890415	0.885042	0.850786	0.661748	0.872126	0.600607	1.09435	0.605576	0.869837			RP_Pos_145_(-)-3-dehydroshikimate	195.0 -> 84.9	620.491	536.863	522.235	524.327	1770.82	641.271	358.827	297.158	569.66	873.938	739.057	405.838	342.978	650.014	243.297	557.083	456.317	261.001	1206.77	932.114	281.528	216.45	790.905	1142.9
RP_Pos_622_progesterone	0	1	1.4228	0	0	0.698452	0	1.5973	1.26671	1.41299	0.756442	1.71427			RP_Pos_15_L-tyrosine	182.1 -> 135.9	1.74813e+07	2.30267e+07	2.65899e+07	2.24069e+07	3.46673e+07	4.17342e+07	3.24168e+07	2.92412e+07	2.86303e+07	1.93474e+07	2.07259e+07	1.76419e+07	2.14651e+07	7.36997e+06	2.29492e+07	2.71846e+07	3.33835e+07	2.73474e+07	1.60357e+07	1.89774e+07	3.56776e+06	1.45624e+07	2.00245e+07	1.97648e+07
RP_Pos_348_acetylcholine	0.963697	0.90685	0.971806	1.02129	0.997357	0.956631	1.25323	1.14649	0.940032	1.56627	0.992946	0.954376			RP_Pos_155_pyridine-2,3-dicarboxylate	168.0 -> 77.9	1035.19	1503.37	1236.11	1899.83	2284.24	2671.52	2501.89	1897.19	1219.92	1004.26	3112.22	270.877	2383.25	3012.31	2911.43	210.069	3931.16	3605.36	1639.89	2595.92	3609.39	4466.98	4214.6	5563.04
RP_Pos_289_2-deoxyadenosine	0	1.86543	1	0	1.50704	1.07508	0.854948	0	0	0	0.570106	0.579189			RP_Pos_16_sucrose	365.1 -> 202.9	17891.5	4732.66	10873.9	2758.03	13520.1	21005.2	7655.18	7247.34	13951.9	5421.6	10424.2	7315.88	9010.52	25205.2	19418.6	10488.2	10849.9	23236.1	8993.22	2142.9	48972.3	21609.4	8339.21	11555.1
RP_Pos_10_L-serine	0.92261	0.631604	0.794085	1.05046	1.03369	0.968216	0.97876	0.894041	1.59454	1.51375	0.848373	1.02459			RP_Pos_161_L-homocysteine	136.0 -> 89.9	60182.5	24557.7	48899.2	66037.1	18426.2	74087.4	32479.8	79443.4	33815.9	105297	16038.2	53470.9	24672.5	14375.2	7317.74	5029.58	6398.03	23390.6	50675	21459	25385.3	14264.9	25057.4	21930.7
RP_Pos_20_tetrahydrofolate	1.43131	1.60331	0.423327	0.900191	0.885374	1.22727	1.09028	0.330124	0.614865	0.895229	0.777915	0.798037			RP_Pos_166_3-cytidine monophosphate	324.1 -> 112.0	309131	856443	476745	387490	318000	311008	2.39307e+06	409263	1.89305e+06	304254	259953	284126	2.56677e+06	390199	409964	2.43818e+06	391089	406161	1.99191e+06	2.27573e+06	172296	432329	2.06091e+06	337845
RP_Pos_394_alpha-d-glucose 1-phosphate	2.24404	1.43274	1.03043	1.19223	1.11861	1.02646	0.700917	0.520866	0.614567	2.19049	0.250984	0.533895			RP_Pos_17_D-fructose	203.1 -> 185.0	25347.7	27988.9	9457.91	8270.96	7995.23	14204.8	27835.9	22353.1	10859.7	26115.5	27352.5	9625.35	10185.7	22763.2	6427.26	24419.6	9660.53	21864.9	21967.2	18438.2	13892.5	12692	21448.4	16869.9
RP_Pos_138_glyceraldehyde	0.831304	0.841543	0.866295	0.744795	1.13515	1.01655	0.908692	0.975025	0.908778	1.47498	1.17076	0.999017			RP_Pos_172_dopamine	154.1 -> 137.0	1959.06	621.18	777.635	673.437	483.871	418.701	531.213	448.224	342.372	575.002	388.108	206.775	1224.96	955.47	306.668	245.434	966.036	552.652	612.057	429.825		818.855	634.083	549.342
RP_Pos_556_pyruvic acid	0.780459	1.08483	1.01765	0.507271	1.07711	1.14879	0.516086	0.426539	1.14688	0.933948	0.60877	0.588287			RP_Pos_177_L-leucine	132.1 -> 86.1	4.34362e+07	4.31799e+07	4.33312e+07	6.30828e+07	3.58741e+07	4.43052e+07	3.17229e+07	2.78701e+07	3.66861e+07	3.37758e+07	5.25796e+07	4.458e+07	4.2003e+07	4.48485e+07	5.63018e+07	5.815e+07	6.90204e+07	6.02641e+07	2.84921e+07	2.79956e+07	2.79036e+07	2.64709e+07	2.54787e+07	2.49438e+07
RP_Pos_4_glycine	1.60283	0.934494	1.0103	1.07642	0.895378	0.955275	0.985978	1.17567	1.84511	1.85057	1.08721	1.28812			RP_Pos_18_L-cysteine	122.0 -> 78.9	5909.18	7867.17	10628.6	143452	2371.6	9373.29	8039.52	143389	6967.16	68985.2	8036.33	5814.13	3604.53	731.441	9274.26	1272.48	911.478	3488.19	2941.5	7149.82	10967.5	5990.72	6437.57	781.383
RP_Pos_82_L-isoleucine	1.05515	1.04744	1.05917	1.43599	0.882132	1.04435	0.734376	0.67024	0.852703	1.1949	1.24133	0.626933			RP_Pos_180_putrescine	89.1 -> 72.0	312277	503183	560763	670885	439598	550196	322078	434376	405613	280808	329731	225860	282192	279381	392402	335724	526103	228692	412534	542002	529898	654485	502422	724459
RP_Pos_449_3,5-diiodo-L-thyronine	1.08118	0.585432	1.06046	1.19049	1.23293	1.48968	0.449079	0.733289	0.452931	1.56094	0.424112	1.0325			RP_Pos_183_d-glucosamine 6-phosphate	282.0 -> 222.8	8316.27	8316.92	7394.65	6972.27	11868.1	11113.4	8591.48	12300.3	9259.81	15460.5	18183.7	10805.8	5852.4	9435.81	6826.53	6732.84	7889.74	12328.7	4648.62	5182.2	4498.37	5113.79	3973.62	7412.27
RP_Pos_410_uridine 5-diphosphate	1.59102	2.43238	0.485572	1.29877	0.501038	4.63643	8.93552	7.95184	0.620472	3.71746	0.434185	3.80969			RP_Pos_186_D-glucosamine	180.1 -> 162.0	566.471	857.079	670.092	883.716	895.335	7426.07	1305.48	1228.31	1174.33	2939.28	3500.7	814.836	2415.72	1093.08	1304.17	1596.82	445.785	2963.26	3929.06	3948.61	2855.83	3112.18	3002.87	1588.41
RP_Pos_252_flavin adenine dinucleotide	0	1.01273	0	0	1.0258	0	0	0	0	0	0	0			RP_Pos_187_D-glucuronic acid	217.0 -> 199.0	11710.9	712.64	569.577	2811.89	8173.33	1111.78	1976.87	18556.3	2775.64	1606.46	413.063	23523.8	8912.86	2466.5	24166.5	1063.34	754.535	1418.8	1674.88	1468.62	507.036	30311.6	218.362	601.967
RP_Pos_204_pyridoxamine	0.62724	0.805802	1.0001	0.58326	1.41964	1.28685	0.981997	1.15072	0.972005	1.23583	1.21741	1.91914			RP_Pos_188_L-lysine	147.1 -> 84.0	1.63074e+06	1.71676e+06	1.97445e+06	2.44375e+06	2.00733e+06	1.92203e+06	2.31836e+06	2.21936e+06	2.04214e+06	1.22172e+06	2.31435e+06	3.07912e+06	2.10543e+06	2.02871e+06	2.39047e+06	2.39671e+06	2.10751e+06	2.22119e+06	3.42859e+06	4.28555e+06	4.40145e+06	4.7028e+06	4.62148e+06	4.95818e+06
RP_Pos_765_2-aminobutanoic acid	1.04243	1.03212	1.08079	0.967882	1.21536	1.28683	0.561449	0.43374	1.0803	1.6238	0.584399	0.547525			RP_Pos_189_L-arginine	175.1 -> 70.1	673216	589995	714048	855353	709685	754342	716354	697457	661234	604479	655226	806539	580867	647192	987844	781194	948478	731883	1.0268e+06	1.01127e+06	683447	889806	856269	893271
RP_Pos_39_L-valine	0.964637	1.16196	1.14636	1.18798	1.22474	1.34125	0.894376	0.627822	0.957612	1.5369	0.945558	0.866398			RP_Pos_19_beta-alanine	90.1 -> 30.1	10083.4	11637.8	14896.1	13375	11336.3	9548.47	10086	10129.9	9893.46	8524.35	11539.9	13508	7899.63	10096.1	10060.8	9722.11	10705.5	7951.45	16403.1	13121.6	8714.67	9953.19	12402.4	10022.2
RP_Pos_40_lactate	0.935559	0	0.307184	1.03811	0.907867	0.256552	0.237642	1.1043	0.623806	1.73158	1	1.04698			RP_Pos_190_L-histidine	156.1 -> 110.1	516801	532824	620885	635690	284235	591844	472383	471684	679210	590857	501252	580563	194532	489009	349057	458900	473045	486253	620693	491053	492737	362290	510998	499919
RP_Pos_282_D-(-)-3-phosphoglyceric acid	0.484297	1.26087	1.23269	0.890223	1.04684	1.05804	2.01335	1.55918	0.569576	2.04236	0.925952	1.19279			RP_Pos_191_a-D-glucose-6-phosphate	283.0 -> 265.0	7729.29	4012.49	2426.48	3612.68	2251.39	2845.79	4295.27	3332.34	2144.43	4413	3255.48	443.418	2797.55	3217.07	1771.15	2720.42	2836.49	785.812	956.176	3215.21	3575.13	1755.09	2739.83	1900.15
RP_Pos_140_5-oxo-l-proline	1.31356	0.992874	0.760288	0.529694	0.845284	0.858851	0.831805	0.849088	1.0774	1.75725	1.29809	0.957857			RP_Pos_192_DL-isocitric acid	215.0 -> 196.9	19142.7	23762.2	19360.6	22361.6	14808	15721.6	19506.6	19628.2	19803.5	23545.8	20419.2	16756.2	20086.6	19474.5	17008.1	19568.3	23846.5	17100.2	11559	8993.76	10104.4	10561.3	13753.2	14290.5
RP_Pos_172_dopamine	3.53591	1.12117	1.40355	1.21549	0.87334	0.755714	0.958786	0.809	0.617948	1.6279	0.700497	0.373209			RP_Pos_194_5-methylcytosine	126.1 -> 54.0	1145.27	900.299	1219.84	1235.73	278.356	1061.13	1683.54	986.143	1684.34	1514.12	1469.52	1255.35	956.202	1356	1171.53	1331.83	770.534	1086.78	1386.23	1240.44	1326.3	1117.33	702.835	1212.51
RP_Pos_409_adenosine 5-diphosphate	0.92756	1.44062	0.165417	0.0532256	0.0743598	0.914553	0.443216	2.22207	4.31048	0.25292	0.48739	1.51206			RP_Pos_195_L---carnitine	162.1 -> 43.1	3.93539e+06	4.54744e+06	5.0674e+06	3.93853e+06	3.91477e+06	3.76324e+06	2.92708e+06	3.85764e+06	2.65664e+06	3.08597e+06	2.67862e+06	3.84751e+06	5.44127e+06	3.73313e+06	5.29649e+06	4.29907e+06	4.15544e+06	3.96836e+06	5.80653e+06	5.56362e+06	5.53185e+06	5.64742e+06	6.01261e+06	5.43718e+06
RP_Pos_61_uridine	1.30378	1.10509	1.25083	1.55434	0.776332	0.851714	1.05953	0.735621	0.839398	1.47866	0.628681	0.693996			RP_Pos_196_spermidine	146.2 -> 72.2	1.39026e+06	1.55922e+06	2.20422e+06	5.23585e+06	1.63384e+06	2.86872e+06	2.15034e+06	7.16086e+06	2.11987e+06	4.34041e+06	1.37937e+06	1.55523e+06	1.53834e+06	966588	855295	518905	1.09786e+06	662124	1.63539e+07	1.48998e+06	2.37296e+06	1.43513e+06	2.75664e+06	1.76905e+06
RP_Pos_525_N-acetyl-L-leucine	0	2.13706	0	0	4.96341	0	0	0	0	0	0	0			RP_Pos_197_spermine	203.2 -> 112.1	342648	437849	647940	823784	314411	471263	368012	1.0937e+06	228925	1.24405e+06	274901	395012	449359	260338	169849	271092	148417	174437	6.17367e+06	169738	218181	133488	177610	102160
RP_Pos_332_4-aminobutanoic acid	1.1066	0.855783	1.04782	0.945472	0.999526	0.903037	1.10742	0.972031	0.941904	1.62939	1.0548	1.05593			RP_Pos_20_tetrahydrofolate	446.2 -> 60.0	11429.6	12803.1	3380.44	7188.4	7070.07	9800.28	8706.32	2636.17	4909.95	4557.49	6211.97	6372.66	4303.64	4625.31	9146.57	7481.81	8489.01	2973.11	18670.7	16576.1	17178.2	22665.7	19623.2	11913.9
RP_Pos_275_a-N-acetyl-L-lysine	1.10893	0.218531	0.0105459	0.696872	1.03822	1.24157	0.439432	0.647961	0.789175	3.10402	4.28168	0.699709			RP_Pos_204_pyridoxamine	169.1 -> 151.9	4123.1	5296.85	6574.05	3834	9331.86	8458.94	6455.05	7564.12	6389.37	5178.94	8002.53	12615.2	1852.97	4447.91	6225.93	5950.07	6572.74	5554.8	3477.93	6108.92	8917.35	11054.9	7966.33	9917.61
RP_Pos_230_phosphocreatine	2.37057	2.74898	3.4959	0.165749	1.40808	1.51838	0.17925	0.124183	1.77438	3.66759	0.004444	0.066442			RP_Pos_21_uridine-5-monophosphate	347.0 -> 121.0	112647	112932	101566	119555	147739	112585	98853.5	108532	145818	92368.8	80610.6	73082.2	95055.8	102802	112865	99214.4	151855	76309.7	126136	118174	169399	139573	162186	170708
RP_Pos_17_D-fructose	1.17043	1.29239	0.43672	0.381913	0.369181	0.65591	1.28533	1.03216	0.50145	1.89153	1.26301	0.444452			RP_Pos_210_cytidine 2,3-cyclic monophosphate	328.0 -> 216.8	523.098	260.901		473.253	226.088	330.296	230.687	329.022	264.877	334.201	304.177		657.337		233.484			265.126	457.555	451.982	552.224	489.314	333.207	277.768
RP_Pos_66_4-aminobutanoate	0.524722	0.520015	0.511704	0.290209	0.397252	0.191506	0.487233	0.492426	0.351747	0.904805	0.35236	0.61911			RP_Pos_211_O-acetyl-L-serine	170.0 -> 135.1	1852.33	349.674	333.08	386.818	250.465	957.006	717.125	960.417	1465.78	1263.41	232.415	318.136	502.995	1465.81	572.499	634.273	454.354	262.713	277.324	249.109	350.137	342.13	273.347	701.815
RP_Pos_239_2-deoxyguanosine 5-monophosphate	5.2164	0.100752	0.481082	9.27618	0.176539	0	0.148262	1.05017	0.130629	0.246724	0.089552	1			RP_Pos_214_uridine 5-diphospho-N-acetylglucosamine	630.1 -> 426.9																	387.052
RP_Pos_286_adenosine 5-monophosphate	5.2164	0.100752	0.481082	9.27618	0.176539	0	0.148262	1.05017	0.130629	0.246724	0.089552	1			RP_Pos_215_6-phosphogluconic acid	299.0 -> 218.8	226.168	215.279	1899.35	571.951	310.613	452.88	545.84	367.107	761.93	369.35	341.745	325.227	493.898	314.201	590.733	694.423	307.221	329.95	286.056	469.811	1150.47	452.749	623.365	396.142
RP_Pos_462_2,3-dihydroxybenzoate	0.526486	0.888432	1.21602	0.791197	0.907687	0.593092	0.443514	2.32076	0.564058	0.916666	2.18974	1.16795			RP_Pos_217_RS-mevalolactone	171.1 -> 41.0	283.811	1271.35	1449.11	1802.76	1292.45	1302.17	1601.41	1466.23	1649.92	1311.01	259.51	1144.76	1053.13	1872.83	1060.19	1579.41	1607.87	2111.29	1578.7	1441.94	505.369	2302.26	1646.47	1244.97
RP_Pos_166_3-cytidine monophosphate	0.697255	1.93173	1.07531	0.873997	0.717259	0.701487	5.39764	0.923105	4.26984	1.07644	0.586333	0.640854			RP_Pos_219_thymidine 5-monophosphate	345.0 -> 81.0	281.899	632.382		200.445	911.455	308.831	360.177	966.797			1056.32	662.12	636.235	261.129	1226.11	621.046	492.906	777.799	293.171	269.116	471.948	299.052	277.372	1995.15
RP_Pos_618_cholesterol	1.96657	1.69848	0.494527	0.759728	1.00892	0.991075	0.844142	0.504968	0.672674	1.39495	0.827668	0.718824			RP_Pos_22_uracil	113.0 -> 70.0	29475	91883.1	79660.9	108392	127455	112460	72326.3	29919.8	102442	49560.2	90104	90752.7	15774.1	70184.3	63367.4	36834.3	112850	75032.2	48574.4	88751.4	140172	77138	67299.9	77162.1
RP_Pos_221_5-phospho-D-ribose-1-diphosphate	1.47666	1.80224	0.521286	0.965379	1.53964	0.538852	0.7618	0.80069	0.556893	1.2617	0.562237	1.03462			RP_Pos_220_2-deoxyuridine 5-monophosphate	331.0 -> 80.9		455.617	278.137		569.21	218.957	236.951	465.775	446.37	311.112	274.377	273.302	469.553	366.416	302.783	697.247	226.647	314.602	309.599	289.822	436.297	329.08	334.209	226.9
RP_Pos_343_O-acetyl-L-carnitine	1.17091	1.00208	0.997921	0.979683	0.957612	0.972707	0.889675	1.10903	1.10534	1.97931	1.16758	1.0657			RP_Pos_221_5-phospho-D-ribose-1-diphosphate	412.9 -> 200.6	745.832	910.272	263.291	487.593	777.64	272.163	384.77	404.412	281.275	406.265	283.974	522.566	201.062	226.266	552.259	256.694	1109.81	864.91	265.747	506.304	308.158	895.911	368.575	815.98
RP_Pos_41_L-threonine	0.845568	1.02259	0.83526	1.10666	1.11331	1.24189	0.92042	0.945909	1.18375	1.572	1.2819	1.12458			RP_Pos_222_guanosine 5-diphosphate	444.0 -> 152.0	1507.76	377.225	1642.2	564.419	487.661	2372.42	1225.94	752.924	1294.91	1715.68	1773.44	217.161	618.911	255.915	838.321	1366.23	416.937	1586.38	1277.91	1089.58	318.851	472.007	644.336	783.703
RP_Pos_418_N-acetyl-DL-serine	1.34984	0.713768	2.67685	0.986231	1.73677	0.0893768	2.89222	3.06678	0.448526	2.48282	1.21841	1.47834			RP_Pos_224_guanosine 5-triphosphate	524.0 -> 465.9	404.024	428.659	512.695	285.833	250.41	457.192	400.479	339.008	509.282	205.678	379.601	533.249	497.007		550.357	319.374	327.382	423.687	375.869	619.469	347.699	302.978	368.731	275.518
RP_Pos_238_uridine 5-diphosphoglucuronic acid	3.29489	0.39214	1.08654	0.837804	1.23137	1.20113	0.0709463	0.117186	0.103282	0.991218	2.03876	1.00878			RP_Pos_225_uridine 5-diphosphoglucose	589.0 -> 426.9
RP_Pos_30_malate	0.649767	1.50575	0.788123	0.806206	1.03014	0.956746	1.52189	1.69566	0.497225	1.95716	1.14093	0.796075			RP_Pos_226_phospho(enol)pyruvic acid	191.0 -> 120.9	17891.7	18470	19149.2	15232.6	18238.7	15881.1	18133.6	16191.5	18913.6	18406.1	18066.3	16643.3	16682.5	17732.9	18178	17977.5	19035.6	14763.9	14123.5	16557.6	15671.5	16372.6	16882.6	14137
RP_Pos_94_(R)-malate	0.649767	1.50575	0.788123	0.806206	1.03014	0.956746	1.52189	1.69566	0.497225	1.95716	1.14093	0.796075			RP_Pos_229_5-Aminoimidazole-4-carboxamide-1-b-D-ribofuranosyl 5-monophosphate	339.1 -> 110.0	17603.8	50178.2	27408	28577	11892.5	23954.7	20331	11402.4	4847.44	4566.6	5280.06	6953.52	1548.36	2959.74	2916.76	2611.48	3863.16	2229.3	4398.3	2320.04	6679.68	3114.6	8820.79	10027.5
RP_Pos_272_N-acetyl-L-asparagine	1.35932	0.501871	0.818704	0.652706	1.12678	0.880305	0.456173	1.01114	1.05187	1.43181	1.57876	1.27527			RP_Pos_23_glycerol	115.0 -> 57.1	829.518	1897.79	1395.66	531.174	1940.19	973.527	1263.24	1540.27	2193.43	310.072	1395.08	2013.46	869.49	286.441	584.958	228.72	1372.3	674.565	493.695	551.773	1246.12	1175.83	417.485	254.328
RP_Pos_719_vitamin D3 calciol	0.887404	0.820466	1.34253	0.590403	0.948613	0.86225	0.980115	1.01481	1.41486	1.76279	1.29013	0.46188			RP_Pos_230_phosphocreatine	212.0 -> 44.2	986408	1.14387e+06	1.45467e+06	68969.3	585910	631809	74586.9	51673.3	738331	972925	1849.17	27646.9	101669	105109	49869.5	921609	18982.8	22174.8	525948	293130	568337	363124	527740	12214.2
RP_Pos_639_stearate	0.815557	1.46508	1.93943	0.789488	1.03733	0.623741	0.906268	2.73961	0.417774	2.88547	1.96329	1.06472			RP_Pos_232_isopentenyl pyrophosphate	247.0 -> 141.8	2513.33	2443.42	2980.35	2439.9	2184.51	3321.87	1915.18	1886.27	2269.92	2830.31	2408.88	2165.37	1531.17	2274.11	2107.25	3082.64	2518.95	3252.86	1638.6	1412.54	1082.78	1040.28	1184.59	886.401
RP_Pos_118_4-hydroxy-L-proline	1.01075	1.03743	1.03551	1.15191	0.895398	0.898982	0.653936	0.645317	0.853764	1.22761	0.95649	0.989245			RP_Pos_234_guanosine 5-diphosphoglucose	606.1 -> 152.1	207.899	258.524				230.509		389.097	212.641	217.685	255.746		275.916		275.139		364.023			219.835	337.959		241.025	246.811
RP_Pos_301_L-histidine	1.01104	0.976157	1.05749	1.20346	0.81978	0.939453	0.885978	1.24933	1.09365	1.78844	0.940811	1.06051			RP_Pos_235_adenosine-5-diphosphoglucose	590.1 -> 135.9	285.387	346.398	2115.09	1209.82	1523.23	493.356	1748.41	2147.42	544.052	667.985	320.391	415.474	2530.22	2349.35	372.119	407.626	2187.66	2645.49	1227.66	249.462	377.69	2491.14	2181.77	2752.94
RP_Pos_72_urate	0.622017	0.992699	0.569428	0.567874	1.16135	1.24203	0.843292	0.782862	1.02422	1.73008	1.00783	1.03804			RP_Pos_238_uridine 5-diphosphoglucuronic acid	603.0 -> 427.0	10338.6	1230.45	3409.32	2628.83	3863.76	3768.88	222.613	367.702	324.074	1982.83	6397.15	3165.32	1455.53	304.024	3366.23	754.224	335.589	3604.59	4393.04	852.672	4811.92	3281.26	1655.62	4129.54
RP_Pos_686_cholesterol 3-sulfate	0.940889	1.50644	0.879361	1.16321	1.72687	2.09516	0.999218	0.87525	1.65772	1.39769	0.800748	1.06318			RP_Pos_239_2-deoxyguanosine 5-monophosphate	348.1 -> 152.1	17935.5	346.416	1654.1	31894.2	606.993		509.768	3610.8	449.141	540.815	307.906	3438.29	5218.47	2752.14	10197.3	2196.78	52626.5	360.69	3084.98	22378.3	309.444	7155.31	44998.9	31496.4
RP_Pos_578_serotonin	0.589224	1.46362	0.302431	1.02434	0.00210795	3.8457	0.00717381	0.918544	0.800145	0.0365124	0.599582	0.975659			RP_Pos_24_D-galactose	203.1 -> 143.0	11574.5	6718.52	8373.83	6512.73	7909.45	7097.4	9339.9	8157.78	8269.91	8775.83	11921.8	10255.6	8508.34	8955.12	10606.3	5002.53	5561.64	7695.99	8811.13	6391.47	9891.17	7597.89	9870.13	9449.1
RP_Pos_396_D-ribose 5-phosphate	4.80246	0.788844	1.04331	1.59423	0.439809	2.53146	0.103924	0.823086	0.640762	0.995091	0.535532	3.13399			RP_Pos_242_?-D-galactose 1-phosphate	283.0 -> 184.9	7167.05	6793.77	2697.3	2308.19	2161.19	20035	2460.2	3004.06	31026.6	2027.55	2636.7	8410.71	4533.99	5475.24	1351.16	1984.98	1696.85	7609.27	15030.5	4266.28	1333.76	14141.9	1343.25	1898.06
RP_Pos_220_2-deoxyuridine 5-monophosphate	0	1.28572	0.784886	0	1.60628	0.617884	0.668663	1.31439	1.25963	1.37712	0.774277	0.771241			RP_Pos_243_D-fructose 6-phosphate	283.0 -> 264.9	6835.22	5656.68	4477.37	5414.96	4946.02	4424.68	5479.44	4883.2	1665.69	5078.26	3495.8	4048.22	3382.36	3358.21	2453.72	3695.36	4002.26	2277.44	3481.52	3347.43	2983.42	2760.69	3705.05	2813.51
RP_Pos_269_O-phospho-DL-serine	1.77528	0.85369	2.0381	0.873295	0.756616	1.38367	0.542975	0	2.06734	1.54339	0.634273	0.534423			RP_Pos_244_xanthosine 5-monophosphate	365.1 -> 97.0	2602.6	4745.73	4812.07	3252.1	7464.89	10646.3	8352.26	8689.85	7315.83	10042.5	10821.6	9112.17	3731.6	5170.93	5861.1	6178.91	5551	7278.69	3596.75	4149.12	4395.37	3348.55	5446.83	4730.39
RP_Pos_260_2-deoxyguanosine	0.805504	0.928183	2.81181	0.219219	3.95529	6.2335	3.38077	0.52853	0.592528	3.16356	0.232722	0.348031			RP_Pos_247_2-deoxyadenosine 5-diphosphate	412.0 -> 216.1	235.889	225.871	278.421	208.859	254.945	314.362	434.441	654.656	363.663	228.074	212.154	318.909		245.603			306.899	255.658	998.917	363.187		210.372	287.567
RP_Pos_284_1-methylnicotinamide	0.439675	0.493238	0.962098	0.421319	0.276581	0.322323	0.576742	0.697107	0.346929	0.761223	0.503105	0.743845			RP_Pos_25_inosine 5-phosphate	349.1 -> 137.0	1.17925e+06	1.79138e+06	1.81153e+06	1.89937e+06	2.56488e+06	1.9463e+06	2.11048e+06	2.21091e+06	2.08965e+06	1.37821e+06	1.49728e+06	938476	2.20997e+06	2.01079e+06	2.43089e+06	2.71464e+06	3.61679e+06	1.92917e+06	3.5997e+06	3.93684e+06	3.04536e+06	4.03985e+06	5.12797e+06	4.92359e+06
RP_Pos_234_guanosine 5-diphosphoglucose	0.808521	1.0054	0	0	0	0.896453	0	1.5132	0.826963	1.32792	0.994598	0			RP_Pos_250_pyridoxal 5-phosphate	248.0 -> 150.0	68420.1	348.895	102449	103175	92433.1	1098.97	898.578	184185	60859.4	357.475	67932.5	82190.2	1032.32	1051.77	128492	139144	492.949	135535	132835	81003	365.741	160526	201796	143393
RP_Pos_270_N-acetyl-DL-methionine	1.77404	1.373	0.074425	0.639825	0.646148	1.59462	0.494711	1.92538	0.478405	1.99415	2.54982	1.23022			RP_Pos_251_adenosine 3,5-diphosphate	428.0 -> 136.2	487295	8.39698e+06	209864	640410	5.42847e+06	131482	1.02953e+07	815865	396339	941190	808881	4.52049e+06	1.08356e+07	228909	263497	32095.9	37273.5	302508	141692	103815	343531	8.71255e+06	1.42677e+06	569938
RP_Pos_226_phospho(enol)pyruvic acid	0.988495	1.02044	1.05797	0.841581	1.00766	0.877412	1.00186	0.894559	1.04495	1.59511	0.998141	0.919521			RP_Pos_252_flavin adenine dinucleotide	786.2 -> 348.2		243.51			246.654									232.368				214.507		206.637			240.451
RP_Pos_88_purine	1.4956	0.221186	1.14591	1.08412	2.56553	0.152156	0.186492	1.08877	0.110566	1.32404	0.756519	0.812367			RP_Pos_254_cytidine 5-diphosphate	404.0 -> 112.0	265700	282031	317320	402578	249776	232158	431729	220538	265238	177980	321027	246558	348229	146573	226453	251159	195403	60052.7	95204.3	165173	235432	352729	382731	97823
RP_Pos_96_hypotaurine	1.17287	1.10579	0.862811	1.04461	0.863096	0.890504	0.676452	0.660868	0.899072	1.27487	0.860772	0.955387			RP_Pos_255_inosine 5-diphosphate	429.0 -> 137.0	1800.7	9280.11	769544	114425	67010.2	96901.2	94894.9	920068	397628	914249	654410	643107	1.1388e+06	51543.3	1.18574e+06	1.14967e+06	51823.7	70023.2	1.04626e+06	62732.8	42847.2	62984.4	11273	79873.6
RP_Pos_336_thiamine monophosphate	1.08964	1.21346	1.4232	1.04454	0.969191	0.930239	0.921461	0.974503	1.16133	1.41886	0.612957	0.821949			RP_Pos_258_dihydroxyacetone phosphate	171.0 -> 46.1	69677.8	103192	75640.3	116794	63801.6	150384	95786.8	84648.5	71563.8	149883	61232.8	88363.7	104413	113669	127564	117138	125041	179217	202072	256201	149346	187096	149611	234075
RP_Pos_3_L-glutamic acid	0.708666	0.823432	0.925923	0.950849	0.917103	0.881814	0.969744	0.856122	0.845295	1.20392	0.765954	0.970827			RP_Pos_260_2-deoxyguanosine	290.1 -> 173.9	789.113	909.294	2754.59	214.758	3874.8	6106.65	3311.98	517.774	580.471	1975.8	227.986	340.949	2125.82	471.834	1007.65	951.654	2791.85	784.476	225.583	2126.96	3642.63	2429.69	634.119	1796
RP_Pos_492_kynurenic acid	0.887661	0.546856	0.664846	0.483563	0.84322	47.4028	0.187104	0.963014	1.77271	0.282636	0.795639	2.04888			RP_Pos_263_N-acetyl-L-aspartic acid	198.0 -> 155.9	2611.1	3325.3	3157.58	3727.1	3145.89	2238.98	2816.03	3036.52	2535.63	2572.58	2963.46	3265.54	2808.96	2130.59	2649.05	2685.3	2920.12	2178.06	3024	3379.83	2954.03	3139.28	2822.03	1788.24
RP_Pos_398_cadaverine	0.895814	1.354	1.69389	2.73021	0.765182	1.34873	0.853818	4.25419	1.24308	6.16328	0.670084	1.0796			RP_Pos_264_L-pipecolic acid	130.1 -> 84.0	962151	1.05607e+06	1.59046e+06	1.402e+06	1.17833e+06	1.40731e+06	701337	827188	982501	783021	703747	556829	586346	597545	904134	621302	963406	1991.23	486821	547295	389084	336857	6828.29	317990
RP_Pos_187_D-glucuronic acid	6.0448	0.367843	0.293998	1.45141	4.21882	0.573864	1.0204	9.57817	1.4327	1.30067	0.21321	12.1422			RP_Pos_269_O-phospho-DL-serine	208.0 -> 120.9	722.612	347.486	829.59	355.466	307.973	563.209	221.013		841.49	400.504	258.175	217.532	317.274	558.453	459.06	672.179	646.995	215.102	363.387	858.018	479.139		407.04	310.099
RP_Pos_67_(S)-Dihydroorotate	0.70482	0.547566	0.914213	0.949786	4.70075	0.867548	0.211277	0.960453	1.00036	1.38783	0.780591	0.612006			RP_Pos_27_n-acetyl-d-glucosamine	244.1 -> 226.1	315606	310920	281951	264950	262459	372181	236591	223854	272625	296353	220790	258330	295096	298686	355864	294818	272004	298908	488478	483364	617393	454389	415298	428304
RP_Pos_563_a- ketoglutaric acid	0.154684	1.31284	0.618084	0.784986	1.36207	1.17826	0.749886	1.07059	0.919093	1.53814	1.10557	1.21564			RP_Pos_270_N-acetyl-DL-methionine	214.1 -> 126.1	4902.45	3794.19	205.669	1768.12	1785.59	4406.65	1367.11	5320.68	1322.05	3513.19	7046.29	3399.65	1003.04	3596.32	1601.72	1359.01	2388.53	3058.68	2671.26	1590.95	1653.23	2533.72	1187.78	3131.64
RP_Pos_123_1-methyl-L-histidine	0.589973	1.177	1.27594	1.3626	0.772763	1.06433	1.51333	1.04687	1.03284	2.5473	0.807406	0.885187			RP_Pos_272_N-acetyl-L-asparagine	197.1 -> 180.0	4327.84	1597.87	2606.62	2078.11	3587.49	2802.75	1452.38	3219.32	3348.99	2906.23	5026.5	4060.26	645.284	2918.92	3512.04	2991.58	2884.32	4921.56	1741.27	2788.58	1822.7	1822.63	1639.2	3231.38
RP_Pos_192_DL-isocitric acid	0.994342	1.23429	1.00566	1.16154	0.769183	0.816637	1.01324	1.01956	1.02866	1.91845	1.06065	0.870378			RP_Pos_273_thiamine (ion)	266.1 -> 123.1	1442.27	832.429	920.113	2464.3	469.587	1860.25	736.078	2383.14	629.322	1030.65	812.013	738.054	876.958	975.203	812.18	848.958	521.568	1274.52	1076.66	1590.46	1032.84	747.2	1452.98	362.593
RP_Pos_33_citrate	0.994342	1.23429	1.00566	1.16154	0.769183	0.816637	1.01324	1.01956	1.02866	1.91845	1.06065	0.870378			RP_Pos_275_a-N-acetyl-L-lysine	189.1 -> 84.0	29243.3	5762.83	278.103	18377	27378.6	32741.1	11588.2	17087.2	20811.2	52184.4	112911	18451.8	12507.3	23452.5	59065.5	70401	11941.6	49913.4	5127.55	41457.3	14683.5	102904	118043	8722.9
RP_Pos_551_biotin	0.939385	0.491414	1.66779	0.779669	1.81744	3.36092	0.320543	0.333821	0.270727	3.47833	0.361523	0.780978			RP_Pos_277_S-5-adenosyl-L-homocysteine	385.1 -> 134.1	4.46071e+06	4.8765e+06	3.26432e+06	3.14737e+06	3.63117e+06	215.726	4.09637e+06	3.93589e+06	3.76196e+06	2.21253e+06	2.2431e+06	3.23144e+06	4.2043e+06	3.81337e+06	4.58736e+06	4.52791e+06	6.34805e+06	3.7324e+06	2.46635e+06	4.07763e+06	3034.7	5.87303e+06	4.66987e+06	4.80998e+06
RP_Pos_43_sarcosine	0.622956	0.873911	0.985514	1.1343	1.13067	1.22247	1.27663	1.04249	1.10988	1.5857	0.842777	0.868702			RP_Pos_28_adenine	136.1 -> 119.1	540.499	1.10601e+06	933043	1.06981e+06	1.34155e+06	1.0779e+06	1.23033e+06	2543.01	992462	1.20894e+06	967.595	863679	1562.5	1.1441e+06	1.13525e+06	1.24339e+06	1.41968e+06	1.17758e+06	1.20517e+06	1130.91	393.791	1.00264e+06	1.0772e+06	996840
RP_Pos_56_D-glucose	0.497922	0.891669	0.853246	0.966022	2.3414	0.968999	0.356128	0.497497	1.25316	1.10556	0.793992	0.9601			RP_Pos_281_2-deoxyguanosine 5-diphosphate	428.0 -> 152.1	288.428	2205.98	575.591	2626.57	3734.4	464.741	1066.83	2065.29	1791.26	1539.67	1074.97	564.712	950.405	2146.89	940.253	1270.17	493.652	623.674	380.115	515.652	606.564	2018.68	949.572	1974.79
RP_Pos_37_thymine	0.937569	0.622677	1.13715	1.36141	2.03839	48.1903	0.306693	0.290134	1.34014	0.487746	0.506321	472.789			RP_Pos_282_D-(-)-3-phosphoglyceric acid	209.0 -> 120.8	461.62	1201.83	1174.97	848.54	997.826	1008.5	1919.08	1486.18	542.907	1241.08	882.595	1136.94	448.849	679.93	1174.26	908.527	301.71	741.652	263.962	273.162	1558.05	816.009	1029.45	489.069
RP_Pos_84_dihydrofolate	1.33931	1.7381	0.745187	0.29954	1.9212	1.51033	1.52057	0.731983	0.466377	1.25941	1.12418	0.924785			RP_Pos_284_1-methylnicotinamide	138.1 -> 94.9	6391.32	7169.92	13985.5	6124.48	4020.51	4685.43	8383.78	10133.5	5043.11	7054.48	7313.36	10812.9	15087.4	17433.5	24626.2	21919.8	15254.8	30008	67805.7	32700.3	52120.4	67302.1	70663.8	59228.5
RP_Pos_190_L-histidine	1.00565	1.03683	1.20818	1.23699	0.553095	1.15167	0.919212	0.917854	1.32168	1.80347	0.975389	1.12972			RP_Pos_285_L-ornithine	133.1 -> 70.0	262464	192817	187778	138550	332318	279903	165408	179884	185029	292320	274571	255927	232919	305268	201130	290175	239216	476643	185371	242234	232230	242519	139991	157154
RP_Pos_352_2-deoxy-D-ribose	0.280959	1.80302	1.39319	0.529214	1.68578	2.01811	1.96558	0.645889	1.11929	0.445333	0.715885	0.981327			RP_Pos_286_adenosine 5-monophosphate	348.1 -> 152.1	17935.5	346.416	1654.1	31894.2	606.993		509.768	3610.8	449.141	540.815	307.906	3438.29	5218.47	2752.14	10197.3	2196.78	52626.5	360.69	3084.98	22378.3	309.444	7155.31	44998.9	31496.4
RP_Pos_196_spermidine	0.780822	0.875714	1.23797	2.94064	0.917622	1.61117	1.20771	4.0218	1.1906	3.82376	0.774705	0.873474			RP_Pos_288_D-cellobiose	365.1 -> 346.9	865.542	319.118	771.532	3033.48	647.868	958.647	778.53	532.426	2972.53	1289.25	1172.41	1099.36	510.233	1102.55	822.94	565.065	586.117	5162.2	1188.71	1555.71	1835.5	2100.46	457.824	2019.63
RP_Pos_16_sucrose	1.67696	0.443589	1.0192	0.258508	1.26723	1.9688	0.717515	0.679288	1.3077	0.797092	0.977056	0.685713			RP_Pos_289_2-deoxyadenosine	274.1 -> 158.0		700.703	375.625		566.082	403.828	321.14				214.146	217.558	203.605	613.021	511.751	537.245	308.723	420.891		282.469	590.618	604.154	374.78	326.193
RP_Pos_22_uracil	0.347245	1.08248	0.938485	1.27697	1.50155	1.32489	0.852076	0.352486	1.20687	0.915842	1.06152	1.06916			RP_Pos_29_L-proline	116.1 -> 70.0	2.05262e+07	2.91883e+07	2.34739e+07	1.91205e+07	2.34504e+07	2.39994e+07	2.02391e+07	1.77238e+07	2.06541e+07	2.23616e+07	2.05839e+07	1.89293e+07	1.92683e+07	1.93519e+07	1.86391e+07	23067856	2.072e+07	2.22381e+07	1.51027e+07	1.16753e+07	9.90521e+06	1.06496e+07	1.20139e+07	9.73309e+06
RP_Pos_11_L-ascorbate	1.04812	0.958059	0.760058	1.15841	1.31798	1.19125	0	1.35399	0.971825	0	0.854801	1.75342			RP_Pos_3_L-glutamic acid	148.1 -> 84.0	8.96002e+06	1.04111e+07	1.17069e+07	1.20221e+07	1.15954e+07	1.11492e+07	1.2261e+07	1.08244e+07	1.06875e+07	9.7042e+06	9.68433e+06	1.22746e+07	1.35751e+07	1.0295e+07	1.30765e+07	1.30916e+07	1.31149e+07	1.02002e+07	1.30123e+07	1.28125e+07	1.30274e+07	1.28514e+07	1.57381e+07	1.43108e+07
RP_Pos_78_guanosine	0.952099	1.0509	0.907401	1.0936	1.32184	9.84144e-05	0.000149037	0.969384	0.865217	0.000887301	1.03619	1.09633			RP_Pos_30_malate	157.0 -> 113.1	876.404	2030.95	1063.02	1087.41	1389.45	1290.46	2052.72	2287.1	670.656	1682.94	1538.88	1073.74	1739.12	722.087	2058.53	788.666	1780.16	563.119	1308.14	1469.45	1858.99	797.417	1167.19	2015.24
RP_Pos_376_histamine	0.786145	1.39884	0.761352	0.93898	1.56327	1.02326	1.09354	1.35517	0.81344	0.909477	0.691	0.827379			RP_Pos_301_L-histidine	156.1 -> 110.2	402305	388423	420788	478871	326199	373819	352540	497121	435176	453686	374359	421987	203313	359634	340656	250316	393517	330882	402457	340207	387499	394717	384017	370878
RP_Pos_177_L-leucine	1.00121	0.995302	0.998791	1.45407	0.826903	1.02124	0.731217	0.64241	0.84562	1.22119	1.21197	1.02757			RP_Pos_304_guanosine 5-monophosphate	364.1 -> 152.1	121251	418.404	261.881	487291	783.795	9721.49	4879.52	591788	2292.7	3973.49	470.49	406.325	3108.63	694.052	708100	1252.39	991945	659.272	3852.99	1116.89	907.495	693997	25958.8	2621.05
RP_Pos_812_2-deoxyinosine	0.725544	1.19267	0.979459	1.09802	1.17721	1.20547	1.02054	1.08813	0.900147	1.05394	1.1121	0.768465			RP_Pos_31_L-asparagine	155.0 -> 73.1		408.07	471.493	300.226	700.093	715.102	1389.91	4401.28	2574.57	960.992	577.347	635.198	705.909	809.165	2379.15	268.735	799.928	458.339	605.298	484.275	942.765	260.156	1875.42	366.427
RP_Pos_425_cytidine 5--diphosphocholine	0.749287	1.06597	1.01438	1.12926	2.17809	1.56936	1.06086	1.00924	1.3065	1.56409	0.917957	0.7423			RP_Pos_312_glyoxylic acid	97.0 -> 43.1	6887.71	8687.58	7858.05	3512.13	7328.68	3264.14	6784.67	13260.5	12669.9	9852.3	33442	20917.8	6742.77	270188	36226.6	238954	35198.1	214732	6744.85	40037.9	5399.01	6654.6	24455	299017
RP_Pos_243_D-fructose 6-phosphate	1.6325	1.35102	1.06936	1.29329	1.18129	1.05677	1.30869	1.16629	0.397826	1.90248	0.834923	0.96686			RP_Pos_32_nicotinamide	123.1 -> 80.0	1.06743e+07	1.44669e+07	1.76834e+07	1.85763e+07	1.63144e+07	1.53312e+07	1.65505e+07	1.42053e+07	1.49473e+07	1.26002e+07	1.1626e+07	1.3015e+07	1.48786e+07	1.45495e+07	1.40293e+07	1.2895e+07	2.05151e+07	1.24748e+07	2.259e+07	2.61157e+07	3.0833e+07	2.41732e+07	2.22014e+07	2.3457e+07
RP_Pos_397_glycerol 3-phosphocholine	0.900176	1.02615	1.05429	1.0447	1.01875	0.981246	1.09537	0.939341	1.04966	1.50189	0.915614	0.940493			RP_Pos_33_citrate	215.0 -> 196.9	19142.7	23762.2	19360.6	22361.6	14808	15721.6	19506.6	19628.2	19803.5	23545.8	20419.2	16756.2	20086.6	19474.5	17008.1	19568.3	23846.5	17100.2	11559	8993.76	10104.4	10561.3	13753.2	14290.5
RP_Pos_197_spermine	1.00483	1.28401	1.90011	2.41578	0.922026	1.382	1.07921	3.20731	0.671333	5.72254	0.80616	1.15839			RP_Pos_332_4-aminobutanoic acid	104.1 -> 45.2	2.10593e+06	1.62862e+06	1.99408e+06	1.7993e+06	1.90217e+06	1.71854e+06	2.10749e+06	1.84984e+06	1.79251e+06	1.97685e+06	2.00736e+06	2.00951e+06	1.90398e+06	1.63166e+06	1.45416e+06	1.40182e+06	1.80683e+06	1.45312e+06	2.09216e+06	2.53335e+06	1.94139e+06	1.88069e+06	1.65927e+06	1.87828e+06
RP_Pos_395_sn-glycerol 3-phosphate	5.3092	0.970226	4.543	4.98629	0.71553	0.048495	0.0386567	0.0441395	5.22557	0.0687813	4.92684	0.157633			RP_Pos_336_thiamine monophosphate	345.1 -> 122.0	22330.3	24867.7	29166	21406.1	19861.9	19063.6	18883.8	19970.8	23799.5	18537.3	12561.5	16844.4	20141.3	14419.9	19406.4	20845.3	19473.2	17676	27101.4	20690.6	17772.5	25708.1	25186	19932.1
RP_Pos_211_O-acetyl-L-serine	3.86972	0.730504	0.695839	0.808101	0.523247	1.99928	1.49815	2.00641	3.06216	4.14008	0.485538	0.664618			RP_Pos_343_O-acetyl-L-carnitine	204.1 -> 85.0	5.11824e+07	4.38025e+07	4.36208e+07	4.28235e+07	4.18588e+07	4.25186e+07	3.88892e+07	4.84777e+07	4.83164e+07	5.51575e+07	5.10369e+07	4.65836e+07	3.80129e+07	3.45545e+07	3.37943e+07	3.76337e+07	3.71323e+07	4.61548e+07	3.55758e+07	3.71744e+07	3.94344e+07	3.7254e+07	4.3532e+07	4.15197e+07
RP_Pos_807_betaine aldehyde cation	0.954283	2.23004	1.37015	0.644937	0.782573	0.619443	0.721922	0.734767	0.691045	1.81962	0.654177	0.706668			RP_Pos_345_inosine 5-monophosphate	371.0 -> 121.0	69186	57907.2	69649.1	71447.3	53248.4	65536.5	56729.9	53661.6	47243.2	57347.9	50179.3	61745.3	77818.9	54208.7	54348.5	66619.7	193126	155510	54882.3	224235	48755	211084	207155	247573
RP_Pos_459_4-hydroxybenzoic acid	1.16192	0.700637	0.976569	0.160294	0.396036	1.08163	0.853783	0.585092	1.28941	1.38504	1.16144	0.192982			RP_Pos_348_acetylcholine	147.1 -> 43.1	32667.3	30740.3	32942.2	34619.5	33808.3	32427.8	42482	38863.6	31865.1	33848	33658.8	32351.3	26415.8	26294.7	33987.5	33734.3	30960.3	25407	48198.5	45712.8	54556.4	51644.3	56043.3	60315.8
RP_Pos_107_betaine	1.33779	1.56259	0.772016	0.968123	1.10347	1.24031	1.12492	1.22837	0.838987	1.24173	1.01411	1.016			RP_Pos_352_2-deoxy-D-ribose	157.1 -> 99.0	210.347	1349.87	1043.05	396.209	1262.1	1510.9	1471.58	483.56	837.984	212.556	535.965	734.694	1065.04	1518.63	762.655	1120.15	671.735	1294.79	524.612	332.352	458.449	565.198	420.813	314.478
RP_Pos_alpha ketoglutarat	0.927381	0.727735	0.95069	0.740654	0.924348	1.03786	1.00286	0.97393	1.03006	1.38892	1.093	0.391233			RP_Pos_354_adenosine	268.1 -> 136.0	9.45168e+07	3773.05	4634.17	1.17677e+08	9.40046e+07	3549.22	2.64401e+06	7.29158e+07	2.21673e+07	2427.59	100889039	1.15216e+08	8539.29	3208.7	1.04305e+08	9.89788e+07	1.12719e+08	130050568	1.01008e+08	1.15736e+08	9697.46	827.953	8.8732e+07	9.07941e+07
RP_Pos_374_5-deoxyadenosine	0.0091907	1.06258	0.9143	1.38501	0.00694018	0.955949	0.00492011	0.00262314	0.0051892	1.1422	1.04405	0.863552			RP_Pos_36_5-methylthio-adenosine	298.1 -> 136.0	1.32299e+07	2.14942e+07	1.77682e+07	2.09571e+07	2.63555e+07	2.25632e+07	205.7	414713	243032	2.22535e+07	278.064	1.55304e+07	1.86125e+07	352.668	2.29116e+07	2.49938e+07	3.09196e+07	299.975	2.54822e+07	306363	272.669	274.975	2.08491e+07	2.01801e+07
RP_Pos_23_glycerol	0.900174	2.05944	1.51454	0.576417	2.10544	1.05645	1.37084	1.67147	2.38026	0.527799	1.51391	2.18496			RP_Pos_363_L-methionine sulfoximine	181.1 -> 101.9								490.905					225.765	216.782
RP_Pos_345_inosine 5-monophosphate	0.996665	0.834187	1.00334	1.02924	0.767074	0.944091	0.817228	0.773026	0.680566	1.29585	0.722861	0.889477			RP_Pos_37_thymine	127.1 -> 110.0	804.525	534.317	975.788	1168.22	1749.14	41351.9	263.172	248.963	1149.97	266.824	434.472	405699	1230.63	599.028	214.666	262437	911.669	410.984	384485	1415.03	260.982	1494.6	408.815	269.588
RP_Pos_21_uridine-5-monophosphate	0.969064	0.971513	0.873733	1.02849	1.27095	0.968532	0.850402	0.933659	1.25442	1.24642	0.693464	0.628701			RP_Pos_374_5-deoxyadenosine	252.1 -> 136.0	2648.18	306170	263444	399074	1999.72	275444	1417.67	755.824	1495.2	209815	300830	248821	479629	784756	358819	738.607	224.08	791042	967768	1.0102e+06	401145	733.963	453199	5152.34
RP_Pos_47_guanine	0.908767	0.946957	1.00975	1.00256	1.6916	2.29113	1.06766	0.871429	0.821808	1.41015	0.997438	6.20477			RP_Pos_376_histamine	112.1 -> 95.0	14178.9	25229.5	13731.8	16935.5	28195.2	18455.6	19723.1	24442	14671.2	10457.5	12462.9	14922.6	15911.5	24763.8	14763.3	18105.5	17966.5	23788.5	25083.4	24323.2	16910.7	13800.7	16975.6	22042.9
RP_Pos_454_oxaloacetic acid	0.324194	1.02124	0.591013	0.882884	0.965073	1.15564	1.22745	0.680995	0.786006	1.23096	1.14241	0.543944			RP_Pos_385_cytidine	266.1 -> 133.7	810.268	1031.26	664.224	647.321	410.321	904.078	637.762	557.444	1554.67	576.763	452.393	537.671	812.751	412.511	747.226	766.779	719.138	563.56	263.304	1013.61	230.634	714.294	451.849	1692.86
RP_Pos_869_sedoheptulose 7-phosphate	0.743871	2.43442	1.42708	3.67065	0.0364323	1.04335	0.74401	0.956652	0.768487	0.0831021	0.318078	3.68883			RP_Pos_387_vitamin B12	1377.6 -> 1378.5
RP_Pos_288_D-cellobiose	0.841145	0.310123	0.749784	2.94797	0.629607	0.931626	0.756585	0.517419	2.88874	1.96528	1.13937	1.06837			RP_Pos_388_3-hydroxykynurenine	225.1 -> 207.9	306.727	377.455	428.331	34664.5		238.943	984.546	447.534	246.423	20356.8	338.1	204.309	277.331	307.969			238.4	262.401		232.833	255.992	246.019	280.528	22110.8
RP_Pos_161_L-homocysteine	2.28016	0.930427	1.85267	2.50198	0.698123	2.80698	1.23058	3.00991	1.2812	6.25774	0.607646	2.02588			RP_Pos_39_L-valine	118.1 -> 72.0	9.58898e+06	1.15505e+07	1.13954e+07	1.18091e+07	1.21746e+07	1.33327e+07	8.89055e+06	6.24087e+06	9.51915e+06	9.73975e+06	9.39933e+06	8.61244e+06	1.0584e+07	1.23634e+07	9.79654e+06	1.01516e+07	1.32356e+07	1.0997e+07	7.63109e+06	7.8038e+06	4.77516e+06	6.25921e+06	7.03629e+06	6.31702e+06
RP_Pos_101_guanidinoacetate	1.15866	1.10729	0.749482	0.862886	0.942304	1.22979	0.996209	0.998861	0.718694	1.11186	0.955657	0.934444			RP_Pos_394_alpha-d-glucose 1-phosphate	283.0 -> 120.8	2975.31	1899.63	1366.22	1580.75	1483.14	1360.96	929.327	690.602	814.838	1851.56	332.773	707.877	588.581	854.233	447.749	5917.2	726.639	2322.49	1359.75	8496.58	747.987	1014.27	4809.33	427.981
RP_Pos_48_taurine	1.24386	0.897382	0.940286	1.19728	0.600755	0.815024	0.720086	0.651251	0.893254	1.28101	0.741203	0.92164			RP_Pos_395_sn-glycerol 3-phosphate	195.0 -> 137.0	33932.1	6200.9	29035.2	31868.4	4573.09	309.941	247.063	282.104	33397.7	280.251	31488.4	1007.46	2784.58	35216.3	6997.09	7872.32	7430.56	678.334	10129.7	559.403	609.336	744.6	36472.4	6581.49
RP_Pos_832_adenosine 5-phosphosulfate	1.58613	0.929159	0.148888	0.658841	0.520954	1.10435	1.01978	0.283087	2.3869	1.10061	0.433375	1.02899			RP_Pos_396_D-ribose 5-phosphate	253.0 -> 121.0	25151.4	4131.32	5464.03	8349.26	2303.36	13257.8	544.27	4310.65	3355.79	3322.43	2804.68	16413.3	2900.45	3686.16	2823.02	5262.89	4182.59	6190.1	7554.29	854.573	51265.8	8306.95	24856.3	6407.86
RP_Pos_92_L-cystine	0.613166	0	1.31993	0.627515	1.34184	1.20351	1.13023	1.0883	0	0.767816	1.0354	0			RP_Pos_397_glycerol 3-phosphocholine	258.1 -> 104.1	6.95558e+07	7.92896e+07	8.1464e+07	8.0723e+07	7.87183e+07	7.582e+07	8.4638e+07	7.25821e+07	8.11067e+07	7.3984e+07	7.07487e+07	7.26711e+07	7.18668e+07	7.04293e+07	6.85856e+07	6.65353e+07	8.20284e+07	6.35139e+07	7.32948e+07	7.01929e+07	5.93645e+07	6.90474e+07	6.85478e+07	6.4687e+07
RP_Pos_51_D-gluconic acid	0.0299589	1.39096	1.57996	0.998405	0.756162	1.10072	1.35054	0.901488	0.699576	0.646295	0.369752	0.961512			RP_Pos_398_cadaverine	103.1 -> 86.1	4592.62	6941.61	8684.15	13997.1	3922.9	6914.63	4377.32	21810.2	6372.98	20144.1	3435.36	5534.84	6703.53	3290.91	3057.69	3521.07	3491.69	3855.25	24442.7	3651.51	4483.91	3460.34	5662.15	3595.41
RP_Pos_145_(-)-3-dehydroshikimate	1.13441	0.981517	0.954773	0.958596	3.2375	1.1724	0.656022	0.543276	1.04148	2.50622	1.35118	0.74197			RP_Pos_4_glycine	76.0 -> 30.1	77869.6	45400.2	49083.3	52295.2	43499.8	46409.8	47901.4	57117.3	89640.4	57316.6	52819.7	62580.3	37768.2	43964.3	45091.5	37299.7	39237.9	37624.2	38935.1	34585.5	35085.9	46959.3	54779.4	48082.1
RP_Pos_607_acetoacetic acid	1.49233	2.5438	0.950349	1.17402	0	0.741719	2.18097	1.78519	0.109225	0.136595	0.711595	0.316862			RP_Pos_40_lactate	113.0 -> 43.2	1076.88		353.584	1194.92	1045	295.305	273.538	1271.1	718.033	1270.67	1151.05	1205.13	806.022	265.645	3968.7	389.195	978.035	1377.91	2095.61	12997.2	1229.31	1186.09	1656.54	313.201
RP_Pos_189_L-arginine	0.848022	0.743191	0.899456	1.07745	0.893959	0.950212	0.902361	0.878556	0.832928	1.19437	0.825361	1.01596			RP_Pos_402_glycerol 2-phosphate	195.0 -> 115.0	5142.96	5121.36	6444.36	5637.21	5516.1	5255.17	5507.24	5792.15	4066.71	4983.78	4183.23	3832.5	5348.35	4448.46	4885.18	4434.76	5391.42	4194.8	4717.73	4521.55	3964.18	5137.19	4403.49	4582.79
RP_Pos_620_palmitate hexadecanoic acid	0.482341	2.74438	1.44072	0.819474	1.14618	1.56286	0.659896	0.838107	0.851999	1.57597	0.739039	2.23426			RP_Pos_405_inosine 5-triphosphate	509.0 -> 200.0	2069.72	2376.41	1903.15	2556.55	1895.98	2403.65	1559.87	1820.26	952.836	2292.44	2447.3	2011.89	1895.16	1506.67	2094.98	2072.99	2104.49	3000.95	2883.92	2469.03	3868.65	2534.41	3033.58	2267.92
RP_Pos_55_L-homoserine	0.955949	0.949942	0.962577	0.990274	1.26033	1.45997	1.00833	0.983888	1.20735	1.73725	1.10994	0.99751			RP_Pos_406_R,S-2-hydroxybutyric acid	127.0 -> 68.7	445.031	203.081	339.506		695.208	372.379	367.583	725.216			301.65	309.719	280.055	314.449	494.179		622.487	389.888	247.662	302.749	389.736		606.779	359.228
RP_Pos_630_cholic acid	0.798451	1.16122	0.406643	12.7862	1.12803	0.743078	0.915908	1.15611	0.72486	28.1008	0.875745	1.01098			RP_Pos_409_adenosine 5-diphosphate	428.0 -> 136.0	2.0376e+06	3.16465e+06	363375	116922	163348	2.00902e+06	973625	4.88129e+06	9.46896e+06	354205	1.07066e+06	3.32158e+06	1.73565e+06	1.78385e+07	3.54532e+06	44439.8	1.6315e+07	1.71923e+07	2.34095e+06	4.49159e+06	5.66767e+06	1.51382e+07	331243	2.0525e+06
RP_Pos_27_n-acetyl-d-glucosamine	1.03506	1.0197	0.92469	0.868934	0.860766	1.22061	0.775928	0.734156	0.894105	1.52454	0.724105	0.847222			RP_Pos_41_L-threonine	120.1 -> 56.0	579165	700417	572104	758000	762552	850622	630434	647893	810802	686436	878029	770273	686367	717740	763878	605950	734675	581790	502331	493202	395714	430261	438950	405628
RP_Pos_219_thymidine 5-monophosphate	0.506124	1.13538	0	0.359881	1.63644	0.554478	0.646666	1.7358	0	0	1.89653	1.18878			RP_Pos_410_uridine 5-diphosphate	427.0 -> 200.8	739.149	1130.03	225.585	603.376	232.771	2153.98	4151.23	3694.24	288.257	1101.03	201.712	1769.89	2689.36	200.131	229.13	326.854	400.504	1262.14	499.932	218.356	248.492	210.735	330.12	1484.22
RP_Pos_18_L-cysteine	0.818023	1.08907	1.47134	19.8584	0.328307	1.29757	1.11293	19.8496	0.964482	14.9796	1.11249	0.804865			RP_Pos_418_N-acetyl-DL-serine	170.0 -> 151.9	7918.78	4187.31	15703.7	5785.71	10188.7	524.327	16967.2	17991.2	2631.27	9285.77	7147.78	8672.64	4149.85	13707.2	3466.11	4836.13	3866.46	5559.77	5773.01	44581	3443.09	1203.22	42680	3430.88
RP_Pos_402_glycerol 2-phosphate	0.970049	0.965973	1.21551	1.06327	1.04043	0.991212	1.03876	1.0925	0.76705	1.4745	0.789027	0.722873			RP_Pos_422_coenzyme A	790.1 -> 136.1									269.815
RP_Pos_12_L-methionine	0.932941	0.987781	0.903305	0.833156	1.66138	1.69001	0.934335	0.88063	1.01222	1.65567	1.04636	0.896717			RP_Pos_425_cytidine 5--diphosphocholine	489.1 -> 184.0	950379	1.35205e+06	1.28661e+06	1.43233e+06	2.76264e+06	1.99055e+06	1.34557e+06	1.28009e+06	1.65714e+06	1.26475e+06	1.16432e+06	941517	540209	714486	1.18911e+06	975533	1.6103e+06	1.27847e+06	1.25829e+06	1.19246e+06	660574	653105	936610	890367
RP_Pos_9_L-glutamine	0.15831	0.260352	1	13.0007	7.8439	0.585268	5.08388	0	3.40811	2.42473	2.94431	2.21186			RP_Pos_428_N-trimethylamine	60.1 -> 44.0	68655.5	86646.6	56305.8	64865.3	47754.9	40639.7	74315.1	57078.8	49853.2	48306.3	64298.9	46853	48223.6	59538.3	71275.1	80671.2	70013.7	56743.7	39581.3	30630	53954.1	42494.8	47092.3	43880.6
RP_Pos_133_xanthosine	0.486731	0.208138	3.51698	0.370225	4.15336	5.88614	2.53646	0.435429	0.376115	6.53304	0.333835	0.368303			RP_Pos_43_sarcosine	90.1 -> 44.0	1.89204e+06	2.65423e+06	2.9932e+06	3.44509e+06	3.43406e+06	3.71288e+06	3.87738e+06	3.16624e+06	3.37091e+06	3.07034e+06	2.55967e+06	2.63842e+06	3.24823e+06	3.74665e+06	3.538e+06	3.08119e+06	3.58931e+06	2.92724e+06	1.19663e+06	1.08344e+06	915083	937059	1.34956e+06	1.04778e+06
RP_Pos_536_dehydro-L-ascorbic acid	1.12937	0.844662	1.25095	1.1992	1.01228	0.703513	1.3405	1.0525	1.17168	1.45745	0.784877	0.747493			RP_Pos_44_thymidine	265.1 -> 148.9	2854.85	4021.87	3984.81	5433.39	4673.45	5254.48	1050.51	8531.99	7278.92	2004.87	4514.71	945.265	4960.31	5067.61	1637.1	2096.13	3449.03	5125.62	18968.7	9355.87	9445.23	18332.7	5219.89	7282.05
RP_Pos_215_6-phosphogluconic acid	0.477764	0.454761	4.01225	1.20821	0.656148	0.956676	1.15305	0.775488	1.60952	1.22384	0.721912	0.68702			RP_Pos_449_3,5-diiodo-L-thyronine	525.9 -> 479.9	531.687	287.894	521.498	585.44	606.31	732.573	220.841	360.606	222.735	489.369	208.563	507.748	362.959	1240.94	585.409	385.944	471.908	475.78	284.015	493.884	819.759	542.736	357.952	314.83
RP_Pos_224_guanosine 5-triphosphate	1.03585	1.09901	1.31447	0.73283	0.642011	1.17217	1.02676	0.869161	1.30572	0.827149	0.973236	1.36717			RP_Pos_454_oxaloacetic acid	155.0 -> 73.0	4489.79	14143.2	8185	12227.1	13365.4	16004.6	16999.1	9431.16	10885.5	10868.2	15821.4	7533.13	11089.5	16495.3	13555	12628.9	9763.2	16269.2	14376.7	16164.9	15830.7	16324.8	12158.8	14837.4
RP_Pos_54_hypoxanthine	1.13781	0.866008	1.11637	1.08382	1.4592	0.570972	1.25678	1.37123	1.28562	0.0013618	1.02747	0.64762			RP_Pos_457_fumaric acid	117.0 -> 84.9
RP_Pos_273_thiamine (ion)	1.5566	0.898416	0.993051	2.65965	0.506812	2.00771	0.794427	2.57205	0.679209	1.7448	0.876382	0.796561			RP_Pos_459_4-hydroxybenzoic acid	139.0 -> 95.2	5948.9	3587.2	4999.94	820.688	2027.67	5537.87	4371.29	2995.61	6601.64	4520.82	5946.47	988.049	4406.44	4980.29	4496.58	1274.06	5450.86	2081.39	6919.32	9222.9	5740.17	8104.12	5239.87	3794.34
RP_Pos_58_inosine	0.921236	0.836881	1.21957	1.10647	1.36694	0.591578	1.30815	1.14868	1.23751	0.665582	0.794185	0.429611			RP_Pos_46_2-deoxycytidine 5-monophosphate	330.0 -> 133.9	13183.7	579.504	616.058	268.296	372.773	364.425	288.764	717.162	285.402	406.693	8329.84	622.494	302.55	292.516	543.133	2504.91	4119.4	363.511	387.577	552.532	770.02	473.578	447.823	271.018
RP_Pos_95_folic acid	0.706102	1.00649	0.573245	0.514239	0.997427	1.05408	1.00288	1.1373	0.733945	0.54901	0.751701	1.00257			RP_Pos_462_2,3-dihydroxybenzoate	155.0 -> 137.0	21992.3	37111.4	50795.6	33049.8	37915.8	24774.6	18526.4	96942.5	23561.8	24411.2	91469.3	48787.5	45252.9	36019.8	49623.6	34942.2	32861.9	33981.9	37508.3	37421.9	40052.8	53068	49226.2	49452
RP_Pos_406_R,S-2-hydroxybutyric acid	1.1951	0.54536	0.911722	0	1.86694	1	0.987119	1.94752	0	0	0.81006	0.83173			RP_Pos_47_guanine	152.1 -> 135.0	12531.2	13057.8	13923.7	13824.6	23326	31593	14722.3	12016.4	11332.1	12396.5	13753.9	85559.2	168796	167533	8290.48	8380.64	14570.5	3504.6	12040.3	13829.7	16946.2	9342.12	7419.74	7294.77
RP_Pos_Agmatine	2.09386	0.0412477	0.0904681	23.7899	1.09863	1.86999	6.79443	6.71024	0.70275	0.584427	0.444969	3.98596			RP_Pos_48_taurine	126.0 -> 44.1	2.97092e+06	2.14337e+06	2.24584e+06	2.85965e+06	1.43488e+06	1.94666e+06	1.7199e+06	1.55549e+06	2.13351e+06	1.9506e+06	1.77034e+06	2.20131e+06	2.53364e+06	2.30503e+06	2.53109e+06	1.96392e+06	2.19168e+06	1.83681e+06	3.17816e+06	3.11249e+06	3.92701e+06	2.90186e+06	3.00259e+06	3.17737e+06
RP_Pos_217_RS-mevalolactone	0.186415	0.83506	0.951817	1.1841	0.848916	0.855303	1.05185	0.963062	1.08371	1.35072	0.170453	0.751912			RP_Pos_492_kynurenic acid	190.0 -> 144.1	3078.17	1896.35	2305.51	1676.87	2924.07	164380	648.828	3339.48	6147.28	624.838	2759.07	7104.99	5663.62	1469.15	6655.91	3596	5856.96	7200.64	4681.21	1622.95	5264.07	1769.11	3954.99	3969.77
RP_Pos_126_D-ornithine	1.06016	0.778835	0.75848	0.559636	1.34231	1.13059	0.668123	0.726593	0.747375	1.85209	1.10906	1.03375			RP_Pos_496_2-methylmalonate	119.0 -> 60.9	298.11	255.257	680.875	558.864	329.929	418.647	1034.86	858.959	1197.73	838.232	246.983	710.191	497.841	585.923	216.03	873.838	241.679	544.739	274.537	356.804	508.031	719.961	826.964	259.777
RP_Pos_285_L-ornithine	1.06016	0.778835	0.75848	0.559636	1.34231	1.13059	0.668123	0.726593	0.747375	1.85209	1.10906	1.03375			RP_Pos_499_xanthurenic acid	206.0 -> 160.0	103604	151182	166756	167487	222682	4153.45	10803.3	215425	164498	1876.43	181064	155077	147162	5134.47	188365	188688	219969	196864	118915	2589.3	4257.91	1719.75	143988	137818
RP_Pos_71_Deoxyadenosine monophosphate	2.11104	1.16952	1.14614	0.903041	0.980238	1.14191	0.975566	0.903685	0.937514	1.96819	1.22705	0.864287			RP_Pos_5_L-alanine	90.1 -> 44.1	1.87484e+06	2.26016e+06	2.33998e+06	2.4363e+06	1.65586e+06	2.7033e+06	3.04263e+06	2.96168e+06	2.48581e+06	2.31452e+06	2.05913e+06	2.31147e+06	2.68486e+06	2.63118e+06	1.84381e+06	2.07205e+06	3.06826e+06	2.41204e+06	1.2659e+06	1.12629e+06	1.0067e+06	941751	1.25235e+06	1.0777e+06
RP_Pos_13_L-tryptophan	0.707804	1.01634	1.10354	1.1132	0.000430375	1.47813	1.3857	1.38734	1.0379	0.0530829	1.1848	1.00812			RP_Pos_50_nicotinate	124.0 -> 79.9	145072	234893	204743	253721	221933	225404	220382	223529	221531	191520	163866	192277	194376	186679	210451	222854	245014	190194	306929	317049	382310	343611	278310	342168
RP_Pos_97_D-tryptophan	0.707804	1.01634	1.10354	1.1132	0.000430375	1.47813	1.3857	1.38734	1.0379	0.0530829	1.1848	1.00812			RP_Pos_51_D-gluconic acid	219.1 -> 114.9	272.956	12673.1	14395.1	9096.47	6889.4	10028.7	12304.8	8213.46	6373.85	3753.98	3368.82	8760.34	9272.67	9440.39	9125.54	12452.1	4346.5	10610	4409.38	9871.19	9108.05	9108.87	8290.64	6536.22
RP_Pos_19_beta-alanine	0.881565	1.01746	1.30233	1.16933	0.991098	0.834795	0.881786	0.885629	0.864956	1.169	1.0089	1.18096			RP_Pos_525_N-acetyl-L-leucine	196.1 -> 108.1		256.188			595.009										239.758							264
RP_Pos_29_L-proline	1.00704	1.43202	1.15166	0.938074	1.15051	1.17744	0.992958	0.869551	1.01331	1.72087	1.00987	0.928694			RP_Pos_536_dehydro-L-ascorbic acid	197.0 -> 85.0	18707.3	13991.3	20721.3	19864.1	16767.8	11653.3	22204.5	17434.1	19408.3	15390.9	13001	12381.8	14613.4	12504	18298.9	17126.1	14611.1	13518.3	14713.7	15734.2	13510.2	13103	13296.5	14574.1
RP_Pos_69_fructose 1,6-biphosphate	0.633793	1.1552	1.0085	1.05667	0.836795	0.849532	1.33374	0.811279	0.717003	1.32049	1.05024	0.62496			RP_Pos_54_hypoxanthine	137.0 -> 55.0	2.5786e+07	1.96262e+07	2.53001e+07	2.45624e+07	3.30696e+07	1.29399e+07	2.84822e+07	3.10761e+07	2.91358e+07	19675.4	2.32854e+07	1.46769e+07	1.44737e+07	1.37393e+07	1.21326e+07	1.39064e+07	2.20403e+07	1.08442e+07	3.19474e+07	2.64837e+07	2.88612e+07	1483.29	2.74354e+07	813.512
RP_Pos_222_guanosine 5-diphosphate	1.8591	0.465129	2.02488	0.695945	0.6013	2.92526	1.51162	0.928376	1.59666	3.31829	2.18669	0.267765			RP_Pos_55_L-homoserine	120.1 -> 74.0	600162	596391	604324	621712	791259	916599	633045	617703	757999	695331	696838	626255	670984	746566	681833	628938	758319	626698	449402	458414	366847	422839	449338	388106
RP_Pos_405_inosine 5-triphosphate	0.946716	1.087	0.870528	1.1694	0.867248	1.09946	0.713506	0.832613	0.43584	1.6448	1.11943	0.920264			RP_Pos_551_biotin	267.1 -> 145.5	822.937	430.497	1461.04	683.019	1592.14	2944.29	280.808	292.44	237.167	1942.62	316.708	684.166	242.152	311.743	931.527	1374.15	929.139	2972.75	539.019	1276.65	399.65	1033.11	937.275	3136.25
RP_Pos_641_linoleate	0.77025	0.807863	0.746988	1.2768	0.833485	1.59105	0.972156	1.01316	1.26856	0.683942	0.903669	0.848089			RP_Pos_554_4-aminobenzoate	138.1 -> 120.1
RP_Pos_191_a-D-glucose-6-phosphate	2.74378	1.42437	0.861362	1.28244	0.799209	1.01021	1.52476	1.18293	0.761238	2.45725	1.15565	0.157406			RP_Pos_556_pyruvic acid	111.0 -> 43.1	97214.2	135126	126758	63185.8	134165	143094	64283.8	53129.8	142856	74164.6	75828.6	73277.3	91795.6	133611	87080.6	82956.7	131813	53087.9	162948	163930	175706	151844	122362	160818
RP_Pos_117_o-phospho-L-serine	1.22816	1.0395	1.10442	0.810795	0.892893	0.86027	0.870057	0.963778	0.694356	1.30395	1.15533	1.17723			RP_Pos_56_D-glucose	203.1 -> 142.9	538.454	964.253	922.702	1044.66	2531.99	1047.88	385.118	537.994	1355.17	762.189	858.624	1038.25	1829.59	844.049	502.545	1620.46	591.307	1977.66	3382.55	2513.25	1386.49	2153.84	1998.96	1062.58
RP_Pos_76_xanthine	0.752466	1.1719	1.06682	0.809863	1.36246	1.90181	0.686159	1.08934	1.337	1.99564	1.48322	0.97534			RP_Pos_563_a- ketoglutaric acid	169.0 -> 43.1	2521.22	21398.2	10074.3	12794.6	22200.5	19204.6	12222.5	17449.7	14980.4	15982.8	18019.8	19813.9	15013.9	11885.3	12973.5	11260.8	13868.5	17353.4	17210.6	20535.8	20387.4	13699.4	6640.06	14113.7
RP_Pos_258_dihydroxyacetone phosphate	0.575422	0.852195	0.624662	0.964519	0.526895	1.24192	0.791038	0.699055	0.590997	1.94155	0.505681	0.729736			RP_Pos_577_anthranilate	138.1 -> 120.0	5237.6	8134.24	7011.94	6309.57	7674.25	5962.01	6186.12	6052.64	5220.03	4703.72	2751.32	3987.77	19432.4	14874	12012.1	15793.2	16778.8	10953.3	19724.6	16528.2	13207.7	20598.6	17541.1	19551.2
RP_Pos_232_isopentenyl pyrophosphate	1.12846	1.09707	1.33815	1.09549	0.980826	1.49149	0.8599	0.846917	1.01917	1.99332	1.08156	0.972231			RP_Pos_578_serotonin	177.1 -> 160.0	63492.6	157714	32588.8	110379	227.145	414399	773.024	98978.9	86220.7	2508.29	64608.8	105133	154562	159817	482098	212880	313054	31882.7	62054.4	80392.9	225320	99933.6	371870	234364
RP_Pos_46_2-deoxycytidine 5-monophosphate	23.487	1.0324	1.09752	0.477976	0.664103	0.64923	0.514439	1.27764	0.50845	1.13648	14.8398	1.10899			RP_Pos_58_inosine	291.1 -> 159.1	3.44525e+06	3.12978e+06	4.56097e+06	4.13798e+06	5.11212e+06	2.21239e+06	4.89222e+06	4.29587e+06	4.62807e+06	1.58689e+06	2.9701e+06	1.60666e+06	1.80046e+06	1.89208e+06	1.05523e+06	1.30452e+06	3.08029e+06	1.10561e+06	5.12741e+06	3.84251e+06	5.64249e+06	4.18185e+06	4.03438e+06	4.5345e+06
RP_Pos_32_nicotinamide	0.649587	0.880391	1.07613	1.13047	0.992816	0.932985	1.00718	0.864466	0.909621	1.20276	0.707502	0.792031			RP_Pos_607_acetoacetic acid	103.0 -> 85.0	74845.7	127581	47663.4	58881.4		37199.9	109383	89533.6	5478.05	4367.48	35689.1	15891.8	44970.3	82577.5						40738	102235	5472.56	97199.3	7741.91
RP_Pos_499_xanthurenic acid	0.694527	1.01348	1.11788	1.12278	1.49279	0.0278433	0.0724215	1.44414	1.10274	0.0197311	1.21379	1.03958			RP_Pos_61_uridine	267.1 -> 134.9	83868.7	71087.5	80462.4	99986.5	49939.2	54788.3	68156.3	47320.4	53996.1	60639.8	40441.2	44642.8	47940.5	690.042	31952.4	40009.5	60498	48439.5	111338	101093	154471	100505	73227.7	73001.5
RP_Pos_277_S-5-adenosyl-L-homocysteine	1.1107	1.21423	0.812802	0.783683	0.904147	5.37148e-05	1.01998	0.980021	0.936712	0.864146	0.558522	0.804616			RP_Pos_618_cholesterol	409.3 -> 289.1	8816.09	7614.25	2216.95	3405.84	4522.98	4442.96	3784.27	2263.76	3015.58	3986.76	3710.41	3222.47	2106.95	3802.05	9246.76	4366.51	5116.18	3690.13	14460	5319.98	4988.58	4653.4	6102.9	4187.55
RP_Pos_242_?-D-galactose 1-phosphate	2.31777	2.19706	0.872288	0.746452	0.698914	6.47919	0.795612	0.971493	10.0338	1.02851	0.85269	2.71997			RP_Pos_62_creatine	132.1 -> 44.1	3.84768e+07	3.9574e+07	4.04376e+07	4.47732e+07	4.41211e+07	4.08986e+07	4.34565e+07	3.64842e+07	3.96852e+07	4.04301e+07	3.61592e+07	2.90864e+07	4.15141e+07	4.105e+07	3.80888e+07	4.03648e+07	4.12485e+07	3.60624e+07	4.16944e+07	3.6662e+07	4.21998e+07	4.09458e+07	4.14725e+07	3.27943e+07
RP_Pos_succinate	1.40273	1.04049	1.26429	0.74931	0.672582	1.15052	0.731059	0.763805	1.56218	1.32956	1.49977	0.741036			RP_Pos_620_palmitate hexadecanoic acid	279.2 -> 220.8	2318.35	13190.8	6924.74	3938.77	5509.08	7511.82	3171.76	4028.32	4095.1	4829.1	3552.16	10738.9	11132.6	3537.1	4697.49	2841.95	2955.01	3730.6	7563.02	6266.48	1721.22	6284.33	4915.43	9200.89
RP_Pos_625_indole	1.35952	1.55051	0.846377	0.866234	1.0833	1.23317	1.10628	1.24876	0.832732	1.39767	1.09539	1.02087			RP_Pos_622_progesterone	337.2 -> 200.0		303.393	431.667			211.905		484.611	384.312	273.299	229.499	520.097		240.393	289.612	256.455		210.228		222.561	511.729	319.294	212.654	254.28
RP_Pos_15_L-tyrosine	0.760457	1.00169	1.15669	0.974726	1.50807	1.81548	1.41017	1.27203	1.24545	1.32017	0.9016	0.767444			RP_Pos_625_indole	118.1 -> 58.1	1.11734e+07	1.27431e+07	6.95606e+06	7.11926e+06	8.90324e+06	1.01349e+07	9.0921e+06	1.02631e+07	6.84392e+06	7.32315e+06	9.00259e+06	8.39015e+06	7.65868e+06	7.74372e+06	9.23673e+06	7.14026e+06	8.04712e+06	7.27812e+06	4.77856e+06	3.67387e+06	6.16991e+06	4.95844e+06	6.72646e+06	6.76476e+06
RP_Pos_210_cytidine 2,3-cyclic monophosphate	1.58678	0.791427	0	1.43558	0.685825	1.00193	0.699775	0.998067	0.803489	1.59019	0.922701	0			RP_Pos_63_pyridoxine	170.1 -> 152.0	10175.7	4004.86	5312.77	3226.79	9867.24	9269.43	3082.16	19084.4	2383.38	599.866	6967.09	6303.46	561.949	4823.66	484.487	14010.1	4253.71	5535.06	6984.42	6092.35	3786.64	699.927	936.436	8776.4
RP_Pos_28_adenine	0.0005016	1.02641	0.865893	0.992821	1.245	1.00032	1.14178	0.00235999	0.921036	1.75985	0.000897959	0.801522			RP_Pos_630_cholic acid	431.3 -> 413.1	647.4	941.539	329.715	10367.3	914.629	602.503	742.637	937.395	587.731	14525.7	710.072	819.727	570.306	500.045	680.901	10115.3	801.914	11849.9	766.263	689.232	213	832.855	872.566	824.603
RP_Pos_50_nicotinate	0.646297	1.04645	0.91213	1.13033	0.988711	1.00418	0.981802	0.995823	0.986921	1.33835	0.730026	0.856596			RP_Pos_639_stearate	307.3 -> 43.0	10531.5	18919	25044.4	10194.9	13395.3	8054.54	11702.9	35377.3	5394.83	23754.5	25352.5	13749.1	9727.38	8135.4	17527.2	21516.9	12633	19619.8	4042.26	10209.8	13467.2	8429.96	7902.25	10985.4
RP_Pos_263_N-acetyl-L-aspartic acid	0.887591	1.13037	1.07335	1.26695	1.06938	0.761096	0.95725	1.0322	0.861934	1.37171	1.00737	1.11005			RP_Pos_64_citrulline	198.1 -> 153.1	16480.2	8583.8	14310.6	7920.24	15356.2	16667.7	5974.23	10211.1	10052	14743.4	17647.7	12111.4	4453.82	6456.12	10275.2	8397.56	7200.68	10672	3480.98	4932.83	7613.78	5048.44	4123.83	9375.57
RP_Pos_251_adenosine 3,5-diphosphate	0.837766	14.4362	0.360802	1.10101	9.33272	0.226046	17.6998	1.40265	0.681393	2.53813	1.39064	7.77171			RP_Pos_641_linoleate	281.2 -> 55.0	22546.3	23647.3	21865.4	37373.9	24397.3	46572.3	28456.4	29656.6	37132.4	12763.1	26451.6	24824.7	25230.7	20711.5	29047.7	34799.4	28975.1	29495.1	47752	36206.5	54392	42833.2	36711.3	49257.1
RP_Pos_281_2-deoxyguanosine 5-diphosphate	0.272803	2.08648	0.54441	2.48429	3.5321	0.439565	1.00904	1.95341	1.69422	2.28427	1.01674	0.534121			RP_Pos_65_L-kynurenine	209.1 -> 94.0	282848	418517	390250	350598	491470	561770	501699	502877	258340	296063	426883	346598	606178	495909	652214	660638	611432	575720	98919.9	161122	156596	312305	346479	402868
RP_Pos_74_cytosine	2.23099	0.514854	0.576006	11.5109	0.506828	1.07352	1.88137	0.926476	8.57374	1.12901	0.668101	0.637243			RP_Pos_66_4-aminobutanoate	104.1 -> 87.0	32473.7	32182.4	31668	17960.3	24584.9	11851.8	30153.6	30475	21768.7	35698.6	21806.6	38315.1	201299	95389.5	149041	177859	67778.7	150957	227210	135183	70057.7	142201	139533	87370.5
RP_Pos_1_Nad	0.692297	1.08162	1.3712	1.07274	0.816895	1.24001	0.963366	1.00989	0.842792	1.88451	0.903236	0.879302			RP_Pos_662_docosahexaenoic acid	351.2 -> 319.1
RP_Pos_186_D-glucosamine	0.375986	0.568872	0.444762	0.586552	0.594264	4.92893	0.866489	0.815269	0.779439	3.06014	2.32353	0.540834			RP_Pos_67_(S)-Dihydroorotate	159.0 -> 43.0	1592.58	1237.25	2065.71	2146.09	10621.6	1960.27	477.39	2170.19	2260.35	1999.18	1763.78	1382.86	1971.12	1994.34	3434.43	2315.38	7850.3	1743.03	4477.61	2293.64	5432.11	1808.95	6192.57	5903.14
RP_Pos_63_pyridoxine	1.72138	0.677483	0.898734	0.54586	1.66919	1.56806	0.521393	3.22841	0.403184	0.159174	1.17859	1.06632			RP_Pos_686_cholesterol 3-sulfate	489.3 -> 265.4	5012.02	8024.66	4684.26	6196.28	9198.87	11160.7	5322.73	4662.36	8830.49	4746.56	4265.5	5663.47	1477.41	4155.74	5863.04	3156.52	7344.33	5331.06	3552.82	4594.88	2413.23	2636.08	3010.1	3801.98
RP_Pos_113_deoxycytidine	0.959329	1.88247	2.23306	0.79433	0.845118	0.889878	0.961173	1	2.71197	0	1.35401	1.12982			RP_Pos_69_fructose 1,6-biphosphate	363.0 -> 345.0	8803.92	16046.7	14008.9	14678	11623.8	11800.7	18526.7	11269.3	9959.77	11693.9	14588.7	8681.21	15228.4	10074.5	12774.7	14262.6	17141.2	13342.9	13772.7	13702.2	10715.3	17599.3	12932.5	12507.2
RP_Pos_385_cytidine	1.17145	1.49094	0.960304	0.935867	0.593223	1.30707	0.922046	0.805927	2.24767	1.30797	0.654048	0.777339			RP_Pos_7_L-lysine	147.1 -> 84.0	1.63074e+06	1.71676e+06	1.97445e+06	2.44375e+06	2.00733e+06	1.92203e+06	2.31836e+06	2.21936e+06	2.04214e+06	1.22172e+06	2.31435e+06	3.07912e+06	2.10543e+06	2.02871e+06	2.39047e+06	2.39671e+06	2.10751e+06	2.22119e+06	3.42859e+06	4.28555e+06	4.40145e+06	4.7028e+06	4.62148e+06	4.95818e+06
RP_Pos_716_phenylpyruvic acid	0.895936	1.07056	1.22774	0.949121	0.91266	1.03329	0.720707	1.0179	0.973458	1.46841	0.950054	0.855052			RP_Pos_71_Deoxyadenosine monophosphate	332.1 -> 136.1	524849	290768	284954	224515	243708	283902	242546	224675	233085	311960	305071	214880	292267	264950	303730	332086	238241	383738	246600	193957	133992	188935	225586	182969
RP_Pos_250_pyridoxal 5-phosphate	0.783631	0.00399597	1.17337	1.18168	1.05866	0.0125867	0.0102916	2.10951	0.697036	0.00642213	0.778046	0.941343			RP_Pos_716_phenylpyruvic acid	187.0 -> 45.8	770.143	920.252	1055.36	815.86	784.519	888.208	619.517	874.981	836.78	804.705	816.663	735	879.29	813.279	809.156	815.044	988.843	870.584	848.608	829.365	829.145	916.622	717.338	689.441
RP_Pos_98_deoxyuridine	0.639124	1.01268	0.030498	0.801153	1.12659	0.0248657	0.0471675	0.987316	0.812888	0.0351871	1.08994	0.883673			RP_Pos_719_vitamin D3 calciol	385.4 -> 367.5	10031	9274.32	15175.6	6673.75	10722.9	9746.63	11078.9	11471.1	15993.2	12703.3	14583.3	5220.97	7619.3	11616.6	8860.91	12730.5	13266.5	13481.6	7415.94	9511.21	9889.22	10934.5	11136.3	9575.58
RP_Pos_109_creatinine	0.887269	0.97398	0.919271	1.05186	1.03848	1.1366	1.21878	0.994806	1.00102	1.23435	0.806452	0.813661			RP_Pos_72_urate	169.0 -> 141.2	28591.3	45629.8	26174	26102.6	53382	57090.5	38762.3	35984.6	47078.7	50698.1	46325.2	47713.7	24308.4	40507.1	43581.7	42544	44861	60628.1	46301	58437.8	58657.5	45630.4	33891.6	44944.8
RP_Pos_105_(2R)-glyceraldehyde 3-phosphate	0.608852	0.834099	0.68646	0.935747	0.569549	1.25657	0.810945	0.689582	0.604821	1.71093	0.520272	0.695271			RP_Pos_74_cytosine	112.1 -> 94.9	20113.1	4641.58	5192.89	103774	4569.22	9678.17	16961.2	8352.49	77295.2	6488.95	6023.15	5744.96	10790.2	11193.7	7003.81	19438.1	11907.9	16647.7	4192.58	4392.27	8861.25	6329.29	4912.06	5798.31
RP_Pos_25_inosine 5-phosphate	0.533489	0.810416	0.819532	0.859274	1.16035	0.880504	0.954779	1.00021	0.945355	0.978011	0.677368	0.424565			RP_Pos_758_Glycyldeoxycholic acid	472.3 -> 454.2	2892.1	421.712	1281.85	464.276	441.116	1301.22	291.394	705.582	3382.5	905.086	353.921	792.946		402.701	211.755	232.522	479.548	2227.97	1526.51	543.981	580.661	373.354	945.926	821.759
RP_Pos_110_sorbitol	0.668569	0.0311469	1.04642	0.0860634	1.41459	1.48913	0.0456431	0.0899488	0.994675	1.65054	1.14204	1.04835			RP_Pos_76_xanthine	153.0 -> 110.1	69785.4	108685	98939.2	75108.6	126358	176378	63636	101028	123997	117993	137557	90455.3	44922.1	69390.2	50403	58064.3	60333.8	78652.5	95029.4	74059.6	80933.9	76462.7	53173	48945.7
RP_Pos_8_L-aspartate	0.796111	0.714891	0.713284	1.13874	1.11142	0.949601	0.951599	0.788452	1.13288	0.843623	0.589606	1.0484			RP_Pos_765_2-aminobutanoic acid	104.1 -> 57.9	353457	349961	366465	328180	412093	436326	190371	147068	366297	351007	198152	185649	303768	323785	308602	294466	375071	309707	299310	275964	203048	203643	371734	174965
RP_Pos_235_adenosine-5-diphosphoglucose	0.234166	0.284226	1.73547	0.992684	1.24984	0.404808	1.43461	1.762	0.446405	0.859728	0.262887	0.340905			RP_Pos_78_guanosine	284.1 -> 152.0	2.95315e+06	3.25958e+06	2.8145e+06	3.39204e+06	4.09997e+06	305.254	462.272	3.00676e+06	2.68366e+06	1754.56	3.21397e+06	3.4005e+06	2.45097e+06	2.70827e+06	2.49754e+06	2.30871e+06	3.77529e+06	4.20537e+06	3.77847e+06	4.08146e+06	5.51086e+06	603.936	3.15492e+06	3.04852e+06
RP_Pos_44_thymidine	0.566106	0.797521	0.790172	1.07742	0.926727	1.04194	0.208312	1.69186	1.44338	0.623599	0.895249	0.187442			RP_Pos_8_L-aspartate	134.0 -> 74.0	70787.8	63566	63423.2	101254	98824	84435.7	84613.4	70106.8	100732	47822	52426	93220.7	79572.7	72355	81379.2	72762	98068.3	50803.1	1.41749e+06	1.26367e+06	1.19377e+06	1.20737e+06	1.23628e+06	1.17071e+06
RP_Pos_870_e1rythrose 4-phosphate	1.17769	0	1.32655	0	0.61403	0	0.997011	0.849208	0	0	0	1.11474			RP_Pos_807_betaine aldehyde cation	103.1 -> 59.1	1479.85	3458.22	2124.76	1000.13	1213.57	960.598	1119.52	1139.44	1071.64	1798.94	1014.46	1095.86	1881.97	1840.76	1265.94	2060.69	1621.64	1314.78	3103.03	2374.81	1645.14	2346.04	1334.4	2629.78
RP_Pos_428_N-trimethylamine	1.20636	1.52249	0.989362	1.13976	0.839113	0.714089	1.30581	1.00294	0.875982	1.33141	1.12981	0.823265			RP_Pos_81_L-aspartate	134.0 -> 73.9
RP_Pos_254_cytidine 5-diphosphate	1.02905	1.0923	1.22898	1.55918	0.967379	0.899145	1.67208	0.85414	1.02726	1.08124	1.24333	0.954917			RP_Pos_812_2-deoxyinosine	275.1 -> 159.0	4294.77	7059.86	5797.79	6499.59	6968.37	7135.65	6040.97	6441.06	5328.31	3977.29	6582.92	4548.84	4477.32	4090.98	2632.97	3529.32	4709.67	3316.29	9279.12	5770.03	8107.83	6597.11	5010.69	4341.71
RP_Pos_354_adenosine	1.05296	4.20334e-05	5.16267e-05	1.31098	1.04725	3.95399e-05	0.0294555	0.812314	0.246953	4.24212e-05	1.12395	1.28356			RP_Pos_817_25-hydroxyvitamin D	423.3 -> 307.2																			234.696
RP_Pos_388_3-hydroxykynurenine	0.950662	1.16987	1.32756	107.438	0	0.740573	3.05148	1.38708	0.763757	98.967	1.0479	0.633232			RP_Pos_82_L-isoleucine	132.1 -> 86.0	3.69809e+07	3.67107e+07	3.71218e+07	5.03287e+07	3.0917e+07	3.66026e+07	2.57384e+07	2.34906e+07	2.98856e+07	2.66986e+07	4.35063e+07	2.19728e+07	3.34935e+07	3.7292e+07	4.48327e+07	2.70045e+07	6.04412e+07	5.04016e+07	2.41983e+07	2.35937e+07	2.30314e+07	2.2341e+07	2.17943e+07	2.13126e+07
RP_Pos_758_Glycyldeoxycholic acid	4.09889	0.59768	1.81673	0.658005	0.62518	1.84418	0.412983	1	4.79391	2.01209	0.501601	1.12382			RP_Pos_832_adenosine 5-phosphosulfate	450.0 -> 370.1	3045.02	1783.78	285.832	1264.83	1000.12	2120.12	1957.75	543.466	4582.33	1347.03	831.985	1975.44	539.722	1770.43	4643.26	7069.87	343.226	2271.19	355.684	496.99	885.152	1596.1	1881.81	2325.46
RP_Pos_144_1-methyladenosine	9.43889	0.265802	0.555858	8.20504	1.02878	0.653835	0.330876	0.574015	8.95046	1.33256	0.852974	8.43961			RP_Pos_84_dihydrofolate	444.2 -> 178.0	1032.5	1339.93	574.481	230.922	1481.09	1164.35	1172.24	564.301	359.54	618.972	866.653	712.936	393.769	587.129	812.837	688.135	838.93	975.026		328.436	446.316	437.219	332.158	778.153
RP_Pos_155_pyridine-2,3-dicarboxylate	0.423811	0.615487	0.506068	0.777799	0.93518	1.09373	1.02428	0.776719	0.499442	0.644919	1.27416	0.110898			RP_Pos_86_5,6-dihydrouracil	115.1 -> 55.0	12594.6	15522.7	12716.9	9091.99	13693.3	12052.7	13537.7	13429.1	14192.1	20069.4	20545	18068.7	5212.06	13348.2	15187.1	13797.1	15043.3	25007.8	5290.15	7847.28	5552.73	9071.11	6000.13	7919.53
RP_Pos_304_guanosine 5-monophosphate	42.3237	0.146048	0.091412	170.094	0.273591	3.39338	1.70324	206.569	0.80029	2.17559	0.164229	0.141832			RP_Pos_869_sedoheptulose 7-phosphate	313.0 -> 294.8	6479.51	21205.1	12430.6	31973.3	317.345	9088.11	6480.72	8332.95	6693.93	461.478	2770.63	32131.7	24450.5	502.754	22833.5	1405.82	12272.4	1218.46	11147.8	12340.5	3171.93	15178.1	11830.2	851.886
RP_Pos_65_L-kynurenine	0.669147	0.990103	0.923231	0.829426	1.16269	1.329	1.18689	1.18968	0.611166	1.09864	1.0099	0.819963			RP_Pos_87_nicotinamide mononucleotide	335.1 -> 123.0	63933.8	75205.9	67825.8	53334.1	97040.4	118956	123666	109674	84001.8	73095.9	99933.7	75388.6	50488.3	62770.5	64377.2	61155.8	94559.8	34126	44355.1	28995.1	25121.2	25932.2	68890.4	38112.8
RP_Pos_64_citrulline	1.69658	0.883671	1.47322	0.81536	1.58087	1.71587	0.615025	1.0512	1.03482	2.38075	1.81677	1.24682			RP_Pos_870_e1rythrose 4-phosphate	223.0 -> 120.8	521.099		586.963		271.693		441.152	375.753				493.246	344.281		498.608			249.151	443.797		534.284	380.711	466.871
RP_Pos_62_creatine	0.936778	0.963491	0.984515	1.09007	1.0742	0.99574	1.05802	0.888264	0.966197	1.544	0.880352	0.708155			RP_Pos_88_purine	121.1 -> 94.0	8224.39	1216.32	6301.41	5961.65	14108	836.717	1025.53	5987.23	608.006	4641.77	4160.14	4467.25	2782.58	4893.23	6144.22	8362.51	7658.93	5713.46	874.301	5895.36	3059.49	1010.39	5031.05	3933.92
RP_Pos_214_uridine 5-diphospho-N-acetylglucosamine	#DIV/0!	#DIV/0!	#DIV/0!	#DIV/0!	#DIV/0!	#DIV/0!	#DIV/0!	#DIV/0!	#DIV/0!	#DIV/0!	#DIV/0!	#DIV/0!			RP_Pos_9_L-glutamine	169.1 -> 151.0	621.904	1022.76	3928.38	51071.5	30813.8	2299.16	19971.4		13388.4	6072.55	11566.4	8689.02	33992.3	531.439	1110.11	632.207	6498.68	621.396	1707.34	1071.4	11724	20065.2	1099.94	1561.9
RP_Pos_225_uridine 5-diphosphoglucose	#DIV/0!	#DIV/0!	#DIV/0!	#DIV/0!	#DIV/0!	#DIV/0!	#DIV/0!	#DIV/0!	#DIV/0!	#DIV/0!	#DIV/0!	#DIV/0!			RP_Pos_92_L-cystine	241.0 -> 73.9	258.049		555.488	264.088	564.712	506.494	475.653	458.008		206.004	435.744		226.364	245.018	254.742	231.585	383.23		442.245	314.142	731.388	400.166	228.987	600.725
RP_Pos_363_L-methionine sulfoximine	#DIV/0!	#DIV/0!	#DIV/0!	#DIV/0!	#DIV/0!	#DIV/0!	#DIV/0!	#DIV/0!	#DIV/0!	#DIV/0!	#DIV/0!	#DIV/0!			RP_Pos_94_(R)-malate	157.0 -> 113.1	876.404	2030.95	1063.02	1087.41	1389.45	1290.46	2052.72	2287.1	670.656	1682.94	1538.88	1073.74	1739.12	722.087	2058.53	788.666	1780.16	563.119	1308.14	1469.45	1858.99	797.417	1167.19	2015.24
RP_Pos_387_vitamin B12	#DIV/0!	#DIV/0!	#DIV/0!	#DIV/0!	#DIV/0!	#DIV/0!	#DIV/0!	#DIV/0!	#DIV/0!	#DIV/0!	#DIV/0!	#DIV/0!			RP_Pos_95_folic acid	442.2 -> 294.9	452.912	645.59	367.695	329.846	639.776	676.118	643.271	729.497	470.772	224.503	482.161	643.077	955.833	952.035	988.985	744.929	1168.8	1311.83	551.516	449.131	533.819	293.045	203.802	240.057
RP_Pos_422_coenzyme A	#DIV/0!	#DIV/0!	#DIV/0!	#DIV/0!	#DIV/0!	#DIV/0!	#DIV/0!	#DIV/0!	#DIV/0!	#DIV/0!	#DIV/0!	#DIV/0!			RP_Pos_96_hypotaurine	110.0 -> 30.0	23099.4	21778.2	16992.9	20573.4	16998.5	17538.3	13322.6	13015.6	17707	16007	16952.7	18816.1	16402.8	17309.1	23020	17880.9	14391.6	15127.9	26486.4	26388.5	22790.5	18433.7	22099.7	21553.6
RP_Pos_457_fumaric acid	#DIV/0!	#DIV/0!	#DIV/0!	#DIV/0!	#DIV/0!	#DIV/0!	#DIV/0!	#DIV/0!	#DIV/0!	#DIV/0!	#DIV/0!	#DIV/0!			RP_Pos_97_D-tryptophan	205.1 -> 187.9	4.0791e+07	5.85717e+07	6.35972e+07	6.41539e+07	24802.6	8.51852e+07	7.98581e+07	7.99529e+07	5.98146e+07	1.95029e+06	6.82806e+07	5.80982e+07	5.58495e+07	20440.4	6.67375e+07	6.92097e+07	8.08161e+07	1340.12	4.32776e+07	475.962	2626.95	4.57794e+07	5.22721e+07	5.1714e+07
RP_Pos_554_4-aminobenzoate	#DIV/0!	#DIV/0!	#DIV/0!	#DIV/0!	#DIV/0!	#DIV/0!	#DIV/0!	#DIV/0!	#DIV/0!	#DIV/0!	#DIV/0!	#DIV/0!			RP_Pos_98_deoxyuridine	251.1 -> 135.1	8847.03	14018	422.166	11089.9	15594.7	344.202	652.912	13666.8	11252.3	310.52	15087.4	12232.2	415.321	15406.7	16145.1	18660.8	15485.6	18579.3	15196.9	15824	515.282	14695.6	12520.4	15674.3
RP_Pos_662_docosahexaenoic acid	#DIV/0!	#DIV/0!	#DIV/0!	#DIV/0!	#DIV/0!	#DIV/0!	#DIV/0!	#DIV/0!	#DIV/0!	#DIV/0!	#DIV/0!	#DIV/0!			RP_Pos_Agmatine	131.1 -> 72.0	22005.2	433.489	950.766	250017	11545.9	19652.5	71405.4	70520.5	7385.48	3915.64	4676.36	41890	580.898	15536.2	816.786	49595.1	24035.5	4806.51	115000	1177.35	5484.22	1386.47	8914.79	160454
RP_Pos_81_L-aspartate	#DIV/0!	#DIV/0!	#DIV/0!	#DIV/0!	#DIV/0!	#DIV/0!	#DIV/0!	#DIV/0!	#DIV/0!	#DIV/0!	#DIV/0!	#DIV/0!			RP_Pos_alpha ketoglutarat	191.0 -> 62.9	540.291	423.977	553.87	431.504	538.524	604.656	584.265	567.41	600.112	515.872	636.783	227.932	580.932	814.247	482.817	494.291	523.318	585.064	647.523	766.218	823.203	227.175	729.72	901.366
RP_Pos_817_25-hydroxyvitamin D	#DIV/0!	#DIV/0!	#DIV/0!	#DIV/0!	#DIV/0!	#DIV/0!	#DIV/0!	#DIV/0!	#DIV/0!	#DIV/0!	#DIV/0!	#DIV/0!			RP_Pos_succinate	163.0 -> 63.0	89876.9	66667	81006.9	48010.5	43094.3	73717.3	46841.1	48939.2	100094	54309.6	96094.3	47480.3	47456.4	60410.4	52205.5	90946.6	40861.2	85183.3	44674.1	47574.9	65062.9	59096	61223.3	32150.7
														HILIC Neg	607_acetoacetic acid	101.0 -> 56.9		7217.54	5119.16	2718.82	6708.15	2621.72	4954.09	5022.33	1595.75	6416.23	3963.67	3962.27	3976.7	3107.65	2787.18	2189.69		3667.76	2353.28	3725.72	4244.01	2070.68	4287.46	3450.54
															765_2-aminobutanoic acid	102.0 -> 56.0
															332_GABA	102.0 -> 84.2		7380.29	10859.5	5961.03	4704.55	5996.24	6086.61	4525.03	8877.95	8745.92	5769.33	9588.27	5059.73	8539.27	9908.05	9439.83	5062.48	8862.89	4975.76	4601.76	8021.5	8313.21	4561.69	5143.56
															406_-R-S--2-hydroxybutyric acid	103.0 -> 57.0		21657.1	11416	7240.56	12903.7	8215.22	6961.41	5692.69	12598.7	8969.41	6612.99	10411.2	16683.5	10577.6	13133.5	2563.81	13583.1	6487.86	5094.56	6326.29	6258.3	8300.03	8398.07	3892.68
															10_L-serine	104.0 -> 73.8		134062	130278	172533	205871	216597	163393	179286	211296	178748	159835	140583	137418	187397	154594	165884	206901	134531	192898	187586	143714	144304	139296	130506
															96_hypotaurine	108.0 -> 63.8		166821	187079	214752	169287	186210	134877	127650	128512	145128	120340	134812	152564	152497	221177	199906	130915	115446	230885	274383	154097	171901	196010	199091
															74_cytosine	110.0 -> 67.0
															22_uracil	111.0 -> 42.0		139358	76536.7	166200	212816	208168	100176	97009.7	173768	128853	93736.9	106092	54715.6	114380	106993	93284.8	235602	149882	149337	120282	106589	88616.3	92880.3	103057
															109_creatinine	112.0 -> 68.0		4054.7	2741.53		3351.83	3049.22	3227.2	3566.82						2512.57	2970.32	2821.99	3605.54	3206.38			2834.09		3162.79
															86_5-6-dihydrouracil	113.0 -> 41.9
															29_L-proline	114.0 -> 68.0		101661	138047	112379	137756	151251	123674	130544	104034	134679	115947	97265.1	105146	111025	99751.5	126558	119622	111998	64343	50419.5	37769	45015.7	49240.4	42619.6
															457_fumaric acid	115.0 -> 70.9		1050.29	5546.97	4529.17	3335.9	5098.65	8483.71	3853.73	3492.46	4721.67	2919.27	3841.22	5558.89	2963.96	5129.21	4195.53	2754.71	1525.75	8455.77	5436.69	3792.11	4289.23	6955.87	5684.19
															39_L-valine	116.1 -> 116.1
															107_betaine	116.1 -> 57.9															2146.68
															496_2-methylmalonate	117.0 -> 73.0
															6_succinate	117.0 -> 73.1
															Succinate	117.0 -> 73.2
															55_L-homoserine	118.0 -> 100.0		2237.26	3107.62	4101.98		7363.69	4242.8	6107.39		4890.82	5990.22			2788.62				6492.05	2348.58		2615.18	2812.19	2404.17	3029.93
															41_L-threonine	118.0 -> 74.1		1.10947e+06	1.4621e+06	1.52401e+06	1.5569e+06	1.91638e+06	1.48254e+06	68807.1	1.60761e+06	1.52099e+06	1.49231e+06	1.38005e+06	1.47825e+06	1.38461e+06	1.54831e+06	1.3956e+06	27981.1	1.54726e+06	1.12084e+06	1.20606e+06	1.14781e+06	1.21737e+06	25254.8	1.01709e+06
															88_purine	119.0 -> 64.9
															18_L-cysteine	120.0 -> 59.0				1355.11	3539.38	3222.92				2833.7			2940.91	2157.61		2616.36			3551.16		1992.65	102.355	2311.73	2783.92
															32_nicotinamide	121.0 -> 78.1																				1060.14	1535.1			1257.38
															50_nicotinate	122.0 -> 78.0										2565.97										3673.74
															48_taurine	124.0 -> 79.9	554316	4.2372e+07	1.85608e+07	6.48052e+07	5.14423e+07	5.501e+07	5.30368e+07	1138.09	4.59583e+07	4.85846e+07	4.20551e+07	4.58654e+07	5.98947e+07	5.49756e+07	6.02478e+07	5.62489e+07	1.97345e+07	5.16299e+07	6.45902e+07	6.52554e+07	5.99449e+07	6.10859e+07	6.26053e+07	6.1016e+07
															194_5-methylcytosine	124.0 -> 81.1
															37_thymine	125.0 -> 80.0	10291.5	774050	1.12423e+06	1.1471e+06	918917	992720	954294	898376	852369	884524	746756	818865	1.05614e+06	992596	1.08679e+06	1.0245e+06	1.13539e+06	980455	1.16059e+06	1.18994e+06	1.17205e+06	1.12165e+06	1.14535e+06	1.11385e+06
															140_5-oxo-l-proline	128.0 -> 84.0
															264_L-pipecolic acid	128.1 -> 82.2
															531_2-methylmaleate	129.0 -> 84.9		18316.6	5413.66	9315.98	7259.86	3456.09	20934.7	25826.1	10682.1	19243.8	21221.3	19758.8	4423.58	11160.5	5045.17	9318.79	5291.87	9365.1	14726.6	14917.8	13498.9	12318.1	21671.1	19811
															118_4-hydroxy-L-proline	130.1 -> 128.1		213754	239543	260013	183673	226003	155902	162225	158243	191269	138896	116726	111262	118958	130865	129600	162779	105148	125438	108061	74586.2	72481.8	87874.6	73485.7
															82_L-isoleucine	130.1 -> 44.9		39521.9	43938.4	63367.2	42195.9	66633.6	54625.1	52685.3	52942.3	53190.2	54987.9	47431.3	60666.8	40442.7	53345.3	58513	44023.5	53663.7	55896.1	53072.6	23221.5	40589.4	30791.4	32317.4
															62_creatine	130.1 -> 87.9	7090.59	1.18164e+06	1.52558e+06	1.63524e+06	1.40382e+06	1.4675e+06	1.4197e+06	1.36224e+06	1.24027e+06	1.33841e+06	2828.83	1.16475e+06	1.39238e+06	1.25068e+06	1.33539e+06	1.43989e+06	1.47016e+06	1.36171e+06	1.26755e+06	1.08995e+06	1.13793e+06	1.03446e+06	1.18197e+06	1.05778e+06
															177_L-leucine	130.1 -> 89.3
															31_L-asparagine	131.0 -> 113.1		130892	128410	143583	236483	254047	190268	174032	202682	222538	191605	145765	189656	230223	158416	185592	246803	190288	178741	169026	100308	128841	129538	138137
															oxaloacetic acid	131.0 -> 87.0
															126_DL-ornithine	131.1 -> 83.0
															8_L-aspartate	132.0 -> 88.0	3092.52	99412	45050.4	43629.3	68858.6	56383.1	43061	129192	72309	43062.8	67706.7	59599	36361.9	38555.6	38861.5	35160	33228.3	41936.3	89296.4	91249.6	113523	73739.1	74363	83386.1
															30_malate	133.0 -> 115.1	1137.07	2.40693e+06	5111.11	7470.63	2.75667e+06	26509.2	26402.8	31612.6	1373.25	1.80121e+06	2.04947e+06	1116.11	16977.2	5574.14	1.28151e+06	20055.2	936510	2.7479e+06	905293	945825	1.01071e+06	11661.8	928030	897966
															352_2_deoxy-D-ribose	133.1 -> 115.1	2034.45	2.54852e+06	14801.1	1.3461e+06	8373.09	1.43453e+06	2.45518e+06	10371.6	2.8536e+06	1.42158e+06	1.47923e+06	2186.9	1.24518e+06	1.3076e+06	8058.16	8357.7	819078	3329.03	6830.1	1259.78	2.77652e+06	939238	864027	881826
															28_adenine	134.0 -> 106.9		20903.7	14597	21177.4	24073.6	19452.1	25116.8	20530.7	19184.9	19040.5	22183.6	17489.1	14596.2	18234.4	27289.2	24715.4	31857.1	17803.2	21469	26200.2	15259.4	15475.6	19921.8	19924.5
															homocysteine	134.0 -> 33.2
															54_hypoxanthine	135.0 -> 92.0	3417.82	784486	1.08396e+06	1.49957e+06	1.27068e+06	936919	1.12202e+06	1.0451e+06	1.18225e+06	772839	858283	817230	773953	812820	515036	649671	1.35489e+06	698799	2.32281e+06	1.62115e+06	2.33604e+06	1.60746e+06	1.48066e+06	1.59443e+06
															577_anthranilate	136.0 -> 92.0
															554_4-aminobenzoate	136.0 -> 92.1
															284_1-methylnicotinamide	136.1 -> 93.7
															459_4-hydroxybenzoic acid	137.0 -> 93.2		18159.3	11323.8	13747.4	17843.6	61732.7	14437.4	7471.45	12543	4314.18	5292.78	7129.55	10909.5	263360	7048.38	7606.7	9166.05	21482.1	14899.7	6141.57	26841	14896.1	12685.5	4927.57
															213_carbamoyl phosphate	140.0 -> 79.0	2681.85	1.21949e+06	1.03424e+06	1.16684e+06	1.19161e+06	1.95876e+06	2.35527e+06	2.28041e+06	1.62363e+06	1.43545e+06	1.85559e+06	2.04156e+06	1.84551e+06	1.61977e+06	1.6339e+06	1.42363e+06	1.94023e+06	2.28453e+06	2.65283e+06	2.84561e+06	3.09455e+06	2.27668e+06	2.5219e+06	2.09585e+06
															240_carbamyl phosphate	140.0 -> 79.0	2681.85	1.21949e+06	1.03424e+06	1.16684e+06	1.19161e+06	1.95876e+06	2.35527e+06	2.28041e+06	1.62363e+06	1.43545e+06	1.85559e+06	2.04156e+06	1.84551e+06	1.61977e+06	1.6339e+06	1.42363e+06	1.94023e+06	2.28453e+06	2.65283e+06	2.84561e+06	3.09455e+06	2.27668e+06	2.5219e+06	2.09585e+06
															563_a- ketoglutaric acid	145.0 -> 100.9	6171.36	2744.58	71774.2	1804.52	3862.95	1702.41	9233.64	4348.31	63128.4	39947.1	90328.6	2662.7	70180	1618.16	71838.5	93297	1282.79	70768.4	94815.7	1722.96	2822.81	135811	124528	1545.47
															ketoglutarate	145.0 -> 101.1	47832.7	4668.36	5787.51	8834.87	10412.1	9281.1	76528.6	6557.11	10821.4	13841.4	1180.86	7533.2	48337.4	61521.3	66244.6	2160.81	1435.66	50207.6	82067.1	136715	6341.49	144079	116141	125786
															9_L-glutamine	145.1 -> 126.8		981050	1.03529e+06	1.36662e+06	1.19568e+06	1.15037e+06	1.52515e+06	1.44883e+06	822600	581787	1.23125e+06	1.59989e+06	1.05217e+06	1.05657e+06	1.12073e+06	1.41026e+06	773116	1.08822e+06	1.37363e+06	1.88638e+06	1.83202e+06	2.05404e+06	1.92545e+06	2.08408e+06
															348_acetylcholine	145.1 -> 58.8		12822.7	12606.3	13199.3	12198.6	1714.98	13163.7	14121.2	2377.06	15803	12388.8	10834.1	13701.8	15022.5	14125.8	14846.3	14361.4	14456.1	14138.3	13937.5	13104.2	8032.2	13943.9	15033.9
															188_L-lysine	145.1 -> 96.5												1696.43								2212.59		2051.48	2293.53
															7_L-lysine	145.1 -> 99.0
															211_O-acetyl-L-serine	146.0 -> 116.0		39586.3	40870.1	41224.4	41789.3	42305.9	34167.1		26097.4	29942.4	2291.53	24545.4	6449.68	40365.9	48247	40290.9	2966.74	28526.5	3999.49	51709	1192.67	42509.1	5366.19	43925.3
															418_N-acetyl-DL-serine	146.0 -> 116.0		39586.3	40870.1	41224.4	41789.3	42305.9	34167.1		26097.4	29942.4	2291.53	24545.4	6449.68	40365.9	48247	40290.9	2966.74	28526.5	3999.49	51709	1192.67	42509.1	5366.19	43925.3
															3_L-glutamic acid	146.0 -> 127.8	15068.3	2656.76	7.90169e+06	8.46023e+06	7.7934e+06	4.69013e+06	8.57393e+06	3.9275e+06	3.74925e+06	6.35016e+06	6.7677e+06	6.93052e+06	3.78633e+06	6.98695e+06	4.86715e+06	7.54676e+06	4.06787e+06	7.06069e+06	7.64431e+06	7.32145e+06	6674.84	1286.27	7.97129e+06	7.06298e+06
															217_RS-mevalolactone	147.1 -> 58.7		22487.3	40757.5	45608.5	26561.7	31825.7	30508.6	4491.61	44710.4	27207.7	26631.1	24377.1	37670.7	29198.9	40224.6	32583.1	30301.1	17754.8	84876.6	74789.5	44141.1	67916	65424.9	66961.2
															12_L-methionine	148.0 -> 100.2		35159.4	50040.3	51269.4	95627.2	113907	60636.4	60001.3	54457.4	58727.1	54666.1	43446.4	74544.8	80754.8	64882.5	67528.1	84744.5	59956.3	50961.3	47950.6	19676.3	25350.7	25189.9	24365.1
															384_D-ribose	149.0 -> 58.9		1821.39	3931.08	3941.1	3664.88	4428.99	3054.01	3005.31	3121.35	2357.93	3398.55	2580.68	3768.06	2744.84	3754.86	3157.56	4368.36	3589.58	2566.26	3715.02	3553.17	3131.7	3168.26	4129.56
															47_guanine	150.0 -> 133.1		2764.99	3878.15	5382.85	7738.76	13430.7	4520.97	3582.09	3616.18	4188.69	3811.76	2792.28	1525.12	2659.15	2143.64		5200.58	2606.71	3424.19	4382.73	7946.01	2942.01	3245.64	3321.3
															76_xanthine	151.0 -> 108.0	1793.33	417181	701867	878119	858673	764054	634384	627296	696483	644492	797727	688887	391815	476694	410933	350655	700444	590256	1.00142e+06	818226	1.04907e+06	726715	512590	571444
															462_2-3-dihydroxybenzoate	153.0 -> 109.0		92080.9	98207	61479.2	135248	131495	32935.8	34318.9	28700.9	28633.3	38228.1	34048.1	128001	145491	128341	155496	113606	193006	26146.2	33277.6	51180.2	36548.8	13049.1	16134.2
															190_L-histidine	154.1 -> 92.9		5681.85	52457.1	130885	54408.2	103073	240181	26522.4	44803	28276.3	63484.9	50330.3	2615.71	8191.15	46186.3	43605.2	118929	7327.91	272373	233595	93810.9	270072	239329	209875
															60_orotate	155.0 -> 111.0	1996.03	26465.6	1438.24	38527.1	29234.7	26930.5	44221.3	58806.8	24850.4	31651.4	18457.6	35753.4	16880.9	22374	49193.1	35623.7	36350.2	43676.2	12076.7	25021.7	17284.7	21676.1	14037	12190.9
															67_Dihydroorotate	157.0 -> 113.0				5405.18		3221.8		2956.79								3522.21	6176.26
															130_allantoin	157.0 -> 96.9		78133.2	130240	105021	146829	135578	124991	135629	89580.6	104351	123392	106020	89206.3	103225	110800	108436	111874	110276	93160.5	106425	102100	87362.8	108356	114199
															115_2-aminoadipate	160.1 -> 141.9		1868.47	3168.35	2741.55	1771.24	1273.05	2998.74	3466.68		1758.21		1946.48							1020.67
															121_N-methyl-L-glutamate	160.1 -> 142.1		1976.53	3141.45	2946.75	2734.8	1439.51	2628.19	3018.66	2117.87	1930.87								1806.39	1565.99
															195_L-carnitine	160.1 -> 58.8		4808.61	6370.89	6048.28	4247.02	4969.8	5222.67	3606.33	4333.16	4807.29	4202.89	4338.05	6994	6158.68	5615.17	6223.72	5841.67	5364.91	6477.03	6349.87	6547.72	7630.35	6839.08	6564.64
															337_N-acetyl-L-cysteine	162.0 -> 84.1
															716_phenylpyruvic acid	163.0 -> 91.2					1366.62	2616.7				1811.19								1267.34
															14_L-phenylalanine	164.1 -> 147.1	5260.27	3.17534e+06	5.15656e+06	5.30939e+06	7.11922e+06	7.86708e+06	5.65864e+06	5.42596e+06	4.90641e+06	5.02332e+06	4.97563e+06	4.49395e+06	5.2488e+06	5.91979e+06	5.17075e+06	5.58534e+06	7.05943e+06	5.30981e+06	3.68718e+06	3.62151e+06	2.36649e+06	3.04063e+06	3.27789e+06	3.11775e+06
															155_pyridine-2-3-dicarboxylate	166.0 -> 122.0
															72_urate	167.0 -> 124.0		68004	116943	117909	219422	177380	151913	147603	146816	184075	190173	164554	81038	98352.7	171550	179790	132674	236355	147469	249826	133979	140131	142620	119880
															phospho_enol_pyruvic acid	167.0 -> 79.1		208138	12763	9675.23	4983.43	356143	9050.16	402332	4735.03	1130.13	109580	188187	386506	7940.85	265782	14218.7	266111	5926.46	4290.01	8885.35	170437	7074.45	156577	5558.74
															204_pyridoxamine	167.1 -> 121.1
															63_pyridoxine	168.1 -> 149.9
															123_1-methyl-L-histidine	168.1 -> 151.1		2290.16						580.388				2276.51		1890.64	1785.37					2194.66	2307.03	2440.41		2399.58
															258_dihydroxyacetone phosphate	169.0 -> 78.8		21142.3	601031	346222	363113	289880	503627	49268.2	28606.7	402514	338496	264718	37153.4	26624.1	30499	26465.9	25643.7	1643.46	30963.6	167237	82979.7	156946	115106	120505
															145_3-dehydroshikimate	171.0 -> 127.0		2935.29
															402_glycerol 2-phosphate	171.0 -> 78.8		126197	98455.7	113412	149045	158559	179049	232938	137557	167505	306265	192113	191655	188648	138670	164101	135597	158232	293989	459580	333724	405650	266349	185505
															395_sn-glycerol 3-phosphate	171.0 -> 79.0		87385.2	89440.4	102502	95522.1	119698	159838	180097	94884.8	124073	222853	155210	132322	141175	125524	123611	100503	134807	243669	325138	259191	320224	197768	142840
															640_decanoate	171.1 -> 153.2
															525_N-acetyl-L-leucine	172.1 -> 130.1		4562.49	1579.47	4513.56	12442.9	1054.78	3971.68	8339.12	3029.94	6435.61	1865.51	1442.73	5001.12	4341.47	2321.38	2267.23	4514.12	2601.9	8880.86	3258.12	2491.39	4291.41	8795.99	7425.13
															536_dehydro-L-ascorbic acid	173.0 -> 154.9	15394.5	691927	716779	411692	4408.97	106354	520650	446161		1437.17	161493	681586	353470			481487			495406	299344	11384.2	133900	517064	2143.74
															85_aconitate	173.0 -> 84.9
															93_shikimate	173.0 -> 93.1
															189_L-arginine	173.1 -> 131.0
															272_N-acetyl-L-asparagine	173.1 -> 154.9	4.04655e+06	691819	548537	415714	502448	442744	398678	421503	513578	668464	503036	445763	488475	480088	281992	463433	553430	667511	681094	523162	524432	604195	348623	600570
															263_N-acetyl-L-aspartic acid	174.0 -> 88.0	23330.5	13608.1	2.84843e+06	2.99674e+06	6800.4	4675.1	2.69078e+06	2.98914e+06	2.18669e+06	7848.41	6096.27	2.50086e+06	2.87262e+06	2.52895e+06	2.83969e+06	6499.82	2.36857e+06	7723.38	2.63576e+06	1707.92	2.46995e+06	2.42808e+06	2.17296e+06	255111
															64_citrulline	174.1 -> 131.2		240979	558206	709496	622117	752884	569413	1.14893e+06	435398	366633	422285	392968	186028	273159	361986	329203	486918	236921	245839	229940	296081	244224	335064	277398
															11_L-ascorbate	175.0 -> 114.9
															578_Serotonin	175.1 -> 145.0
															42_D-glucono-1-5-lactone	177.0 -> 128.8
															186_D-glucosamine	178.1 -> 59.1
															480_3--4-hydroxyphenyl-pyruvate	179.0 -> 92.0		1656.88	2485.34	3120.22	2361.62	2762.95	4722.88	5052.04	2092.78	3290.89	2762.4	5050.59	4114.4	4112.12	4904.57	2046.94	4659.32	2146.47	3232.5	3982.42	4185.6	7456.63	5576.67	6524.21
															17_D-fructose	179.1 -> 58.8
															24_D-galactose	179.1 -> 58.9
															glucose	179.1 -> 59.0
															15_L-tyrosine	180.1 -> 119.1		920288	1.81346e+06	1.87269e+06	3.29897e+06	3.66487e+06	2.51992e+06	2.2696e+06	1.87167e+06	2.02916e+06	1.67265e+06	1.39114e+06	1.53638e+06	1.73861e+06	1.96251e+06	2.12275e+06	3.02961e+06	2.39842e+06	1.20083e+06	1.16513e+06	584202	805788	1.31792e+06	1.24497e+06
															112_4-pyridoxate	182.0 -> 138.2		1136.39	1401.77	3042.19	1803.21	2120.41	2238.21	1635.11	2660.9	1770.37	1343.1	1939.07	2471.7	3568.5	2881.56	1758.9	2056.35	2202.74	2722.18	3639.24	2907.79	3125.96	3819.37	3584.87
															249_phosphocholine chloride	183.1 -> 122.9
															117_3-Phosphoserine	184.0 -> 79.0
															phosphoglyceric acid	185.0 -> 79.1		642991	1.1529e+06	1.35257e+06	1.09107e+06	811091	1.20937e+06	1.12425e+06	587737	784919	449392	741408	903108	786886	602064	878555	535057	444032	478278	571003	519479	543138	413391	436369
															275_N-acetyl-L-lysine	187.1 -> 144.9		10939.8	11336.5	6530.37	11049.3	12173.7	7444.7	6695.11	7587.3	11693.3	12619.4	10286.2	9469.6	14274.9	12406.5	13489.6	8621.2	19645.8
															492_kynurenic acid	188.0 -> 143.8		47196.5	23987	42343.7	68084.5	31649.4	15046.7	22771	31477.1	34080.3	32197.2	24188.1	18408.8	20938.2	39591	48776.8	60713.5	82858.1	8646.45	19169.6	22163.8	15979.1	17798.1	9946.15
															270_N-acetyl-methionine	190.1 -> 148.0		31701.6	10861.5	15923.3	18601.6	21230	13489.3	11904.7	12270.6	9573.62	8321.32	6893.46	9801	3945.78	11105.5	7867	12794.2	3775.74	1202.55	7541.9	8120.26	16305.8	3656.6	3322.96
															33_citrate/isocitrate	191.0 -> 111.0
															192_isocitrate/citrate	191.0 -> 172.8		61958.6	145928	2181.75	125891	95240.6	29073	81870.4	127683		49348.3	98075.3	429994	22184.8	60845.6	32699.6	17241.9	6132.09	38953.8	27591	43551.2	132212	38531.9	203746
															187_D-glucuronic acid	193.0 -> 59.0		26308.5	15142.2	12291.9	15824.9	34100.9	19360.6	23677.1	25046.4	17832.7	15101.5	14364.4	13062.4	16602.9	16678.7	16996	26825.1	16517.2	14046.6	19160.6	47912.7	26765.9	42968.3	45791.1
															51_D-gluconic acid	195.1 -> 74.8		9124.66	1601.21	3448.4	2301.11	4919.47	2983.72	15759.4		2685.73	3300.17	3181.18	20544	1853.12	965.55	2444.04	9880.41		8353.78	8441.12	6310.09	15989.6	8818.9	7259.66
															Erythrose 4-phosphate	199.0 -> 97.0		1696.38	1523.19	1689.12	2831.6	3372.77	1896.78	1587.67	3214.87	2155.4	3539.44	1486.09	3087.46	3539.29	6882.41	7867.71	3348.43	6375.13	3701.23	5778.27	5022.31	6762.56	1450.21	6959.55
															197_spermine	201.2 -> 118.9						2818.75
															343_O-acetyl-cartine	202.1 -> 58.8	12999.9	4693.65	7832.78	6139.59	3454.22		12271.6	11135.7	1074.2	585.34	3580.62	2405.38	4991.24	6683.24	1594.49	9884.94	12126.2	9386.68	2956.84	10762.4		4312.75	9392.7	1937.25
															13_L-tryptophan	203.1 -> 116.1		2622.63	902541	982636	1.62251e+06	1.82144e+06	1.48382e+06	1419.79	910394	982191	1.20705e+06	1.06988e+06	930906	1.09151e+06	1.19661e+06	1.21909e+06	1.61038e+06	1.33663e+06	588899	628240	481557	617825	775799	777542
															499_xanthurenic acid	204.0 -> 159.8
															65_L-kynurenine	207.1 -> 190.2		7497.82	11506.4	2345.19	16297.7	18869.9	15543.6	13868.5	7490.82	7910.3	14972.2	12391.9	20371.3	17010.2	23912.3	27373.6	19132.1	19945.4		4821.36	4611.61	9908.22	9335.73	11834.3
															230_phosphocreatine	210.0 -> 78.9		387650	647582	447423	236561	251313	587553	510257	223804	296072	407715	3234.58	783245	583061	372638	394755	218937	189860	166557	88692.1	158933	123641	151999	133291
															317_N-phosphocreatine	210.0 -> 79.0		367634	555949	473935	251422	252140	2073.76	485558	227803	295661	418499	393801	826807	591212	355655	399101	209765	193044	180184	94308	2645.61	128396	160100	137401
															27_n-acetyl-d-glucosamine	220.1 -> 58.7
															141_cystathionine	221.1 -> 134.0		8899.62	17552.8	18108.7	18396.3	20636.8	15132.1	13196.1	2214.27	5876.82	6393.63	5885.1	5564.1	5864.1	13776	10206	9169.16	5048.96	7756.65	3040.83		3093.57	4573.17	3874.2
															388_3-hydroxykynurenine	223.1 -> 206.1
															113_deoxycytidine	226.1 -> 93.0		3747.44						1606.94	1916.35						2156.78	1907.11						1865.04
															Ribulose 5-phosphate	229.0 -> 97.2		19194.5	45986.3	80290.6	67516.7	49488.4	52276.7	49503.8	56101.8	52576.8	5750.82	6417.48	41054	2235.44	44571.2	36643.3	90927	44268.8	136688	22264.8	138995	22101.3	13542	154448
															92_L-cystine	239.0 -> 120.0		16306.5	8067.28		30734.2		11561.1		15427.9		17806.6	3405.15			6829.68	7405.11	14142.2	6291.65				2098.71		2964.21
															44_thymidine	241.1 -> 125.0						1567.07													2087.78
															551_biotin	243.1 -> 200.0		4308.32	6103.52		2425.43	4355.08		2453.83	5742.68	4082.16	5507.92			7135.34		2021			22810.5		2110.86		1162.21	1399.04
															61_uridine	243.1 -> 200.0		4308.32	6103.52		2425.43	4355.08		2453.83	5742.68	4082.16	5507.92			7135.34		2021			22810.5		2110.86		1162.21	1399.04
															232_isopentenyl pyrophosphate	245.0 -> 78.9		46088.8	64412.3	73169.6	42979	44419.9	53320.6	40492.4	35806.2	32374.7	18395.1	39264.9	68646.2	46741.3	49607.7	41380.7	39264.8	30517.1	32638.5	38058.9	37110.5	34594.8	30534.3	22280.5
															250_pyridoxal 5--phosphate	246.0 -> 78.8		2608.66			4155.24	2922.94	3103.81	2004.67					3826.26	4406.79	2216.1	2260.18	5041.6				2212.69	1599.19	4471.62
															deoxyadenosine	250.1 -> 134.1													2347.68				1593.27		1893.97
															620_palmitate--hexadecanoic acid	255.2 -> 148.9		2037.11	2243.96	1119.46	6722.23	4966.36	12096.6	22337.8						1063.56	1352.55	1627.32	1683.37	3390.37	2621.89	2669.9	1695.49	1747.35	2975.85	1748.49
															397_glycerol 3-phosphocholine	256.1 -> 78.8	12098.4	1.12432e+06	1.30924e+06	1.42086e+06	1.267e+06	1.25994e+06	1.41756e+06	776048	1.28304e+06	1.26992e+06	1.23017e+06	1.26743e+06	1.16945e+06	1.17693e+06	1.14232e+06	1.11606e+06	1.30685e+06	1.0413e+06	689593	834822	725999	768316	750691	711871
															d-glucosamine 6-phosphate	258.0 -> 97.0		5440.82	6736.96	14918.9	2339.02	6581.98	4143.1	4067.37	3215.82	2284.45		3666.9	5959.83		5711.64	5191.21	7912.88	5057.54	9759.06	7845.01	4859.43	6169.62	5650.69	3818.45
															243_D-fructose 6-phosphate	259.0 -> 78.8	5681.59	84514.4	417254	751132	41755.6	369131	139334	42812.9	344625	270851	247438	40587	22058.3	66773.6	245831	441750	153610	94365.6	137989	395340	2951.61	58655.6	104249	78176.9
															394_alpha-d-glucose 1-phosphate	259.0 -> 78.8	5681.59	84514.4	417254	751132	41755.6	369131	139334	42812.9	344625	270851	247438	40587	22058.3	66773.6	245831	441750	153610	94365.6	137989	395340	2951.61	58655.6	104249	78176.9
															242_a-D-galactose 1-phosphate	259.0 -> 78.9		181843	328504	527858	53763	70256.3	60108.7	42262.2	55217.3	94195.3	139705	234070	41648.9	94262.8	291347	46134.2	113540	8159.82	72904.9	283056	153267	235535	196140	163853
															191_a-D-glucose-6-phosphate	259.0 -> 96.8		413894	669845	1.15268e+06	3389.36	15024.3	346033	397783	396753	6452.68	229967	339285	473053	400349	599920	378569	546443	479036	837186	852809	455503	659164	483050	6807.76
															273_thiamine_ion	264.1 -> 147.9
															246_2,3-diphospho-D-glyceric acid	264.9 -> 167.0
															260_2--deoxyguanosine	266.1 -> 149.9		9767.69	14447.7	17488	18886.3	32675.5	16256.1	19972.8	14044	11185.4	18181.7	15835.6	12271	10911.8	7700.51	9060.38	13351.9	9308.54	15519.2	10278.8	16496.3	10535.7	12728.8	7850.24
															135_homocystine	267.0 -> 131.9
															215_6-phosphogluconic acid	275.0 -> 97.0
															6-phosphogluconic acid	275.0 -> 97.2			12345.8	5521.63		2115.78	1240.93	4039.43					2352.68	5571.71	1331.44	12833.3			5376.87				1749.28
															641_linoleate	279.2 -> 279.2		64998	156779	233958	302526	156421	62203.1	72583.1	152679	261349	372777	258082	71312.4	132125	244042	118563	151650	124883	107722	228461	287834	154033	81192.3	144041
															144_1-methyladenosine	280.1 -> 148.0		5091.52	14504.2	18637.1	1672.78	6087.8	3045.14	9268.33	4123.89	2479.74	9437.99	10435.4	4065.77	6636.04	5585.6	3197.27	10281.1	6958.09	14771.9	13008.4	20235.4	13134	7765.56	10698.6
															78_guanosine	282.1 -> 149.8	1723.27	661598	1.04027e+06	1.24356e+06	1.42669e+06	1.34434e+06	1.28001e+06	979596	952128	1.0563e+06	926889	881747	546898	678344	401676	421626	964398	715987	1.64674e+06	1.44576e+06	2.51259e+06	1.12743e+06	976689	1.03272e+06
															133_xanthosine	283.1 -> 151.0		4390.12	4661.48	3919.83	9268.94	9975.04	6058.52	6046.24	5309.9	8544.92	11401.3	5657	2242.96	4413.86	3538.94	2971.72	4150.19	5575.38	5938.49	4977.17	3210.45	4323.73	1946.3	2603.31
															621_retinal	283.2 -> 177.0
															639_stearate	283.3 -> 177.0
															36_5-methylthio-adenosine	296.1 -> 133.9		22125.8	17086.3	16619.8	28692.6	19594	25281.6	30015.3	22829.1	26002	22400.7	17026.9	20193.8	23793.3	27875.4	23433.3	35108.4	22256	29146.4	25940.3	14368.6	19708.1	23113.9	14296.8
															210_cytidine 2-3-cyclic monophosphate	304.0 -> 109.8
															46_2--deoxycytidine 5--monophosphate	306.0 -> 78.8		4793.02	3862.76	4779.42	3858.67	5716.23	4526.89					2915.36	4907.64	4564.38	5291.05	2826.23	6258.82	4460.05	5967.46	4249.08	5737.62	4118.56	5263.84	6262.14
															220_2--deoxyuridine 5--monophosphate	307.0 -> 194.8		4762.43	7120.18	7850.79	7210.63	5211.65	9936.77	8318.4	7470.94	4112.86	2920.96	4138.39	10599.9	7723.84	7979.2	8472.43	8526.3	5253.5	6101.85	6917.54	8710.06	7003.47	8620.6	8333.35
															612_geranyl pyrophosphate	313.1 -> 177.1		2736	3657.61	15066.5	7454.87	4711.12	10207.8	5794.08	9276.27	5127.93	5805.8	9702.06	3814.31	3129.81	16814.3	6725.03	9271.92	13033.5	10046	8006.4	11137.6	14311.9	10274.2	9437.72
															622_progesterone	313.2 -> 276.8	20608.3	26014.2	16822.4	157109	22939.2	13635.5	23594.9	78543.5	32937.8	24909.9	17170.6	16955.1	30452.6	24168.5	5832.2	15081	8521.39	18253.9	217469	7754.81	63968.8	7846.27	56480.8	16916.2
															219_thymidine 5-monophosphate	321.0 -> 194.9		35430.2	29480.7	37240.7	49652	39251.1	34572.2	62718.2	40070.2	31450.1	33738.4	28546.4	31560.8	37878.2	33564.9	33276.3	50128.6	32111	21236.5	25865.4	31032.1	22950.8	21912.7	50357
															310_deoxythymidine 5--monophosphate	321.0 -> 194.9		35430.2	29480.7	37240.7	49652	39251.1	34572.2	62718.2	40070.2	31450.1	33738.4	28546.4	31560.8	37878.2	33564.9	33276.3	50128.6	32111	21236.5	25865.4	31032.1	22950.8	21912.7	50357
															295_cytidine 5--monophosphate	322.0 -> 78.9		158070	211747	294918	275050	222602	288975	268474	239707	140907	135370	137015	253864	227967	254907	251377	332184	126335	298090	279243	379597	355122	477790	552605
															21_uridine 5--monophosphate	323.0 -> 97.0		587235	648381	1.03099e+06	802815	706156	772956	851048	736637	522742	372726	369562	728307	701070	844968	847413	1.13386e+06	435330	1.16332e+06	1.02807e+06	998564	1.28656e+06	1.61406e+06	1.60382e+06
															71_deoxyadenosine monophosphate	330.1 -> 79.0
															87_nicotinamide mononucleotide	333.0 -> 78.8	4303.11	1.71124e+06	2.23948e+06	1.57051e+06	1.35622e+06	1.15959e+06	1.71525e+06	1.89894e+06	1.1814e+06	1.07601e+06	981409	1.25733e+06	3.26141e+06	1.99801e+06	1.98945e+06	2.32739e+06	1.66727e+06	2.11507e+06	828656	566052	348774	687144	612880	499467
															229_ AICAR monophosphate	337.0 -> 79.0		19579.2	8936.01	5245.96	2065.42	7999.76	41250.2	46724.2	11070.5	10997.8	11533.9	10282.4	18040.3	9102.26	3541.16	16001.7	9439.72	11504.4	37066.9	14316.8	15203.3	19954.3	13956.7	6568.87
															fructose-1-6-bisphosphate	339.0 -> 97.1			70275.8	146219	34004.3		71388.2	82167.2	43091.4	34272.1		32574.9	62564.2	44198.3	1658.05	43060.9	44558.9	23007.2	165989	132582	47229		115841	140631
															288_D-cellobiose	341.1 -> 161.0		3241.24	4257.7	4372.5		2943.05	3247.31		3363.93	2184.33	5632.59	4889.63	3439.88	4502.25				4373.37	5877.23	5296.4	5630.05	2367.36
															16_sucrose	341.1 -> 89.0		9350.85	7529.37	10892.5	12000.9	19462.5	9286.27	12834.2	12590	7318.79	6616.72	8541.93	13799	71511.4	14437.8	10952.5	13585.1	15056.6	9310.84	12584.4	44523.5	18951.7	11722.4	10395.7
															336_thiamine monophosphate	343.1 -> 97.1
															239_2--deoxyguanosine 5--monophosphate	346.0 -> 78.9	4807	5934.14	20556.6	4056.39	3265.14	832.032	3144.31		988.528	9947.08	11918.3	10880.5	6464.51		2219.83	32074.9	265.064	9543.44	2212.24	1474.69	1464.06	2097.79	2076.65	6447.52
															286_adenosine 5--monophosphate	346.0 -> 78.9	4807	5934.14	20556.6	4056.39	3265.14	832.032	3144.31		988.528	9947.08	11918.3	10880.5	6464.51		2219.83	32074.9	265.064	9543.44	2212.24	1474.69	1464.06	2097.79	2076.65	6447.52
															25_inosine 5-phosphate	347.0 -> 79.0		270530	239974	267401	362482	330444	377813	547943	424654	246729	289179	213642	72158.6	279613	464955	482589	732826	300027	704488	793914	586031	829002	1.04669e+06	343312
															304_guanosine 5--monophosphate	362.0 -> 78.9		312413	297267	578862	638410	744043	629693	599563	426822	521763	308672	290866	494332	607100	723002	703462	1.22022e+06	582467	1258.1	1487.71	793108	1.04993e+06	1.4371e+06	1.70309e+06
															244_xanthosine 5--monophosphate	363.0 -> 210.9										1915.17												3399.09	4482.07
															335_riboflavin	375.1 -> 254.9		6602.86	8381.43	6146.72	12168.8	13085.3	14542.9	12825.9	6883.9	13649	15257.7	15165	8981.94	10287	8034.51	8449.15	8083.57	12586.8	1560.59	7126.64	5000.66	8619.63	7271.68	7801.41
															624_farnesyl diphosphate	381.1 -> 299.3		1476.1	1803.33	2104.84	2942.68	3876.17	2394.39	2279.01	1544.09	3107.33	2114.38	3598.49	1587.48	2198.02	3468.44	3113.63	2885.42	3529.52	2853.56	4833.08	3739.5	4038.02	3615.16	3608.15
															277_S--5--adenosyl--L-homocysteine	383.1 -> 134.0		2555.63	9563.29	2621.35	12437.2	14427.2	3242.8	4775.92	12392.6	2325	6570.78	10339.5	4504.11	8513.42	9266.05	8096.76	39947.3	8069.71	3466.16	1773.05	4472.05	3333.73	2194.55	5094.6
															719_vitamin D3	383.3 -> 339.1				3463.67	4750.79	4039.64		4465.37	2697.58	2906.24	2853.56	4193.52	1672.54	2422.55	3049.67	2732.91	4114.66	2469.5	3425.9	3862.73	4304.24	3698.15	3472.39	4323.25
															221_5-phospho-D-ribose-1-diphosphate	388.9 -> 290.9				3670.96		2445.58		4100.05	2469.52	1217.49							2479.55		3823.35				2182.37
															817_25--hydroxyvitamin D	399.3 -> 381.3		435.022		1607.64				1921.14		1957.7		2244.48		1409.37	1794.92	1537.35		2413.33	1896.58	2122.36	1704.47	937.938
															254_cytidine 5--diphosphate	402.0 -> 78.8			5275.37	5308.15	6622.36	4266.01	5240.1	6624.52	6058.82		5929.69	7561.85	3605.37	4319.32	8225.85	6660.24		4545.18	1726.22	9587.36	8040.77	2336.98	9448.81	7083.2
															410_uridine 5--diphosphate	403.0 -> 158.8		19273.3	54085.9	2158.26	35896.3	33144.6	4784.6	147125	26234.1	23986.8	21347.4	21997.2	14739.4	28255.9	59965.4	64567	37478.7	20721	14786.9	16849.1	31410.3	1868.63	29307.7	29796.7
															630_cholic acid	407.3 -> 343.0					8853.7	7315.46								2146.88	6340.56	9905.98	3328.96	8365.63
															247_2--deoxyadenosine 5--diphosphate	410.0 -> 78.9
															251_adenosine 3--5--diphosphate	426.0 -> 134.1			190946	17916.7	2245.84	38026.6	26193.9	101117	2258.82	85623.4	1904.06	2140.57	43632	15836.3	242724	40351	139281	11926.2	125414	21845.7	3617.97	163195	20727.8	5952.04
															281_2--deoxyguanosine 5--diphosphate	426.0 -> 158.9			220375	315119	11853.7		289105	505784		44256.8	6082.79	33951.2	486884	199265	332286	391304	163345	116451	133963	101021		192010	182597	8980.32
															409_adenosine 5--diphosphate	426.0 -> 79.0		1955.37	261885	2562.26		79989.2	2428.59	561683	11745.1		5372	1465.91	511395	215833	374601	3568.37	194013	107043	2539.02	4597.12	14834.7	2441.62	5318.02	5975.7
															255_inosine 5--diphosphate	427.0 -> 135.1		7277.93	36028.6	21783.9	19771.2	6503.3	37712	33453.4	22349.3	6804.72	31959.3	9231.49	28813	2556.25	48820.1	48760.2	14572.2	9631.89	1377.64	5192.32	3964.69	18371.9	10465.5	13506.1
															95_folic acid	440.1 -> 311.0
															222_guanosine 5--diphosphate	442.0 -> 150.0		27799	56012.9	3682.75	92450.1	94309	43540.2	119499	56773.7	79223	69535.7	66919.5	94900.5	79950	2045.17	41873.7	62255	43334.4	107621	69034.8	50376.8	104040	101977	114090
															84_dihydrofolate	442.1 -> 175.9		2998.96	2434.85	3217.93	3322.5	3680.73		3159.71		1487.78		2947.64	3116.11	1640.52	1480.5	3259.48	3477.53	4089.19	2757.33	2698.2		2075.47	2792.97	2470.18
															20_tetrahydrofolate	444.2 -> 252.9
															758_glycyldeoxycholic acid	448.3 -> 73.9
															685_geranylgeranyl pyrophosphate	449.2 -> 255.3
															686_cholesterol 3-sulfate	465.3 -> 405.4		2352.9	6496.98	2453.35	8590.72	7447.77									6159.18	10012.8	4395.63	6007.41
															347_cytidine 5--triphosphate	482.0 -> 383.9		26404.8	42303.8	40280.1	23930.8	22170.6	28001.7	63179.7	17949.7	14235.7	14318.2	14449.9	26271.1	20964.6	21639.1	22020	18558.6	13362	12148	14429.5	10522.7	13194.3	12432.3	12616.5
															257_uridine 5--triphosphate	483.0 -> 159.0		219261	196640	498328	178618	174480	253218	78823.2	198427	169698	148317	220464	120938	267516	264280	66758.3	177305	64851.7	155761	65447.4	63472.8	188673	69110.3	37204.8
															425_cytidine 5--diphosphocholine	487.1 -> 428.0		591964	643910	787520	1.12768e+06	1.28927e+06	740891	711559	715924	654054	553319	506340	290460	426664	530150	499653	914477	649473	596497	680887	291930	308793	428670	405517
															228_adenosine 5--triphosphate	506.0 -> 158.9			25292.9	232919	580333	761098	11308.5	448990	472905	701659	582840	826442	291302	774206	105896	135262	543573	547091	43096.6	461703		585725	56108.1	2105.43
															279_2--deoxyguanosine 5--triphosphate	506.0 -> 469.8																			8223.24
															405_inosine 5--triphosphate	507.0 -> 342.8			959.923	610.105	1350.34		2946.56	2737.06		1506.66	1455.64			679.457	2726.28	659.571	3188.98		2211.1		1883.7			700.51
															224_guanosine 5--triphosphate	522.0 -> 522.0
															449_3-5-diiodo-L-thyronine	523.9 -> 126.8
															225_uridine 5--diphosphoglucose	565.0 -> 323.0		563235	4755.65	3007.13	4752.34	4159.25	4910.14	6762.49	5232.11	2037.49	2280.51	2187.94	4813.12	2293.44	4137.81	3425.43	1138.89	1872.63	1203.1	4994.93	3711.67	1926.66	1665.92	2510.56
															238_uridine 5--diphosphoglucuronic acid	579.0 -> 402.9		1.82791e+06	5158.98	1363.88	2764.28	1394.38	1517.84	3888.41	1.72996e+06	1278.53	1595.01	1.82879e+06	1666.7	2413.39	401956	1265.37	3125.06	1531.1	2225.14	9691.69	2608.16	9319.86	1753.17	1421.06
															235_adenosine 5--diphosphoglucose	588.1 -> 345.8		2389.24	2936.28	3665.15	2959.62	3694.12	4141.9	4674.37	1885.95	2598.51	2133.82	3442.23	4612.66	4285.64	4092.72	3157.2	4171.99	2106.04	3633.66	3969.57	3074.37	5539.24	4406.37	4553.75
															234_guanosine 5--diphosphoglucose	604.1 -> 362.0								19087.7
															214_UDP-GlcNAc	606.1 -> 385.0		2165.29	2860.14	2829.33	6050.14	2096.82	1756.44	2835.24	4816.08	5040.32	3700.92	2518.1	1776.38	2082.93	3725.73	2494.06	5124.08	3548.98	2541.24	7598.9	3559.79	4752.8	5849.16	3391.69
															1_NAD	662.1 -> 540.0		965327	1.25094e+06	1.26002e+06	786565	1.07966e+06	1.01148e+06	982366	701427	963519	687898	757550	1.1879e+06	977134	1.1053e+06	1.14826e+06	1.01602e+06	1.0289e+06	994645	874028	488748	685078	977667	738587
															312_glyoxylic acid	73.0 -> 45.0
															4_glycine	74.0 -> 74.0
															248_NADP+	742.1 -> 619.9
															392_cysteamine	76.0 -> 76.0
															422_coenzyme A	766.1 -> 78.9
															252_flavin adenine dinucleotide	784.1 -> 437.3		9880.59	13574.7	15924.6	10565.8	14130.3	16417.3	9017.6	5138.61	12883.3	10201.7	12531.7	17381.5	15319.9	15919.3	15599	3217.49	15735.9	20833.4	22010.1	13312.8	19621	10874.3	17890.6
															822_acetyl-coenzyme A	808.1 -> 408.0
															556_purvic acid	87.0 -> 43.1		5978.46	7683.99	4992.79	6127.78	8496.23	6154.83	7178.47	4271	4510.28	8090.47	5478.82	4128.72	6260.77	5373.17	9086.32	5939.29	6782.03	6764	4616	4010.93	5506.12	4376.25	5607.6
															19_beta-alanine	88.0 -> 58.9			4738.58	4453.51	3399.88	3602.52	2642.32	2859.56	2907.59	2413.1	2929.61	3155.93	3893.74	3197.4	2958.09	3305.56	4159.73	2217.13	5038.72	3886.16	3104.82	3246.06	3994.62	4190.86
															43_sarcosine	88.0 -> 59.0
															138_glyceraldehyde	89.0 -> 43.0	41050.2	1.17724e+07	1.62458e+07	1.4166e+07	1.57768e+07	1.51455e+07	1.28132e+07	1.45483e+07	1.38788e+07	1.43972e+07	1.25035e+07	1.22735e+07	1.21674e+07	1.3365e+07	1.51708e+07	1.56543e+07	1.45449e+07	1.48998e+07	1.12846e+07	1.2147e+07	8.55623e+06	1.02948e+07	8.56125e+06	9.25568e+06
															40_-lactate	89.0 -> 43.0	41050.2	1.17724e+07	1.62458e+07	1.4166e+07	1.57768e+07	1.51455e+07	1.28132e+07	1.45483e+07	1.38788e+07	1.43972e+07	1.25035e+07	1.22735e+07	1.21674e+07	1.3365e+07	1.51708e+07	1.56543e+07	1.45449e+07	1.48998e+07	1.12846e+07	1.2147e+07	8.55623e+06	1.02948e+07	8.56125e+06	9.25568e+06
															23_glycerol	91.0 -> 59.0
																	NT_OFF_1L	NT_OFF_1R	NT_OFF_3L	NT_OFF_3R	NT_OFF_4L	NT_OFF_4R	NT_ON_1L	NT_ON_1R	NT_ON_3L	NT_ON_3R	NT_ON_5L	NT_ON_5R	GOT1_OFF_1L	GOT1_OFF_1R	GOT1_OFF_2L	GOT1_OFF_2R	GOT1_OFF_3L	GOT1_OFF_3R	GOT1_ON_1L	GOT1_ON_1R	GOT1_ON_3L	GOT1_ON_3R	GOT1_ON_4L	GOT1_ON_4R

## Sheet: Pa-Tu8902 orthotopic tumor
Compound Method	Control_1	Control_2	Control_3	Control_5	Control_6	cys-_1	cys-_3	cys-_4	cys-_5	cys-_6	dox+,cys-_1	dox+,cys-_2	dox+,cys-_3	dox+,cys-_4	dox+,cys-_5	dox+,cys-_6	dox+_2	dox+_3	dox+_5	dox+_6
±-Mevalonolactone	9.72983	31.413	61.3725	75.4407	65.5907	54.3274	57.4586	84.3951	56.3364	32.0627	39.2092	20.5416	50.6524	221.022	30.2527	52.9552	175.615	96.2127	44.5213	96.4598
2-2-Dimethyl Succinic acid	301188	665443	610671	902972	577760	613221	433064	1.02595e+06	464087	408379	313774	505699	153626	442924	31195.4	303694	203391	176276	166908	202366
2-3-Dihydroxybenzoic acid	162.699	490.766	308.082	411.023	105.788	348.099	352.91	174.012	37.1752	71.7277	357.879	230.616	802.831	113.105	111.462	344.935	178.686	466.481	66.5169	517.309
2-3-Dihydroxyisovalerate	1193.58	1181.18	1479.96	599.6	738.617	800.926	873.818	1149.93	1029.52	802.322	2593.42	2112.5	1431.06	1548.1	842.803	1980.99	1420.64	1145.32	919.534	2637.9
2-3-Pyridinedicarboxylic acid	4834.96	11177.1	10738.5	5852.4	9181.36	8430.7	7922.83	10103.5	10102.3	3639.04	4213.88	7845.64	7856.1	3156.8	1452.16	4786.93	4469.83	2834.4	8843.58	2962.5
2-4-Quinolinediol	55.6567	157.126	27.9126	115.577	48.6754	58.3279	98.9307	255.266	169.713	191.19	136.585	133.998	79.6296	33.9237	54.4911	80.5663	139.588	101.575	119.979	107.07
2-Deoxyadenosine 5-diphosphate	8264.02	6786.2	7916.17	8818.07	2884.55	7736.81	7749.75	7445.23	11785.6	983.656	11164.5	9279.89	9865.14	232.201	1355.5	3748	5534.04	3621.09	4760.17	3660.22
2-Deoxyadenosine 5-monophosphate	29359	29782.2	29468.7	35915.4	15416.8	24599.5	32361.4	28906	40467.5	9035.32	34425.7	42678.8	29873.6	1270.45	6672.68	6646.77	21703.5	11394.9	7393.38	26280
2-Deoxyadenosine	245.205	334.967	441.253	540.719	236.562	413.784	455.775	193.753	300.748	434.049	533.563	172.397	271.996	265.409	1229.98	1508.34	668.848	456.848	454.552	1151.19
2-Deoxycytidine 5-diphosphate	200.582	199.466	187.813	122.282	322.284	166.855	156.313	513.47	214.462	17.8176	124.287	260.79	341.615	80.4598	15.8107	9.53086	195.301	34.5241	146.48	71.7892
2-Deoxycytidine 5-monophosphate	4297.17	2491.58	2914.88	6936.56	1453.78	1866.85	5244.42	4411.3	5178.04	807.9	4051.01	6127.46	2275.69	1696.49	335.35	814.059	1113.83	252.449	1208.93	2022.25
2-Deoxycytidine	986.336	612.191	523.653	802.969	183.065	311.098	738.057	1057.99	1260.17	1024.58	134.82	155.273	625.828	713.802	462.49	731.924	930.94	401.584	683.286	261.348
2-Deoxy-D-glucose 6-phosphate	221290	46526.9	182596	128819	209498	335720	230732	95154	59392.6	118875	126682	85331.8	75925.9	103876	48701.2	204735	109520	27476.8	37179.4	49163
2-Deoxy-D-ribose	5473.88	6505.52	6059.89	7761.78	1056.94	1563.46	926.546	1124.42	411.951	9343.93	2011.93	7177.78	410.476	9012.74	2299.72	5224.31	735.07	1151.81	1225.81	526.51
2-Deoxyguanosine 5-diphosphate	1.23516e+06	1.01944e+06	1.26707e+06	1.18676e+06	484891	1.38511e+06	1.13166e+06	1.14339e+06	1.66052e+06	231600	1.58959e+06	1.20392e+06	1.44387e+06	64804.4	193433	426054	636599	563951	1.55228e+06	521513
2-Deoxyguanosine 5-monophosphate	1.23203e+07	6.70013e+06	1.32304e+07	4.52935e+06	854031	1.21698e+07	1.28016e+07	9.87201e+06	1.30589e+07	3.90329e+06	1.32884e+07	8.96513e+06	1.26787e+07	7447.72	3.96467e+06	2.22457e+06	3.87266e+06	6.44799e+06	9.90332e+06	7.26796e+06
2-Deoxyguanosine	1069.08	1333.43	1492.62	2209.25	2354.86	1776.09	1289.86	1032.41	993.111	887.449	1220.72	589.5	1334.5	939.847	144.239	1333.82	690.925	608.732	477.748	1384.34
2-Deoxyinosine	5087.51	6557.81	6757.37	10407.9	11353.9	9408.45	8604.72	5422.34	9158.26	4140.92	6028.85	8048.54	11408.2	4211.78	2427.89	6237.97	6249.2	5758.21	3561.77	7646.83
2-Deoxyribose 5-phosphate	33337.5	36535.6	29535.8	44064	39675.8	33664.2	34489.3	41163.6	41566.1	11672.5	35163.5	32826.2	36454.4	5146.83	5896.34	10743.7	14358.5	13075.7	19371.5	10072.1
2-Deoxyuridine 5-triphosphate	77.1614	260.406	31.3298	141.907	2450.73	321.85	95.9781	48.6655	102.626	21.9636	44.0582	77.5092	164.918	17.7145	14.1799	31.2358	636.714	47.2672	80.389	29.484
2-Deoxyuridine	26015.3	26803.7	24199.8	15399.4	15685.6	25955.2	25573.4	20047.7	30442.3	27031.3	18253.1	12849.9	14826.6	23218.3	3655.99	23746	15020.4	11279.1	11812.4	24347.7
2-Isopropylmalic acid	3699.38	5264.74	6337.97	3795.62	4149.5	5591.51	2273.96	1521.4	3235.32	1451.62	6745.15	6196.59	7992.29	556.433	2358.03	5366.01	3650.9	3546.77	3129.94	8367.92
2-Ketobutyrate	5951.28	18676.2	11125.2	9305.09	10861.3	11438.7	21349.9	4000.54	5533.18	1845.06	16537.6	16518.3	4818.56	1027.83	530.016	9200.31	9430.23	3422.34	7135.49	5541.09
2-Methyl-1-butanol	20680.8	43703.1	15551.6	33827.4	38506.6	11991.2	20480.8	217693	20019.7	71147.9	12048.1	77793.2	17592.3	70004	5033.22	22300.9	149518	126442	19075.1	40594.9
2-Phosphoglyceric acid	487748	353086	465335	601061	386861	546010	397649	233527	661617	319187	545960	366409	652545	128115	118975	319596	57147	29790.5	458316	468134
3-2-Hydroxyethylindole	1.84326	1.22974	0.447684	0.725873	23.9297	29.8352	40.0107	0.684694	2.21213	1.67463	40.3125	22.7329	16.9903	0.474959	16.0555	37.6352	1.22463	27.7636	0.146265	6.37505
3-Dehydroshikimic acid	1361.86	1730.67	244.219	552.092	478.687	936.579	2802.08	1388.49	1317.22	282.45	177.514	412.027	901.704	497.323	1291.56	1082.11	1305.47	201.486	237.793	625.445
3-Hydroxyanthranilic acid	41.1045	34.2943	118.385	98.3015	55.8356	29.1365	31.9779	89.5828	50.4317	99.9088	66.2528	40.2151	71.9612	27.4911	24.4501	55.9706	114.753	96.7873	119.313	79.8133
3-Hydroxy-DL-kynurenine	24.9468	35.3018	106.462	51.1745	28.3051	223.327	12.0196	80.3805	40.8404	157.281	507.009	82.4921	192.392	26.9811	99.5354	35.2207	48.23	12.3746	1285.17	17.7479
3-Hydroxyphenylacetic acid	50.0974	90.9787	66.7956	8.20228	93.1388	33.545	42.8973	36.8278	289.224	30.9477	112.394	187.876	11.5844	44.0069	49.5118	275.367	15.9736	46.0194	68.6592	105.656
3-Indoleacetic acid	97.4368	34.0539	121.074	752.823	275.22	229.966	119.451	253.104	262.808	399.146	86.7221	79.8397	201.662	110.25	330.244	966.895	491.084	156.754	104.127	419.44
3-Methylglutaric acid	301219	665443	611131	906371	577760	613221	433064	1.02594e+06	464087	409441	313755	505849	121648	442373	31195.4	303694	203391	176276	166908	202366
4-Aminobenzoic acid	25.5334	28.8836	19.5594	20.0237	28.2996	14.5597	6.12563	33.8065	55.0882	42.9403	47.5665	7.63895	10.7616	26.9462	13.0471	27.8967	48.519	25.3534	68.633	13.5178
4-Guanidobutyric acid	258.812	127.389	57.1879	160.995	141.485	27.7574	19.9658	51.1595	179.856	21.2624	251.88	292.467	131.567	242.654	81.9689	147.889	218.545	132.15	187.578	201.656
4-Hydroxybenzoic acid	6051.86	10081.2	9040.11	7535.17	9861.1	10506.5	6283.44	8841.59	7033.85	11404.7	7457.86	13426.2	8768.53	11083.4	9585.79	15636.4	7579	11223.9	7121.19	19949.7
4-Hydroxy-L-glutamic acid	15013.4	13536.1	12956.8	14817.3	18537.8	30610.3	53820.5	12658	15882	5967.69	21159.7	13834.7	7759.99	2968.7	4313.49	9751.17	15145.1	5354.71	9261.55	48406.1
4-Hydroxyphenyl-pyruvic acid	20.4248	36.8297	17.3818	28.4502	29.0601	284.756	128.216	34.6186	36.481	34.9368	57.8641	23.8852	27.1812	179.059	47.2211	407.986	13.7428	25.3064	30.0675	39.9794
4-Methyl-2-oxovaleric acid	166383	282241	367103	295463	298617	183523	410793	332038	488237	79480.4	160430	181156	264471	88624.8	51054.8	65584.1	178261	69877.8	266242	232601
4-Pyridoxic acid	112.056	18.2881	24.2164	60.7653	49.1955	62.7568	111.276	122.463	40.5804	43.7845	51.852	76.9257	24.5421	140.693	54.276	75.6629	324.569	12.2276	72.391	1102.77
4-Quinolinol	12.3154	10.46	16.4195	22.3837	15.9868	16.0614	25.8513	4.60949	8.54138	20.4041	16.1175	22.4847	16.4337	4.32207	6.48941	15.5198	52.96	21.269	16.9849	15.9308
5-Deoxy-5-(methylthio)adenosine	96049.6	97885.5	116605	176521	110858	131269	120514	82447.7	184301	38063.5	84359.4	99778	129882	26761.7	24553.2	109943	68398.5	38569.2	93989.7	92192.1
5-Hydroxy-3-indoleacetic acid	37.3511	23.8265	17.8183	144.795	38.0833	632.468	622.113	43.2556	25.0491	61.9493	375.443	29.3718	18.1039	307.007	78.1617	81.8192	241.856	7.81485	100.173	100.924
5-Methoxytryptamine	8.46363	8.06635	17.8357	32.2797	6.57194	9.08777	8.41465	8.93239	7.77791	16.7205	4.99224	15.1882	13.6105	10.7928	15.9148	1.05247	18.702	8.09737	4.50369	13.1921
6-Hydroxynicotinic acid	43.4424	69.5523	22.1809	32.7478	22.2292	35.7384	6.55062	55.6544	33.1956	30.4997	28.478	20.2859	61.0001	29.9843	18.7661	110.101	95.4191	45.334	34.8839	13.6281
Adenine	49155.9	74098.5	60860.9	72763.3	73722.5	62267.9	69856.4	40022.8	90191.6	34457.4	51225.9	53767.4	86715.5	10656.3	17358.1	53641.3	45881.4	37479.8	57236.5	48668.4
Adenosine 3-5-cyclic monophosphate	73900.1	99739.7	106335	148688	140001	182358	147967	150636	248860	40148.4	187143	177781	168254	66512.8	57574.8	104675	154778	83494.1	123851	71260.3
Adenosine 5-diphosphate	1.23516e+06	1.01944e+06	1.26707e+06	1.18676e+06	484891	1.38511e+06	1.13166e+06	1.14339e+06	1.66052e+06	231600	1.58959e+06	1.20392e+06	1.44387e+06	64804.4	193433	426054	636599	563951	1.55228e+06	521513
Adenosine 5-monophosphate	1.23203e+07	6.70013e+06	1.32304e+07	4.52935e+06	854031	1.21698e+07	1.28016e+07	9.87201e+06	1.30589e+07	3.90329e+06	1.32884e+07	8.96513e+06	1.26787e+07	7447.72	3.96467e+06	2.22457e+06	3.87266e+06	6.44799e+06	9.90332e+06	7.26796e+06
Adenosine 5-triphosphate	3.64005e+06	6.99916e+06	3.77726e+06	6.93036e+06	5.9578e+06	4.48547e+06	3.51154e+06	6.29845e+06	5.5841e+06	319541	5.012e+06	5.56014e+06	5.24586e+06	138776	330174	2.82451e+06	5.97775e+06	3.37677e+06	6.49451e+06	1.27451e+06
Adenosine	2.6628e+06	4.04304e+06	2.10084e+06	7.34982e+06	9.53308e+06	3.60528e+06	2.9805e+06	6.36451e+06	2.94812e+06	5.09347e+06	2.79934e+06	1.90258e+06	1.90914e+06	4.14792e+06	1.3548e+06	6.85124e+06	1.45574e+06	3.39399e+06	718984	6.64097e+06
Adenylosuccinic acid	56948.5	58554.8	58077.3	60908.3	57699.7	51142.3	71018	75031	65262.5	3736.05	33749.9	67780.4	51598.4	770.864	6292.77	11555.6	42424.2	22347.8	32284.1	30772.5
Adipic acid	301188	665443	610671	902972	577760	613221	433064	1.02595e+06	464087	408379	313774	505699	153626	442924	31195.4	303694	203391	176276	166908	202366
AICAR	11321.1	7003.17	8779.65	8006.49	25670.8	33362.9	5347.93	1181.41	5721.21	3694.11	1167.42	2638.93	2999.91	3347.68	1246.82	3463.33	2422.27	1082.19	5064.41	1665.75
Allantoin	3822.1	3825.92	3765.55	3667.46	5842.29	4326.95	6561.19	3516.42	5880.79	11952	4100.58	4605.21	3802.8	13344.7	6270.97	8953.24	6802.84	4431.64	7713.93	11273.2
alpha-D(+)Mannose 1-phosphate	1.4059e+06	2.09863e+06	1.48137e+06	1.47137e+06	1.0662e+06	1.06851e+06	841285	899457	1.94802e+06	410975	785382	1.64483e+06	1.75754e+06	137419	262085	497050	1.33517e+06	1.44524e+06	3.569e+06	757446
alpha-D-Glucose-1-phosphate	1.29167e+06	1.85133e+06	1.33181e+06	1.29561e+06	882881	975402	732457	824070	1.76343e+06	428955	707573	1.43578e+06	1.48101e+06	149479	369871	414880	1.25056e+06	1.33138e+06	3.21386e+06	686667
alpha-Ketoglutaric acid	301188	665443	610671	902972	577760	613221	433064	1.02595e+06	464087	408379	313774	505699	153626	442924	31195.4	303694	203391	176276	166908	202366
Arabinose-5-phosphate	919323	1.47965e+06	1.23144e+06	2.04957e+06	2.4065e+06	1.22188e+06	1.73649e+06	2.09787e+06	1.91797e+06	802892	1.02508e+06	2.09587e+06	2.52052e+06	622826	416689	968575	1.01627e+06	1.31494e+06	1.11351e+06	1.64224e+06
Argininosuccinic acid	499.138	344.989	518.112	551.054	464.362	477.452	606.039	421.926	661.35	677.366	784.82	564.67	345.961	285.129	605.424	487.779	481.284	548.787	475.163	550.07
beta-Nicotinamide adenine dinucleotide	1.21762e+06	1.58434e+06	1.26789e+06	1.63986e+06	1.27689e+06	1.71182e+06	806992	1.19471e+06	1.46665e+06	424562	1.25966e+06	1.0287e+06	1.21338e+06	237528	177324	835516	1.17178e+06	916586	1.41305e+06	328996
beta-Nicotinamide mononucleotide	481.511	1859.88	164.297	3486.58	731.158	3159.19	2554.49	2290.66	514.267	12133.9	1022.39	533.63	1344.82	772.161	1723.1	1479.65	2581.96	666.16	669.721	687.621
Cellobiose	2417.77	3008.14	1653.78	904.09	888.629	610.692	566.946	2164.52	1713.52	1839.06	1188.71	1011.61	2572.53	531.869	174.52	566.533	478.815	1335.78	1479.6	1705.14
Chorismic acid	1611.27	11981.9	10742.5	8588.6	13886.9	13020.5	11656.8	15855.1	13641.4	1832.03	13279.5	14108.8	13373.5	773.769	13622.9	4724.41	15217.2	4092.28	13935.7	8701.42
cis-Aconitic acid	869438	1.00053e+06	893414	1.10923e+06	937950	787817	690600	657086	1.01477e+06	440070	524481	661858	501109	438828	131352	558331	288586	379672	734863	540910
Citramalic acid	260936	218140	269880	259579	215188	237499	224359	140259	207302	150169	209933	176506	162323	101643	48362.9	113668	123237	136244	139793	128359
Citric acid	2.89196e+07	3.34186e+07	2.98365e+07	3.57336e+07	2.98923e+07	2.86476e+07	2.80153e+07	2.95252e+07	3.36456e+07	1.94113e+07	2.27961e+07	2.71711e+07	2.35731e+07	1.68532e+07	9.16834e+06	2.10068e+07	1.51338e+07	1.6813e+07	2.28582e+07	2.0534e+07
CoA	52659.1	58056.9	46152.5	62023.4	51456.2	51271.6	19781.8	35557.8	68196.1	5900.54	29401.6	29847.9	51871.2	1785.36	3725.12	6077.16	22155.3	11311.2	46114.5	12789.5
Creatine phosphate	35.7327	141.81	62.2543	77.2546	18.5374	68.5547	141.259	116.564	96.3777	60.2329	64.6662	92.6794	231.119	26.1703	76.0977	46.0439	115.465	12.8031	129.569	126.087
Creatine	431790	346821	430251	474944	373919	502461	398456	315911	396765	386772	293029	204999	289194	145791	207287	202370	189127	229416	306606	187137
Creatinine	2354.2	2328.73	2101	2861.77	3011.96	3249.78	1719.24	2989.36	2941.9	3214.06	1788.09	1435.14	1703.17	3087.31	1536.55	2859.6	1964.47	1413.73	2580.07	2601.9
Cysteine	8753.5	4799.03	8118.24	7208.09	6677.82	4416.79	1090.01	2066.76	3576.56	3295.62	6225.62	3261.28	6305.8	213.777	1913.41	840.388	10256.2	1788.97	3410.01	628.594
Cytidine 5-diphosphate	67071.8	46350.7	75114.9	95954.6	34470.9	65552.8	57425.1	100970	93519.6	20110.4	88587.3	80043.7	40356.8	11050.4	17836.7	24636.7	59127.3	40890.5	35661.4	35403.3
Cytidine 5-triphosphate	47374.6	120373	50856	168323	131080	61067.7	42846	169021	114488	3851.87	67091.1	100295	44918.5	2099.22	3660.11	32315.2	121229	32313.8	57089.7	18847.1
Cytidine	30.8668	46.6667	19.9878	128.879	33.3554	38.7349	75.9255	45.2013	30.5319	16.9432	47.0558	509.917	26.2039	2461.33	25.2487	103.436	162.426	86.6171	64.6253	219.358
Cytidine-5-monophosphate	390857	228504	496550	400909	75655.1	294552	444479	579423	512501	84365.9	491726	471922	225950	15593.5	75028.5	54126.5	125610	131269	132697	280087
Cytosine	21.1541	4.23423	37.5785	1.42119	13.4268	0.997726	6.16727	31.6167	19.5223	0.881326	48.6146	28.0593	2.36831	41.394	8.28576	15.0434	0.957889	21.5539	1.34267	24.7727
D-+-Galactosamine	30.7835	137.774	40.262	16.5328	74.1942	31.0651	66.6772	2.68745	71.5603	55.3465	36.4482	24.7243	23.9829	21.1506	27.0721	26.2825	54.3448	16.2358	30.1941	589.575
Deoxyadenosine 5-triphosphate	8632.91	20875.1	10011.6	21654.2	19821.5	11195.8	9169.81	21047	19352.3	1128.09	15402.4	19815.4	14949.8	324.849	1493.62	11211.3	31357.6	9387.35	7883.45	3244.64
Deoxycytidine 5-triphosphate	1194.3	2910.05	2501.21	2990.04	1986.67	2793.92	1435.72	3527.84	3877.99	53.9867	3331.73	2570.32	2681.9	3.97415	122.982	1387.15	5556.05	1426.48	1992.88	943.783
Deoxyguanosine 5-triphosphate	3.64005e+06	6.99916e+06	3.77726e+06	6.93036e+06	5.9578e+06	4.48547e+06	3.51154e+06	6.29845e+06	5.5841e+06	319541	5.012e+06	5.56014e+06	5.24586e+06	138776	330174	2.82451e+06	5.97775e+06	3.37677e+06	6.49451e+06	1.27451e+06
Deoxythymidine 5-triphosphate	69588.5	205036	67313.4	239292	208618	87903.2	59867.9	230373	155926	4501.58	91812	154083	109185	1613.11	4869.01	43134	231923	41142	73620.9	15929.9
D-erythro-Dihydrosphingosine	2.09081e+06	1.80203e+06	2.0871e+06	2.87603e+06	1.50848e+06	1.38028e+06	1.48818e+06	1.36972e+06	2.8888e+06	264319	628208	2.30418e+06	2.06951e+06	114362	469278	837538	2.03168e+06	1.43763e+06	5.31096e+06	1.11377e+06
D-Fructose 1,6-biphosphate	96798.8	149185	94958.5	111563	90059.6	66447.9	59728.1	90135.5	122835	5068.95	70330.4	136597	182461	1125.53	12891.4	23665.2	96434.2	101470	176415	46455.4
D-Fructose 6-phosphate	1.4059e+06	2.09863e+06	1.48137e+06	1.47137e+06	1.0662e+06	1.06851e+06	841285	901027	1.94802e+06	410975	785382	1.64483e+06	1.75754e+06	137419	262085	493194	1.33517e+06	1.44524e+06	3.56895e+06	757446
D-Gluconic acid	825919	681781	748056	1.0541e+06	803871	581851	1.20052e+06	588105	944573	449151	1.58559e+06	1.11198e+06	981591	313645	275198	565201	703281	590910	1.34142e+06	666017
D-Glucosamine 6-phosphate	612.68	51.3948	167.722	787.76	220.905	916.255	455.524	634.613	218.069	145.958	189.735	327.272	738.458	1893.15	939.032	196.825	509.052	1148.48	101.304	185.5
D-Glucose 6-phosphate	517047	793714	612890	632930	465328	366321	343179	386992	925396	339290	426455	879195	1.25581e+06	101747	177698	193479	532809	757656	2.44706e+06	494920
Dihydroxyacetone phosphate	135938	145314	377129	205449	178097	262936	366581	177912	455311	253151	310328	158352	654729	143896	159933	317359	317402	301197	298933	591572
DL-2-Aminoadipic acid	170519	198191	182687	279025	213092	345678	412807	208290	264265	57555.3	252082	186999	186152	57415.3	36327.7	116806	252014	82299.7	165976	142352
DL-Glyceraldehyde 3-phosphate	1058.92	316.329	305.921	1229.25	837.254	205.659	1270.48	118.858	1497.92	964.173	1186.14	4066.81	1306.87	34.7489	274.236	172.083	106.105	109.19	2105.98	440.115
DL-Isocitric acid	2.89196e+07	3.34186e+07	2.98365e+07	3.57336e+07	2.98923e+07	2.86476e+07	2.80153e+07	2.95252e+07	3.36456e+07	1.94113e+07	2.27961e+07	2.71711e+07	2.35731e+07	1.68532e+07	9.16834e+06	2.10068e+07	1.51338e+07	1.6813e+07	2.28582e+07	2.0534e+07
D-Maltose	2417.77	3008.14	1653.78	904.09	888.629	610.692	566.946	2164.52	1713.52	1839.06	1188.71	1011.61	2572.53	531.869	174.52	566.533	2199.43	1335.78	1479.6	1705.14
D-Mannose	11675.4	55053.7	18226.1	25160.2	14098.8	10075.2	25185.5	19381.2	55995.8	35872.7	35706.7	56771	36062.4	22071.6	11686.4	44720.2	7610.45	48500.2	37134.4	92398.1
D-pantothenic acid	240865	372604	441999	1.10609e+06	1.22955e+06	485960	276105	1.38446e+06	1.36921e+06	456050	323505	708337	653900	171341	193136	671616	582586	279129	974389	757695
D-Ribose 5-phosphate	4.90852e+06	4.40392e+06	5.77742e+06	5.52742e+06	4.38631e+06	4.68976e+06	6.3955e+06	3.19193e+06	6.6607e+06	3.49033e+06	5.88192e+06	5.94896e+06	6.46994e+06	1.9144e+06	1.86353e+06	2.97072e+06	3.25893e+06	2.88321e+06	2.91655e+06	6.72629e+06
D-Ribulose 1,5-biphosphate	16347.5	23802	16714.1	24129.8	24197	17191.9	19572.5	24337.1	24104.7	6571.92	17221.3	19981.4	22877.5	3873.04	5984.93	9181.57	16891.6	12457.6	22296.9	8692.78
D-Sedoheptulose-7-phosphate	812819	1.12505e+06	950907	1.17888e+06	658789	543483	646094	663473	1.51834e+06	481463	347795	898086	778271	158873	160203	363681	634726	641472	1.56354e+06	724973
D-Xylose	23532.3	18761.1	20679.1	24662.5	19611.6	20767.5	18601.1	18247.9	22949.9	18623.1	12652.4	16074.6	16710.3	9719.83	17900.4	17552.8	15960.2	14227.8	14482.6	16114.9
D-Xylulose-5-phosphate	4.90852e+06	4.40392e+06	5.77742e+06	5.52742e+06	4.38631e+06	4.68976e+06	6.3955e+06	3.19193e+06	6.6607e+06	3.49033e+06	5.88192e+06	5.94896e+06	6.46994e+06	1.9144e+06	1.86353e+06	2.97072e+06	3.25893e+06	2.88321e+06	2.91655e+06	6.72629e+06
Epicatechin	138.186	148.826	540.617	923.972	1495.28	514.485	993.355	528.776	392.285	110.387	256.069	223.237	227.16	343.99	275.338	278.216	965.484	393.729	195.868	276.042
Flavin adenine dinucleotide	11413.1	12997.9	14041.5	12108.3	10950.2	13977.2	12471.4	10397.7	15095.4	5049.19	13659.2	10657.5	13900.6	4494.47	4094.22	6861.21	7646.27	7354.32	16305.8	9169.86
Folinic acid	21.1298	68.8068	25.4027	22.5748	68.3476	3.52932	31.0449	55.7616	13.9752	21.5183	11.2506	20.1785	43.6688	29.3616	1.38505	23.7084	10.1773	12.4969	31.2812	47.9469
Galactonic acid	825919	681781	748056	1.0541e+06	803871	581851	1.20052e+06	588105	944573	449151	1.58559e+06	1.11198e+06	981591	313645	275198	565201	703281	590910	1.34142e+06	666017
gamma-Aminobutyric acid	36.1759	2.92108	41.0761	32.0924	101.375	134.312	378.041	79.4655	87.3708	31.0059	316.169	25.4802	71.2583	72.105	92.8604	57.0003	44.5069	36.2326	75.6208	25.0828
gamma-Glu-Cys	83211.9	50017.8	74046.2	78364.8	49882.9	99004.8	45767.4	54566.5	94576.6	29192.2	25266.3	67145.8	101651	1118.44	19972.4	19508.8	47171.6	49306	76505.9	27122.6
GlcNAc	2121.14	1403.19	2363	1981.37	2633.7	1642.96	2593.94	1225.67	1842.37	10899.3	2406.68	2679.45	3175.09	3230.89	11243.4	3987.11	3834.75	4983.31	30349.7	2623.48
Glucoheptonic acid	224.456	140.694	65.882	89.9391	115.669	73.2842	382.651	56.0962	178.706	229.026	149.78	58.3237	105.344	64.2346	69.3592	62.0674	53.6181	65.6566	207.932	124.562
Glutathone red	6.85651e+06	7.44054e+06	6.46584e+06	7.22698e+06	6.4836e+06	7.03415e+06	5.20528e+06	6.73179e+06	7.52936e+06	3.36151e+06	4.90014e+06	6.4919e+06	8.00489e+06	131490	2.74661e+06	3.21156e+06	6.27992e+06	5.35928e+06	6.79177e+06	3.86434e+06
Glyceric acid	49978.8	40943.1	53761.8	44372.2	46028.5	39913.5	50580.6	18134.9	42702.8	268193	49162.5	42758.3	31355.4	98281.1	91106.5	68556.9	29126.7	20595.3	35947.3	138639
Glyoxylic acid	153.693	59.8043	101.558	61.103	129.887	163.531	75.5582	208.495	77.104	118.158	96.0896	39.4817	39.8642	43.4491	31.443	80.7984	51.1895	15.9892	35.5601	379.408
Guanine	1587.66	1777.39	121.141	5090.99	2116.22	4141.5	1402.93	86.6427	141.595	940.18	433.079	152.887	746.822	1198.22	60.6156	184.204	12.023	368.181	1596.13	901.821
Guanosine 3,5-cyclic monophosphate	54.3763	10.6913	51.0286	13.0567	15.8797	21.3993	22.1308	17.5979	10.8308	10.6165	7.93118	32.9128	73.767	8.0119	14.6939	6.21195	14.7402	15.8775	33.0074	24.772
Guanosine 5-diphosphate	7823.37	6895.8	9417.61	8630.02	3702.81	9864.47	9922.2	8556.55	12337.5	991.78	12063.1	8153.89	9146.42	135.659	836.335	1043.44	4200.9	3700.26	8500.49	2511.45
Guanosine 5-triphosphate	29632.4	92465.1	30910	83344.7	79439.4	37292.8	31969.8	91350	46441.9	1705.65	39972.4	62569.4	40432.4	1035.32	2655.85	19158.4	63523	36254.9	47235	10576.6
Guanosine	431296	1.10595e+06	482992	1.66186e+06	1.89325e+06	688858	760346	939109	785579	521688	379288	1.01921e+06	758427	482246	227860	753410	677586	476565	286524	856308
Homocitrate	17646.2	16510	20332.5	18710.2	21475.5	16897.9	18461	18348.3	27320.9	15688.5	16370	15051.7	19457.1	19485.5	5383.61	18919.2	14948.2	10055.3	24373.3	19863.1
Hypoxanthine	344368	377208	430423	579213	664756	521152	637233	353652	696427	325817	398385	530920	763360	251323	233415	494719	229751	254479	318688	444862
Indoline-2-carboxylate	55.0437	64.4397	99.6515	271.957	154.456	140.912	92.8192	136.997	56.263	122.199	69.5482	180.72	92.9257	106.634	57.0539	73.9771	82.7475	82.74	54.6294	96.0998
Inosine 5-diphosphate	88401.9	67775.7	86275.2	78958	31757.2	95221.6	76865.3	74105.4	111159	16994.6	107711	82616.2	95762.3	4387.97	13805.8	28659.1	43365.2	38670.2	107685	36067.8
Inosine 5-monophosphate	133978	47463.6	216562	43395	10750	169559	223215	174354	180646	30887.3	193373	101744	163409	585.812	41441.8	30829	28394	40055.8	89287.5	108879
Inosine 5-triphosphate	205145	389346	209087	404928	348317	254866	199178	362919	314209	17636.3	285825	316773	292198	8260.66	17966.7	164568	337505	189807	372863	73060.8
Inosine	2.41799e+06	4.81998e+06	2.54298e+06	3.81851e+06	4.4143e+06	2.51044e+06	3.72405e+06	3.53103e+06	3.62734e+06	1.40253e+06	2.08838e+06	6.28102e+06	4.4266e+06	1.22784e+06	922598	1.78702e+06	7.17656e+06	2.81124e+06	1.66309e+06	4.05422e+06
Isopentenyl pyrophosphate	21.6358	281.699	37.1929	50.8805	42.3316	36.5694	143.406	231.268	50.296	57.2448	59.6002	162.708	68.7825	21.641	105.977	127.568	53.786	233.469	44.1352	59.3738
Isopentyl acetate	333403	403170	353809	411513	359766	345804	309688	336417	408530	238931	278824	321521	276098	203293	112609	243157	174560	206681	287855	248543
Itaconic acid	166383	282241	367103	295463	298617	183523	410793	332038	488237	79480.4	160430	181156	264471	88624.8	51054.8	65584.1	178261	69877.8	266242	232601
Ketoisovaleric acid	89.9035	223.535	97.1434	175.887	112.082	201.276	137.643	210.598	170.848	29.1599	159.042	136.246	146.684	83.7096	139.611	132.681	23.0895	138.929	143.901	151.933
Ketovaleric acid	8148.96	11105.6	8621.1	12575.5	10600.2	13540	12376.3	11034.9	17905.6	3037.62	6856.99	11536.2	12623.1	2647.5	1778.11	6702.33	5047.79	7966.12	15245.4	5929.4
Lactic acid	3.47136e+06	3.66331e+06	3.48464e+06	3.82911e+06	3.83419e+06	3.28339e+06	3.52822e+06	2.97064e+06	3.24585e+06	2.94754e+06	3.5115e+06	3.32172e+06	3.62899e+06	2.67517e+06	2.15072e+06	3.19897e+06	3.27402e+06	2.83006e+06	3.63212e+06	3.05989e+06
L-Arabinose	23532.3	18761.1	20679.1	24662.5	19611.6	20767.5	18601.1	18247.9	22949.9	18623.1	12652.4	16074.6	16710.3	9719.83	17900.4	17552.8	15960.2	14171.3	15697.2	17579.1
L-Arabitol	3345.64	2689.17	3673.22	2550.61	3161.26	1151.54	4695.32	2893.41	1298.68	3819.17	4156.14	5083	3974.47	3979.7	1124.24	4184.85	5542.86	5205.03	3641.28	1943.48
L-Arginine	12731	18762	12776.5	19596.6	12045.8	15638.6	8279.9	9644.71	15861.3	3354.27	11537.7	10601.4	12471.6	611.34	2783.72	6444.65	12066.7	10633	19265.6	4845.98
L-asparagine	13338.9	14313.1	17429.1	20520.5	14505.9	13240.5	12790.4	22764	15553.9	13389.2	10183.7	13339.5	16287.8	9559.77	21035.3	21013	15304.7	14028.5	16253.1	13555.3
L-Aspartic Acid	2.55606e+06	2.81656e+06	2.75871e+06	2.99213e+06	2.80876e+06	2.19613e+06	3.06817e+06	3.95446e+06	3.52459e+06	1.49446e+06	5.20698e+06	6.11084e+06	7.35857e+06	1.80496e+06	2.7833e+06	4.44211e+06	6.24443e+06	5.22501e+06	5.69233e+06	4.46139e+06
L-Canavanine	183.947	28.0213	48.3712	168.577	52.4007	16.3889	50.8436	77.4389	17.3444	80.7624	18.7922	23.3442	139.401	14.3462	53.3149	87.3942	123.707	83.7701	84.6659	121.381
L-Carnitine	12416.8	16244.8	10784.9	9244.96	15204.5	15353.2	9065.55	15939.1	13516.1	12732.2	19989.6	16669.1	16346.3	6765.2	13626.4	15941.4	20627.4	16400.5	16932.8	10926.7
L-Citrulline	50329.9	22091.6	17769.2	50969	33674.7	23216.7	26125.2	27957.8	8162.18	42049	19139.9	14956	23314	54356.5	20891.2	31426.8	14775	27131.6	19513.5	21096.5
L-Cystathionine	741.023	576.314	115.786	185.739	245.65	28.1223	166.854	108.603	274.52	123.655	111.62	178.119	550.453	2.26468	124.256	628.918	145.076	85.7393	1077.36	356.028
L-Cystine	235.704	70.1568	127.403	305.181	142.152	322.117	34.9118	39.0302	113.164	187.086	135.491	38.7971	26.0919	188.983	11.5762	44.1991	247.558	94.9739	48.9685	42.8587
L-Dihydroorotic acid	74853.8	58324.5	62697	54455.8	40055	65982.8	76399	18219.1	85441.9	13380.7	39778	39153.1	75789.6	2218.71	13994.9	15692.2	12935.1	20627.9	27619	16163.8
L-Glutamic acid	6.1783e+06	6.11408e+06	6.40526e+06	6.49261e+06	6.12392e+06	6.27016e+06	5.89472e+06	6.05059e+06	6.21278e+06	4.84448e+06	5.01507e+06	5.2183e+06	5.23353e+06	3.6716e+06	3.98988e+06	4.98356e+06	5.13729e+06	4.72071e+06	5.3622e+06	5.30873e+06
L-Glutamine	102278	68835.1	69141.9	87848.6	62556.2	45642.8	79073.9	73691	109344	80924.6	45410.4	76122.2	60903.9	62201.1	35946.8	69406.4	116475	63850.8	90030.5	105757
L-Gluthathione (oxidized)	2.4633e+06	2.79134e+06	2.68127e+06	2.7095e+06	2.57952e+06	2.85837e+06	3.02828e+06	3.15556e+06	2.58751e+06	2.27631e+06	3.70049e+06	2.98259e+06	3.14364e+06	2.35979e+06	2.63099e+06	3.27182e+06	2.39331e+06	2.64797e+06	2.49082e+06	3.32015e+06
L-Histidine	16637.3	20304.4	15051.5	18792.8	18878.9	18360.2	15117.6	16743.4	16514.8	5906.26	13836.8	14435.2	13885.6	5895.08	17186.3	12031.3	18891.1	14881.4	19098.1	9982.31
L-Homocysteine	0.533025	3.32613	0.466692	1.26904	1.66958	28.1295	2.67232	27.5789	22.6908	0.451287	39.7973	0.172887	20.6384	29.779	0.378604	14.3372	2.93875	29.4079	2.15165	2.09044
L-Homocystine	29.4033	40.833	33.2158	27.4592	18.8116	24.2729	55.0827	23.3928	29.1246	69.3465	67.2987	30.0129	27.1177	61.0492	34.0748	40.8271	27.2487	28.7034	41.3022	32.487
L-Homoserine	294.587	40.7671	99.4432	242.362	117.767	113.058	105.005	610.69	123.555	324.39	128.364	298.885	194.048	123.803	216.203	279.237	15.7089	168.008	64.7729	187.453
L-Hydroxyglutaric acid	836535	709108	849068	807929	697976	755145	717235	434968	669384	471497	665483	567876	518782	323024	145423	364325	390627	444823	439305	409209
Lipoamide	9.44175	13.1573	17.36	599.027	16.7319	47.4272	36.9315	13.3845	17.2548	25.0323	7.28243	32.5558	28.9978	36.7646	16.942	87.3124	9.44433	20.8315	12.2571	12.6524
L-Isoleucine	10421	10677.6	11901.5	11530.1	12493	14268.5	14427.8	8559.39	13737.1	7547.5	8013.94	11901.3	10662.1	6027.41	5643.3	10577.9	6767.23	5388.47	11923.7	10236.1
L-Kynurenine	19462	62753.7	52671	25097.9	32218.9	108000	14677.3	30128.1	24222.1	9005.08	9765.34	23217.7	27671.7	12322.3	7200.93	17044.9	15072.4	7624.53	56174.1	19843
L-Leucine	10432.1	10677.6	11901.5	11530.1	12493	14268.5	14442.9	8559.39	13737.1	7547.5	10016.3	11901.3	10435.2	6027.41	5643.3	10577.9	6767.23	5388.47	11923.7	10236.1
L-Malic acid	1.847e+07	2.12315e+07	1.86935e+07	2.05898e+07	1.98458e+07	1.68752e+07	1.91295e+07	2.0563e+07	2.29697e+07	9.38941e+06	1.15594e+07	1.8654e+07	1.96983e+07	7.12882e+06	6.33162e+06	1.35024e+07	1.43682e+07	1.23011e+07	2.25346e+07	1.30771e+07
L-Methionine	206234	238951	220957	335689	234418	273103	195553	260879	339547	182333	175851	229485	244470	88218.2	108669	223404	158184	130940	222603	169942
L-Phenylalanine	967251	1.00044e+06	1.25623e+06	1.19796e+06	1.08952e+06	1.18916e+06	965167	926497	1.37798e+06	1.19819e+06	946018	1.09801e+06	946648	601952	773469	1.42607e+06	687836	514643	1.52557e+06	1.09093e+06
L-Proline	24872.1	17296.7	20690.6	24992.2	19122.7	23120.6	14218.1	14846.8	19354.8	15208.2	17014.2	17543.3	18417.9	6715.03	12565.2	18362.4	16325.9	14111.2	16424.1	12573.5
L-Serine	32619.7	31831.1	35658.2	41961.1	26923.5	15857.2	28718	55316.9	47092.6	35186	27315.2	40622.1	32918.4	24785.2	39403.4	35095.3	40440.3	44228.6	29836.5	38034.1
L-Sorbose	11675.4	48625.1	19462	23568.7	13745.1	9323.89	24935.5	19381.2	51646.8	34617.3	36414	55316.8	36062.4	22071.6	11686.4	44171	7760.31	49646.3	41045.9	92631.1
L-Threonine	189483	146131	176503	201505	167412	267620	196562	325105	160567	177336	145805	171480	150599	94776.6	188789	205876	219129	139057	152255	155105
L-Tryptophan	556235	344717	428827	586457	498362	591400	369145	324599	499306	313498	356714	519732	274188	129247	189413	418853	386860	225332	612835	291321
L-Tyrosine	180957	190055	223778	221728	187614	179415	154326	122584	274838	150110	216801	278771	170893	79484.4	86465.2	223341	123926	123811	237257	115071
Maleic acid	99674	119805	117656	121832	114309	103580	96188.2	95480.1	141869	60424.5	68300	111525	114336	41214.5	39704.4	81124.5	86654.8	74585.9	130287	82652.7
Malonic acid	121044	158856	117050	143806	156247	168103	126011	144859	129827	91238.6	92496.5	97804.6	89673.2	141953	58995.5	121240	82319	116643	127223	141638
Melibiose	180.663	221.183	84.0356	653.539	360.153	206.651	271.702	451.997	591.883	76.1646	227.831	605.958	171.019	86.3096	109.67	383.772	204.041	686.5	331.34	322.453
Mevalonic acid 5-phosphate	32684.5	37079.8	40000.3	33486.2	25842.6	37246.6	29240.5	39481.7	35113.2	37312.4	36477.3	36374.5	30479	36165.4	39294.9	34606.4	38651.2	38558.1	32020	27584.6
Mevalonic acid	836535	709108	849068	807929	697976	755145	717235	434968	669384	471497	665483	567876	518782	323024	145423	364325	390627	444823	439305	409209
m-Hydroxybenzoic acid	184.52	374.375	121.668	122.608	58.9737	147.893	726.763	175.317	987.93	876.802	937.734	346.678	595.726	819.078	1330.82	219.98	754.445	646.962	250.613	177.748
myo-Inositol	155246	598269	274342	234827	135624	99981.2	142221	218603	698952	311711	422118	797571	552269	136784	254723	178014	243417	773723	700362	671778
N-Acetyl D-galactosamine	2121.14	1403.19	2363	1981.37	2633.7	1642.96	2593.94	1225.67	1842.37	10899.3	2406.68	2679.45	3175.09	3230.89	12366.3	4242.92	4040.66	4983.31	30349.7	2623.48
N-Acetyl-alpha-D-glucosamine 1-phosphate	6.53215e+06	5.73433e+06	6.54946e+06	9.12867e+06	4.71157e+06	4.4045e+06	4.70588e+06	4.31797e+06	9.11963e+06	788587	2.00949e+06	7.1246e+06	6.34128e+06	403330	1.49797e+06	2.61138e+06	6.2282e+06	4.4392e+06	1.66176e+07	3.54655e+06
N-acetylaspartate	2.34453e+06	3.16458e+06	2.70912e+06	3.1631e+06	2.73843e+06	3.30535e+06	1.99676e+06	2.86692e+06	3.82116e+06	1.0795e+06	2.06726e+06	2.84512e+06	4.59304e+06	592196	1.11479e+06	3.56959e+06	3.01262e+06	1.88932e+06	3.32099e+06	2.0023e+06
N-acetylaspartylglutamate	215899	240806	214427	246643	231826	358313	143035	326900	275650	95734.2	172568	221325	306838	43984.4	73016.3	240152	124116	96384.7	386296	182404
N-Acetyl-D-glucosamine 6-phosphate	6.53215e+06	5.73433e+06	6.54946e+06	9.12867e+06	4.71157e+06	4.4045e+06	4.70588e+06	4.31797e+06	9.11963e+06	788587	2.00949e+06	7.1246e+06	6.34128e+06	403330	1.49797e+06	2.61138e+06	6.2282e+06	4.4392e+06	1.66176e+07	3.54655e+06
N-Acetylglutamic acid	343750	310990	310137	496364	301178	348326	242133	241547	426917	112344	84433	126058	163102	38822.6	26628.1	83040.7	121063	71770.3	183825	87406.1
N-Acetylneuraminic acid	1.04441e+07	9.47841e+06	9.79824e+06	1.06337e+07	1.01351e+07	9.13568e+06	7.02358e+06	7.26447e+06	1.00417e+07	6.04617e+06	3.18159e+06	5.0563e+06	8.12754e+06	2.19917e+06	1.86891e+06	6.02056e+06	7.14747e+06	1.66049e+06	7.30095e+06	6.168e+06
NADPH	19.9016	16.2474	719.756	8.09884	14.2574	796.356	22.4465	13.1732	140.251	0.163362	200.391	24.994	22.4198	1.56183	10.6293	0.215021	19.998	5.68336	431.527	9.1206
N-Carbamoyl-DL-aspartic acid	1.54708e+06	1.84297e+06	1.40901e+06	1.90747e+06	1.79663e+06	1.63015e+06	1.80269e+06	2.06511e+06	1.85796e+06	363572	994869	1.55929e+06	1.73249e+06	131531	385958	821971	1.18093e+06	683909	568162	416698
N-Carbamyl-L-glutamic acid	10590.1	8867.65	9876.37	9199.15	10265	10248.4	7374.3	4227.59	9823.49	5360.71	9964.77	7622.18	8812.72	3140.4	3068.85	6166.43	5587.72	7635.81	11383.8	10598.7
N-Formyl-L-Tyrosine	478.863	130.462	459.25	222.938	466.35	552.156	262.932	123.136	88.4199	105.467	615.517	206.63	37.5313	625.944	45.099	285.352	241.301	224.815	74.211	2041.57
Nicotinic acid mononucleotide	376.661	105.464	315.33	220.274	309.84	450.298	402.856	51.3967	75.9143	133.145	163.337	281.756	298.258	44.5617	162.811	50.9157	55.8757	196.614	219.966	140.376
Nicotinic acid	28.3728	93.3351	80.5089	75.6415	116.215	140.669	345.239	53.3088	124.983	296.716	357.903	69.348	109.993	135.729	344.466	164.62	382.757	30.0863	628.341	118.079
o-Hydroxy hippuric acid	45.0284	187.194	81.3681	74.2048	56.5782	121.159	196.27	92.7772	47.7569	16.1834	186.23	47.4868	145.004	22.7498	34.12	99.6888	73.8064	103.557	59.6601	301.512
o-Phospho-L-Serine	377.157	173.658	62.6526	1549.81	62.2128	82.1873	1425.11	6316.2	120.152	47.1979	72.2757	908.998	157.693	29.0314	67.303	434.755	413.071	47.0969	151.652	740.653
O-Phosphorylethanolamine	1.86695e+06	1.91489e+06	2.2048e+06	1.95746e+06	2.11172e+06	1.88774e+06	2.24831e+06	1.79447e+06	2.3085e+06	1.49743e+06	2.98322e+06	2.36564e+06	2.30676e+06	1.23214e+06	1.39529e+06	2.32289e+06	1.97592e+06	1.62645e+06	2.63938e+06	1.86952e+06
Orotic acid	24108	25712.1	27614.3	24828.5	28187.4	35578.5	28080.1	26072.4	25047.9	13176.1	14989.2	28004.8	33845.4	6864.07	13961.2	24407.7	18533.2	12402.1	12641.3	16902.5
O-Succinyl-L-homoserine	178.325	63.8859	685.284	146.018	121.384	278.904	96.7406	163.237	113.028	148.53	201.261	183.867	167.616	222.928	845.142	33.4741	59.3413	77.6644	345.596	56.7946
Oxamic acid	34.282	307.743	112.607	259.835	615.308	102.238	776.913	195.961	63.1859	265.597	272.065	230.107	158.158	1265.55	990.856	1233.69	180.311	160.068	118.718	359.534
Phenylpyruvic acid	239.308	269.966	249.72	254.428	267.848	315.413	323.291	19.5585	196.319	57.9975	294.418	107.221	25.6929	71.8829	648.376	350.919	69.1855	61.079	223.043	205.677
Phosphoenolpyruvic acid	103426	300253	88394.3	179076	279235	112748	111134	83808.5	125638	138849	119151	213212	104236	142445	56412.8	294094	27889.8	21789.1	93556.8	211804
Prephenic acid	67.8554	54.4284	35.9952	127.638	33.3824	60.4284	161.645	43.0831	35.4821	84.0476	57.5958	37.3364	25.1514	63.0602	237.653	32.1406	102.781	134.496	117.693	29.66
Pyridoxal 5 phosphate	7960.45	11661.3	5747.18	13544.1	18130.5	9223.45	7905.96	17792.1	14268.9	3266.52	12287	15468.1	12138.4	2364.7	2272.54	7661.95	7582.36	5462.75	15022.8	6433.49
Pyridoxal hydrochloride	82.1298	696.549	351.881	1156.13	3098.9	141.399	500.513	7012.25	1128.66	1803.48	42.1362	108.294	1771.81	184.148	1830.7	512.284	2135.06	748.394	4944.02	1447.02
Pyridoxamine	13.9564	7.18167	15.03	35.5332	58.0101	30.0377	16.063	28.8451	66.8889	22.4671	10.7484	19.8516	33.7208	20.1589	12.2199	9.39336	19.417	35.3464	60.0443	26.2632
Pyridoxine	15.5367	42.8837	7.32234	7.96737	24.8763	38.4042	17.2192	13.6665	28.8349	32.9998	28.4787	10.2461	4.45705	9.61144	30.2765	19.5429	7.19543	3.15656	27.8263	38.7669
Pyruvic acid	20680.8	43703.1	14735.5	33827.4	41248.6	11991.2	20480.8	217693	20019.7	71147.9	12048.1	77793.2	17592.3	70004	4493.03	22300.9	149518	126442	15826	40594.9
Quinic acid	5347.33	6637.4	7888.43	7191.32	8768.45	7399.83	23203.4	19039.5	5576.88	5128.47	21890.5	13073.8	6367.82	5866.54	5390.2	14547.6	12071.9	15350.9	12073.2	24731.9
Remove	11.5375	9.32745	7.23454	2.92137	16.4334	6.54935	6.36161	15.1302	33.7871	18.563	23.0583	15.0794	10.2992	9.25125	10.8662	14.2451	22.1316	6.18517	37.6224	12.2954
Riboflavin	1362.43	1256.05	1411.81	491.53	471.484	462.837	464.334	848.191	862.635	3076.22	616.276	1713.06	1057.21	4393.59	7958.15	5183.92	494.738	725.744	1557.03	2972.6
Ribonic acid gamma lactone	557.044	1731.04	554.327	1352.15	440.425	732.386	1076.19	47.0694	550.308	252.139	364.477	169.278	163.909	183.261	32.2462	410.216	472.53	273.846	420	167.801
S-2-Aminoethyl-L-cysteine	0.697249	0.708604	5.36186	0.764212	3.5857	0.717691	0.434649	0.249785	0.262483	1.27037	1.60199	0.655212	0.438164	0.2362	1.31717	0.508629	0.475514	0.305879	0.429912	1.0898
S-5-Adenosyl-L-homocysteine	44036.4	63077.7	68323.9	81219.8	75859.5	162537	57171.2	39112.6	150954	27991	44803.8	51766.5	100823	16454.1	15964.9	45537.1	15523.5	14565.4	29747.1	36916.1
Salicylic acid	7274.01	8150.49	8417.73	7569.57	7043.07	10330.8	8756.09	9109.15	8496.93	8761.76	8334.09	11388.6	11424.4	16841.4	10108.6	11273.4	6907.68	12855.6	7539.86	28410.5
Shikimic acid	22756.8	27778.4	28684.7	27651.4	17733.7	32821.3	16029.1	25425	30521.3	12232.1	30370.3	39002.7	28510.7	2953.55	8156.34	13759.9	28245.1	20611.5	41969.2	8699.94
Succinic acid	1.54425e+07	1.5468e+07	1.40847e+07	1.69767e+07	1.57156e+07	1.68617e+07	1.60073e+07	1.61018e+07	1.59638e+07	9.34936e+06	2.08848e+07	1.28812e+07	1.34477e+07	4.4408e+06	5.98404e+06	9.75186e+06	1.1907e+07	8.32344e+06	1.2518e+07	9.5164e+06
Succinic semialdehyde	186.022	109.51	110.908	73.85	202.697	267.824	404.426	353.716	192.512	195.665	219.943	237.217	78.8322	647.996	223.481	699.224	419.871	1265.73	291.055	353.807
Taurine	2.71964e+06	2.98879e+06	3.36637e+06	2.81409e+06	3.04619e+06	3.54501e+06	3.34942e+06	3.21197e+06	3.15169e+06	2.51362e+06	3.85459e+06	3.5926e+06	3.77297e+06	2.53818e+06	3.46538e+06	3.34588e+06	3.83662e+06	3.07663e+06	4.2776e+06	3.68586e+06
Taurocholic acid	4574.18	5406.16	11270.4	18515	45431.4	16755.4	11416	43203.9	29522.1	35144.2	186142	167853	40178.3	125599	79888.3	89189.5	293567	112972	141987	1.53138e+06
Thiamine	126.643	198.97	184.002	469.219	497.863	223.201	319.291	377.313	474.615	62.2796	401.404	473.54	342.934	607.321	344.853	359.928	138.27	120.24	226.093	212.281
Thymidine 5-diphosphate	40499.5	26725.2	37796.7	43078.3	15615.4	36706.9	32763.1	43382	51443	4936.09	43223.7	43742	38546.5	1880.68	4961.32	12184.6	21795.4	16074.4	17142.5	14326
Thymidine	18472.3	20376.5	20421.1	34258.4	43105	21753.7	26360.5	12604.3	29434.8	41110.4	13235.1	24123.9	24969.5	39684.7	8094.18	31368.1	16630.3	11105.7	17275	29769.2
Thymine	961.426	565.19	1119.41	1160.37	916.745	523.749	1773.28	647.425	712.28	4245.97	623.872	689.893	255.107	3104.76	2875.38	2622.23	782.674	320.303	187.873	1711.11
trans-4-Hydroxy-L-proline	15600.3	11612.7	15552.1	10245	11011.9	36227.3	38600.6	8916.81	9579.1	10495	8367.41	13893.7	10224.7	4950.53	7165.23	7633.58	18136.5	9495.76	9042.45	7709.26
trans-Aconitic acid	869438	1.00053e+06	893414	1.10923e+06	937950	787817	690600	657086	1.01477e+06	440070	524481	661858	501109	438828	131352	558331	288586	379672	734863	540910
trans-trans Muconic acid	9.32738	0.260863	26.0608	0.83208	0.296544	1.96853	30.3108	34.1802	25.1451	14.0087	24.0502	1.00668	41.7759	15.6171	11.4071	1.52778	35.4725	31.0199	11.1784	18.0977
Trehalose 6-phosphate	197.71	185.109	183.874	1074.35	654.095	289.954	230.378	87.4836	445.394	233.133	134.71	214.737	77.7272	431.002	69.1574	142.844	114.002	310.18	149.617	125.461
Trehalose	22950.4	2993.07	4685.86	1565.45	1657.7	1762.55	12877.5	22675.2	2546.15	4091.04	2982.78	17304.7	2795.67	27410.7	3824.4	9205.57	3390.65	18663.1	1887.13	9885.98
Uracil	130383	70854.2	117223	122714	203626	130813	190411	103362	132495	208211	34290.7	69374.2	154427	109965	150403	203333	49765.6	57051.3	54427	102844
Uric acid	1.41878e+06	1.20436e+06	1.80663e+06	1.24872e+06	2.11637e+06	1.44554e+06	2.07306e+06	1.53166e+06	1.50069e+06	1.8716e+06	1.2152e+06	1.58458e+06	1.69604e+06	2.12228e+06	818537	1.84305e+06	883736	733170	1.94298e+06	1.8596e+06
Uridine 5′-diphosphogalactose	1.14343e+07	1.29113e+07	1.17515e+07	1.25331e+07	1.05864e+07	1.121e+07	1.12875e+07	1.32581e+07	1.41434e+07	3.69058e+06	1.29323e+07	1.42208e+07	1.31215e+07	1.46491e+06	2.69678e+06	6.85523e+06	1.12217e+07	9.61066e+06	1.36679e+07	9.08896e+06
Uridine 5-diphosphate	175290	156561	188737	213573	66760.2	179268	101506	245775	323266	19744.2	259687	201400	216622	3876.27	22913.9	39488.4	140452	109139	200186	30136.5
Uridine 5-diphosphoglucose	1.14343e+07	1.29113e+07	1.17515e+07	1.25331e+07	1.05864e+07	1.121e+07	1.12875e+07	1.32581e+07	1.41434e+07	3.69058e+06	1.29323e+07	1.42208e+07	1.31215e+07	1.46491e+06	2.69678e+06	6.85523e+06	1.12217e+07	9.61066e+06	1.36679e+07	9.08896e+06
Uridine 5-monophosphate	2.89439e+06	1.71319e+06	3.3596e+06	1.37785e+06	379345	2.60027e+06	3.10291e+06	2.88819e+06	3.34367e+06	780834	3.63578e+06	2.74741e+06	2.67092e+06	11558.1	618496	502936	1.01763e+06	1.21786e+06	1.83554e+06	2.07652e+06
Uridine 5-triphosphate	924659	2.80791e+06	928546	2.63099e+06	2.34527e+06	1.27796e+06	764983	3.19454e+06	2.02984e+06	48997.5	1.62828e+06	1.9157e+06	1.62763e+06	22592.2	64158.1	584054	2.29555e+06	759519	2.13187e+06	243287
Uridine	825830	1.30106e+06	980550	1.62678e+06	2.21723e+06	1.15332e+06	1.29954e+06	1.30213e+06	1.50547e+06	660703	991678	1.78605e+06	1.65785e+06	1.05756e+06	396549	1.07388e+06	1.00623e+06	809846	992425	1.61049e+06
Vanillic acid	73.7848	60.5458	63.3247	158.438	116.254	116.15	91.1172	154.501	195.078	58.6622	355.525	32.1761	39.2833	358.222	50.8344	230.545	99.443	74.1931	104.516	62.0872
Xanthine	566264	585664	789855	853296	1.05898e+06	949136	967141	564381	1.06443e+06	1.3268e+06	529566	734477	1.09499e+06	647635	1.18817e+06	1.19553e+06	368616	400139	604609	660616
Xanthosine	53859.6	45424	57073.1	63029.8	66835	59904.1	57256.3	33929.9	60656.5	106829	41290.5	43368.1	54828.1	56291.9	120414	209546	32483.8	29509.4	64290.8	65531.6
Xylitol	3345.64	2689.17	3673.22	2550.61	3161.26	1151.54	4695.32	2893.41	1298.68	3819.17	4156.14	5083	3974.47	3979.7	3269.05	4184.85	5542.86	5205.03	3641.28	1943.48

## Sheet: Pa-Tu-8902 in vitro 2
	8988t [+]#1	8988t [+]#2	8988t [+]#3	8988t [+]#4	8988t [-]#1	8988t [-]#2	8988t [-]#3	8988t [-]#4	TU8902 [+]#1	TU8902 [+]#2	TU8902 [+]#3	TU8902 [+]#4	TU8902 [-]#1	TU8902 [-]#2	TU8902 [-]#3	TU8902 [-]#4	Miapaca [+]#1	Miapaca [+]#2	Miapaca [+]#3	Miapaca [+]#4	Miapaca [-]#1	Miapaca [-]#2	Miapaca [-]#3	Miapaca [-]#4
1,3-diphopshateglycerate	94050.5	52708.1	30734	25021.2	15038.3	28074	26818.4	19863.5	58902	145038	110983	149205	117041	64533.8	74585.3	145539	53528.2	122460	71009.5	96039.7	54023.3	88637.2	6874.44	44788.4
1-Methyladenosine	38782.3	27882.3	62492.1	29745.9	109262	56990.3	45433.8	54257.1	52779.5	26067	58378.3	60323.4	25541.8	20587.8	46916.5	26415.5	28345.9	56688.3	51041.7	56757.4	40356.4	37971.3	56118.4	71082.9
1-Methyl-Histidine	4.24657e+07	4.15789e+07	4.41938e+07	4.6535e+07	5.57293e+07	6.07533e+07	5.99566e+07	5.85985e+07	3.40283e+07	3.42851e+07	3.50378e+07	3.31305e+07	4.23183e+07	4.50536e+07	4.02295e+07	4.33065e+07	3.98108e+07	3.99509e+07	4.19129e+07	4.01015e+07	4.00973e+07	3.74486e+07	4.02876e+07	3.92514e+07
2,3-dihydroxybenzoic acid	12210.2	21359.5	8737.08	6885.55	37193.7	2983.48	22448.2	N/A	10063.6	6714.42	13497.9	9745.21	N/A	13550.7	35589.3	N/A	9098.01	N/A	15588.4	N/A	19823	17799.9	18643.2	17584.1
2,3-Diphosphoglyceric acid	14058.7	28135.4	10033.3	20044.2	5330.07	5002.56	9190.61	10715.3	126262	58510.2	110722	106561	66838.5	137163	107813	117191	73514	105602	49513.5	64318.6	50653.5	52174.5	28710.7	22377.2
2-Aminooctanoic acid	4.43153e+06	4.83362e+06	4.59595e+06	4.80132e+06	4.99667e+06	5.67159e+06	5.00991e+06	5.28442e+06	5.76394e+06	5.6031e+06	5.92359e+06	5.5114e+06	4.85967e+06	4.62739e+06	4.54676e+06	4.85354e+06	7.35187e+06	7.41292e+06	7.47819e+06	7.55732e+06	5.13029e+06	4.76793e+06	4.36549e+06	4.69946e+06
2-dehydro-D-gluconate	64782.5	70948.9	60253.5	81928.8	56423.9	72707	79626.3	70829.5	56322.5	51431.7	48877	41522.4	48756.1	67858.6	44299.1	52101.3	70729.5	82462.2	76233.8	56846.1	67111.5	74775.1	52037.8	66533.6
2-deoxyglucose-6-phosphate	250241	234969	263581	299336	2.33834e+06	2.51847e+06	2.68547e+06	3.06754e+06	4.51905e+06	4.87445e+06	4.62978e+06	4.35783e+06	4.30907e+06	5.10765e+06	4.70401e+06	4.11536e+06	5.22712e+06	5.76079e+06	5.15195e+06	5.18449e+06	2.03371e+06	2.48333e+06	1.74295e+06	1.46123e+06
2-Hydroxy-2-methylbutanedioic acid	645206	558956	518479	616248	1.42636e+06	1.26545e+06	1.28669e+06	1.25115e+06	1.0154e+06	897081	879860	879626	1.19686e+06	946668	962571	1.05764e+06	793564	682264	699385	617098	842332	639079	758516	776797
2-hydroxygluterate	1.02786e+06	989513	952746	1.11427e+06	3.41648e+06	3.38253e+06	4.04143e+06	3.136e+06	2.73576e+06	3.02996e+06	2.74219e+06	2.8318e+06	3.45322e+06	3.47364e+06	2.74141e+06	3.2982e+06	2.10534e+06	1.84071e+06	2.07375e+06	2.04427e+06	2.12191e+06	1.94998e+06	1.70555e+06	1.83911e+06
2-Isopropylmalic acid	900963	987953	902760	800155	1.43795e+06	1.5629e+06	1.42669e+06	1.50879e+06	397402	465617	427843	467646	471633	635007	531576	522009	1.70129e+06	1.66987e+06	1.6666e+06	1.77214e+06	2.47878e+06	2.28158e+06	2.28805e+06	2.3121e+06
2-ketohaxanoic acid	69684.7	60624.8	64407.3	56585.5	190969	176576	152954	152741	153715	156144	172741	153880	168415	132098	170197	189223	112349	104382	98580.5	111669	100619	107029	85966.9	96928.4
2-keto-isovalerate	4.79105e+06	4.12557e+06	4.73184e+06	4.21602e+06	3.48594e+06	3.23468e+06	3.38461e+06	3.30001e+06	8.61336e+06	8.29954e+06	8.42096e+06	8.54027e+06	4.00905e+06	4.09001e+06	3.99789e+06	3.39518e+06	9.28903e+06	9.12741e+06	9.07931e+06	9.26882e+06	5.44089e+06	5.10436e+06	5.08239e+06	5.14753e+06
2-oxo-4-methylthiobutanoate	5249.03	6760.02	2900.33	3760.39	4788.48	13665.3	10221.3	6086.65	N/A	9614.47	N/A	8882.68	9862.99	7548.81	N/A	7088.68	5730.46	10175.4	4627.73	6048.5	4425.17	5366.98	11032.4	6947.34
2-oxobutanoate	268833	240188	375875	214712	678493	639632	805867	772217	318815	370270	312610	359357	640240	640397	607196	625548	218803	283582	235633	250278	453073	413407	401969	433236
3-hydroxy-3-methylglutaryl-CoA-nega	5923.03	9679.18	13978.3	5378.54	N/A	N/A	N/A	N/A	4304.34	8064.24	5914.13	5379.9	5375.36	5914.16	10216.4	7527.42	8603.01	N/A	N/A	N/A	N/A	N/A	N/A	N/A
3-hydroxybuterate	48711.9	29739	38660	37671.3	32533.3	26859.2	N/A	29962.6	19668	12188.4	15444.4	16068.4	21292.3	32519.2	38260.3	21208.1	33250	15756.8	52354.7	N/A	18445.2	N/A	N/A	49567.9
3-hydroxybutyryl-CoA	N/A	N/A	N/A	N/A	N/A	N/A	N/A	N/A	4300.77	N/A	N/A	N/A	N/A	N/A	N/A	N/A	N/A	N/A	N/A	N/A	3763.6	N/A	N/A	N/A
3-methylphenylacetic acid	72185.2	116852	47352.1	130484	118860	105617	129504	128460	154495	131885	128246	79320.9	144886	134517	132101	70697.7	88200.2	76834.4	47790.3	163232	148604	131051	144180	73602
3-phosphoglycerate	837288	723180	788069	1.02807e+06	185421	298658	235028	165340	871772	923102	801022	691277	674869	497952	483668	466088	696839	691313	641090	678884	501689	573014	334086	477934
3-phospho-serine	13233.8	27917.4	15992	13397.3	11428.1	19317.9	23764.5	14201.7	5707.67	N/A	N/A	N/A	4041.21	N/A	4194.41	6289.08	7808.42	4136.13	N/A	3519.79	48421.7	74176.8	39679.4	42562
3-S-methylthiopropionate	N/A	N/A	4154.92	4825.85	N/A	N/A	2640.85	N/A	N/A	N/A	N/A	N/A	N/A	N/A	N/A	N/A	N/A	N/A	N/A	4299.87	N/A	N/A	N/A	N/A
4-aminobutyrate	1.18708e+06	981767	1.22437e+06	1.26564e+06	1.14906e+06	1.10425e+06	1.12226e+06	1.03675e+06	4.58523e+06	4.64125e+06	4.23752e+06	4.34982e+06	2.93193e+06	2.81619e+06	2.55267e+06	2.85265e+06	559023	540880	534641	585425	442584	395377	375662	397267
4-phosphopantothenate	19634.7	11302	22571.7	11248.5	12010.8	6998.87	N/A	6761.96	6988.88	11274.6	6989.98	10760	4305.27	4829.67	5369.97	2678.87	6308	13989.1	4308.93	14647	5359.73	3833.07	6990.05	7573.48
4-Pyridoxic acid	21235.6	19758.6	10246.9	33665.5	18644.1	13217.1	76837.1	25344.6	13880.4	11557.8	17584.6	12758.5	13958	24117.9	28367.6	20926.3	17241.5	8721.57	20490.8	21128.8	16508.8	8029.85	6591.39	14635.1
5-methoxytryptophan	7425.19	7956.48	12746.7	10412.5	8130.08	10232.8	16571.2	17546.1	11654.1	5421.17	7083.31	7622.28	8988.62	12260.8	15273	8886.31	8573.37	12274.5	9408.9	6375.1	15095.1	8306.41	8326.3	14508
5-methyl-THF	13113.8	7515.74	14725.3	6168.58	11714.2	9191.15	29027.6	14059.4	6833.54	14947.8	12852.2	6538.44	14891.3	8145.7	19175.9	15102.4	15746.7	13508.7	15540	20936.8	8677.02	10707.3	11387.9	9618.74
5-phosphoribosyl-1-pyrophosphate	212112	209991	196489	158317	7375.98	65867.9	66217	9511.67	240218	159069	220893	157315	322961	376411	377878	422304	11195.6	58021.4	5780.79	4734.32	14049.7	N/A	N/A	9531.2
6-phospho-D-gluconate	19996.5	16153.5	12427	18396	9185.63	4936.91	15552.3	10178.7	31098.3	21585.1	22570.5	18806	13067.8	13523.1	15665.1	22037.8	13592.6	12844.3	10239.2	16933.4	6353.33	4887.02	13200.2	5266.53
7,8-dihydrofolate	N/A	N/A	3226.54	N/A	N/A	3226.53	N/A	N/A	N/A	N/A	N/A	N/A	N/A	N/A	N/A	N/A	N/A	N/A	N/A	N/A	N/A	N/A	N/A	N/A
7-methylguanosine	742096	751315	721950	991045	637397	734979	775634	705390	263245	598750	381485	341511	585247	355770	350295	251077	718669	584022	594117	647105	597432	493389	512331	543637
acadesine	806048	870063	788187	913861	627729	706082	646159	732937	196251	300055	327952	313563	575322	641127	565323	541886	39191.6	29111.5	37493.7	35501.2	20074.5	17780.4	20850.5	12508.9
acetoacetate	222574	233155	333358	279416	672176	626452	800616	709995	334220	329676	343933	397680	565113	607678	624629	623236	222978	233099	212753	218374	401760	493256	368884	380862
acetoacetyl-CoA-nega	N/A	N/A	N/A	N/A	N/A	N/A	N/A	N/A	N/A	N/A	N/A	N/A	N/A	N/A	N/A	N/A	N/A	N/A	N/A	N/A	N/A	N/A	N/A	N/A
acetoacetyl-CoA-posi	12905.7	N/A	17206.1	3762.29	N/A	N/A	N/A	N/A	N/A	N/A	N/A	4302.28	N/A	N/A	2689.1	N/A	N/A	N/A	N/A	N/A	N/A	2686.28	N/A	N/A
Acetylcarnitine DL	2.62141e+07	2.82487e+07	2.56472e+07	2.82378e+07	3.99654e+07	4.30504e+07	4.30001e+07	4.36266e+07	4.61835e+07	4.18512e+07	4.08417e+07	5.31751e+07	4.05352e+07	4.48382e+07	4.2373e+07	4.307e+07	4.27038e+07	4.03972e+07	4.27242e+07	4.13692e+07	4.19525e+07	3.5476e+07	4.82758e+07	3.65425e+07
acetyl-CoA-nega	N/A	N/A	N/A	N/A	N/A	N/A	N/A	N/A	N/A	N/A	N/A	N/A	N/A	N/A	N/A	N/A	N/A	N/A	N/A	N/A	N/A	N/A	N/A	N/A
acetyl-CoA-posi	11049.9	19673.3	14194.7	8388.54	N/A	N/A	N/A	N/A	2903.78	33874.3	3549.12	48073.5	N/A	N/A	N/A	6131.8	2903.84	27738.9	7399.49	14519.2	N/A	2579.83	18067.7	N/A
Acetyllysine	1.42202e+07	3.04776e+07	2.73052e+07	4.26404e+07	2.47505e+07	2.83676e+07	4.64557e+07	4.38298e+07	2.69879e+07	2.96441e+07	2.38048e+07	3.18451e+07	3.21526e+07	3.48601e+07	2.92791e+07	2.17914e+07	5.05731e+07	4.36037e+07	3.86843e+07	4.67002e+07	2.66095e+07	4.84549e+07	4.00096e+07	2.86754e+07
acetylphosphate	47583	57836.9	32355.5	23662	27966.2	29093.7	22881.1	216670	80090.6	74585.2	50084.9	57653.1	66057	56715	38811.6	81354.7	34290.5	53983.5	24586.1	26067.5	29824.4	41328	49220.2	31114.4
aconitate	585787	722033	488542	679676	2.9146e+06	3.02174e+06	2.98512e+06	2.57785e+06	198335	243383	604646	449887	1.09625e+06	1.12798e+06	1.21517e+06	1.08778e+06	973483	866901	956298	745025	1.01606e+06	937772	996536	1.07997e+06
adenine	1.20961e+07	1.24922e+07	1.14631e+07	1.1649e+07	1.3311e+07	1.09144e+07	1.22151e+07	1.27199e+07	9.36154e+06	9.70969e+06	1.06509e+07	1.01771e+07	1.24005e+07	1.23779e+07	1.23424e+07	1.23108e+07	1.04494e+07	1.01112e+07	1.08247e+07	9.48139e+06	1.17087e+07	1.18938e+07	1.06767e+07	1.14484e+07
adenosine	398778	397842	307315	433126	3.19016e+06	536920	977996	4.20023e+06	688409	458469	888889	2.53293e+06	1.80325e+06	1.03138e+06	3.00561e+06	1.20481e+06	266036	1.22917e+06	615449	400314	5.48388e+06	4.49836e+06	1.0233e+07	6.21775e+06
adenosine 5-phosphosulfate	51650.3	41863.2	51766.5	45793.1	19894.5	6388.44	13812.4	5984.6	4800.49	46784	37643.3	39776.5	19683.3	20774	15636.6	41868.9	21963.7	17652.2	24197.2	26900.6	9358.49	27121.4	24539.4	6779.41
Adenylosuccinate	70984	82767.5	124758	129588	38180.7	46243.1	38179.3	29584.5	25811.8	33332.5	24737.6	36029	42483.5	51625.4	41407	25810.5	121025	140348	85504.6	86037.4	13983.2	24711.4	5913.93	N/A
ADP-D-glucose	N/A	N/A	N/A	N/A	N/A	N/A	N/A	N/A	5368.85	4839.53	12365.6	N/A	4190.41	3759.87	8067.72	N/A	N/A	4303.49	N/A	N/A	N/A	N/A	N/A	N/A
ADP-nega	8.89137e+06	8.06806e+06	7.95228e+06	8.05936e+06	1.29318e+06	1.63698e+06	1.52691e+06	1.91279e+06	7.73334e+06	8.04592e+06	7.88587e+06	7.84427e+06	4.98554e+06	7.17019e+06	7.44031e+06	7.37489e+06	9.60293e+06	8.6794e+06	7.90129e+06	7.86807e+06	5.89483e+06	6.12174e+06	4.96692e+06	4.51094e+06
a-ketoglutarate	149739	103933	139457	116807	1.4898e+06	1.42581e+06	1.69261e+06	1.64747e+06	6.30683e+06	5.58008e+06	5.65767e+06	5.77548e+06	5.09963e+06	5.63075e+06	4.73895e+06	4.94142e+06	3.60796e+06	3.43723e+06	2.93449e+06	3.58635e+06	1.40685e+06	1.43547e+06	936259	1.48293e+06
alanine	1.25679e+07	1.20284e+07	1.24853e+07	1.16097e+07	3.71873e+07	3.71887e+07	3.60804e+07	3.61146e+07	2.83601e+07	3.04562e+07	3.11108e+07	2.97438e+07	5.42655e+07	5.2823e+07	5.15802e+07	5.15596e+07	5.35171e+07	5.51492e+07	5.55233e+07	5.41802e+07	6.14724e+07	6.38558e+07	6.17129e+07	5.91645e+07
allantoate	252648	259792	208393	191688	179588	196807	198496	209737	287215	310916	322522	363737	245040	264950	291818	256933	198830	165538	211097	181119	204923	183160	171513	190878
allantoin	2.08168e+06	2.08887e+06	2.22384e+06	2.28965e+06	2.01818e+06	2.06856e+06	2.11734e+06	1.85545e+06	1.28944e+06	1.47396e+06	1.27388e+06	1.45182e+06	1.65295e+06	1.73006e+06	1.57529e+06	1.43746e+06	2.75651e+06	2.5709e+06	2.12112e+06	2.514e+06	2.37676e+06	2.44809e+06	2.14232e+06	2.46661e+06
Aminoadipic acid	605205	566321	527075	585342	1.69599e+06	1.49697e+06	1.64051e+06	1.36915e+06	2.16193e+06	2.13165e+06	2.21395e+06	2.10468e+06	2.00333e+06	2.46398e+06	1.78105e+06	2.02617e+06	347818	384890	420138	425004	367452	384415	366501	383516
aminoimidazole carboxamide ribonucleotide	19340.1	5852.6	11282.6	21176.7	3.8532e+06	3.86476e+06	3.58054e+06	4.48691e+06	1.55769e+06	2.10947e+06	2.14613e+06	2.13238e+06	2.40201e+06	2.76724e+06	2.15304e+06	2.52763e+06	24754.8	25381.7	9861.96	18742.9	8074.92	6479.71	8582.85	3745.65
AMP	1.14923e+07	1.25843e+07	9.86037e+06	9.01878e+06	1.6742e+06	1.85468e+06	2.0166e+06	1.67151e+06	4.97415e+06	4.88576e+06	5.43262e+06	5.51709e+06	2.03099e+06	3.23079e+06	4.09134e+06	3.56651e+06	8.08645e+06	5.43715e+06	7.04593e+06	6.86787e+06	3.81747e+06	4.70022e+06	3.41037e+06	3.97875e+06
anthranilate	22322.2	27221.7	38771.7	32389.6	21775.9	28658.2	39869.3	34071.3	35164.5	38098.9	32065.9	48750.7	58920.7	36725.4	48984.5	66888.9	51638.3	35407	34747.1	236590	64337	25301.4	29575.2	19849.5
arginine	5.68294e+07	3.92652e+07	4.31907e+07	6.45702e+07	3.76615e+07	5.39551e+07	5.32862e+07	5.00134e+07	6.09036e+07	5.90248e+07	5.9628e+07	5.60297e+07	7.68163e+07	7.90017e+07	7.39325e+07	6.65394e+07	5.74745e+07	8.7975e+07	7.24779e+07	6.48592e+07	7.72856e+07	7.27164e+07	7.30024e+07	6.80118e+07
arginosuccinic acid	217767	196246	250279	225776	470493	463816	459157	455884	698273	828360	778670	773826	973238	802571	877583	834544	354265	410087	382218	410319	581177	570559	476565	628220
Ascorbic acid	48636.3	56996.6	101545	57468.6	87684.1	91145	79761.8	111607	55352.9	90115.8	81397.2	99207.7	244523	392555	389818	289531	85469.9	63211.6	71928.2	65221.2	758958	598024	709779	940713
asparagine	6.77243e+06	6.74164e+06	6.43358e+06	6.59154e+06	9.81546e+06	1.09572e+07	1.03756e+07	1.08799e+07	8.16749e+06	8.57839e+06	1.04478e+07	9.3378e+06	1.33277e+07	1.39187e+07	1.33671e+07	1.39769e+07	1.18834e+07	1.24316e+07	1.33108e+07	1.3252e+07	1.50503e+07	1.43918e+07	1.49244e+07	1.55791e+07
aspartate	4.00369e+07	3.86624e+07	3.78778e+07	3.85933e+07	7.97139e+06	7.59055e+06	7.65357e+06	7.02284e+06	5.53385e+07	4.77231e+07	5.28603e+07	4.93215e+07	1.05245e+07	1.13635e+07	1.03784e+07	9.27288e+06	5.4363e+07	5.3e+07	5.17471e+07	5.2253e+07	1.91775e+07	1.83731e+07	1.84865e+07	1.69974e+07
ATP-nega	3.09064e+07	2.93684e+07	3.03389e+07	2.99327e+07	6.6242e+06	7.74816e+06	7.03821e+06	1.13073e+07	3.95708e+07	4.03842e+07	4.01554e+07	4.17727e+07	3.68518e+07	3.84328e+07	3.79018e+07	4.04766e+07	4.13939e+07	4.04243e+07	3.87107e+07	4.19757e+07	3.05847e+07	3.2094e+07	2.87254e+07	2.12482e+07
Atrolactic acid	134585	133903	139970	136544	141442	147390	177354	171257	136410	146261	120556	144241	174719	131706	167522	149011	139438	107915	118791	97833.5	137915	110412	127156	132055
betaine	5.09113e+07	4.80098e+07	4.74892e+07	5.27683e+07	3.919e+07	4.45759e+07	3.88383e+07	4.62271e+07	3.95318e+07	3.81655e+07	3.84452e+07	4.10543e+07	4.35792e+07	4.18185e+07	4.0307e+07	3.86396e+07	3.98685e+07	3.70678e+07	3.86969e+07	3.80284e+07	3.39302e+07	3.6291e+07	3.5186e+07	3.69317e+07
betaine aldehyde	554602	530240	587727	540554	296433	280188	221714	267294	298197	159754	330838	143204	327898	207960	301216	208409	192268	221098	407935	216274	335442	290796	317495	332276
biotin	207650	211571	191261	221724	249797	230426	257799	289386	223810	220194	170913	204191	162431	200066	177566	199205	242822	177227	226441	164537	234243	186003	227981	255563
butyryl-CoA	N/A	N/A	3226.53	N/A	N/A	N/A	N/A	N/A	N/A	N/A	N/A	N/A	N/A	N/A	3218.61	N/A	2686.95	N/A	N/A	N/A	N/A	N/A	N/A	N/A
Carbamoyl phosphate	24175.9	18901.5	33803	16946.1	18870.6	1.31948e+06	1.39324e+06	13749.5	7605.31	8364.2	8900.78	1.14872e+07	22353.7	17347.9	6596.14	8490.15	11829.2	9.57313e+06	8.48556e+06	7547.29	14160.9	7738.58	8315.12	5.46638e+06
carnitine	5.35965e+07	6.04797e+07	5.92296e+07	5.38392e+07	5.91811e+07	5.77216e+07	5.84252e+07	5.52451e+07	5.4125e+07	5.61184e+07	4.82191e+07	5.54846e+07	5.00779e+07	5.60484e+07	5.27974e+07	5.51418e+07	5.28348e+07	5.42065e+07	5.28048e+07	5.00146e+07	3.89255e+07	3.76065e+07	3.725e+07	3.70945e+07
CDP-choline	30114.3	22048.1	39794.1	22584.2	11829.9	11830	16669.4	11292.7	65601.2	84424.6	75822.1	73666.4	38176.7	33340.6	35491.4	46784.3	51087.5	62913.2	57000.4	46217	89265	69906.4	101630	101097
CDP-ethanolamine	10755.2	13393	14968.1	23133.1	5376.94	8065.71	6451.24	13998.4	86581.6	77972.7	78503.9	78496.7	37104.8	41944.1	27421.9	30114.1	40047	45167.9	68828.5	56460.3	25811.6	29574.9	21519.8	26350.8
CDP-nega	194704	190199	187626	182358	55090.6	76486.6	68057.5	57959.4	158773	140039	144438	165416	116651	139019	130309	149516	142114	147005	108971	147044	100235	111542	116993	96187.8
Cellobiose	9482.46	40301	12452.8	4291.12	13467.3	35457.9	9811.81	11400.2	22527.1	6046.57	15818.5	26936.4	27229.1	9029.14	2719.91	5409.47	20855.3	8256.12	4846.25	17665.6	12969.1	6156.62	8147.92	16908.2
cholesterol	2.31273e+06	2.85702e+06	3.08172e+06	5.06228e+06	1.25049e+06	2.0157e+06	1.45361e+06	3.92127e+06	1.41098e+06	1.94396e+06	2.54796e+06	2.79983e+06	3.38893e+06	1.48671e+06	1.4729e+06	2.37899e+06	7.44764e+06	7.82437e+06	5.10687e+06	2.20753e+06	2.41052e+06	2.04373e+06	2.64969e+06	1.7746e+06
cholesteryl sulfate	1.09891e+06	1.26223e+06	948290	1.59535e+06	385014	809207	344198	2.34572e+06	585211	615867	558330	769676	1.34748e+06	492281	571976	908550	3.52244e+06	3.26475e+06	2.5622e+06	891597	754991	609470	976538	223176
Cholic acid	N/A	N/A	N/A	N/A	N/A	N/A	N/A	N/A	N/A	N/A	4839.83	N/A	N/A	N/A	N/A	N/A	N/A	N/A	3756.53	N/A	N/A	N/A	N/A	3784.13
choline	799662	471007	290716	452905	365996	230965	431649	220966	3.58421e+06	3.66291e+06	3.27084e+06	2.93833e+06	3.0954e+06	2.68979e+06	2.65506e+06	2.63728e+06	1.07128e+06	952951	1.06876e+06	1.03663e+06	1.23845e+06	1.29526e+06	1.48957e+06	1.34216e+06
Citraconic acid	2.37165e+06	1.68043e+06	1.73545e+06	1.69619e+06	5.30583e+06	5.62704e+06	5.58577e+06	5.84384e+06	519148	1.61697e+06	1.89787e+06	1.47619e+06	2.28261e+06	3.1053e+06	3.41891e+06	2.64311e+06	1.7185e+06	2.80825e+06	2.33678e+06	2.30638e+06	2.1903e+06	2.53427e+06	2.51671e+06	2.83805e+06
citrate	1.46363e+07	2.44389e+07	3.45849e+07	2.07855e+07	5.71426e+07	5.88927e+07	7.27526e+07	5.58348e+07	2.41108e+07	2.40374e+07	1.55754e+07	1.44958e+07	2.63398e+07	2.96951e+07	2.61412e+07	4.72668e+07	2.52846e+07	2.9172e+07	2.90631e+07	3.26251e+07	3.87607e+07	3.728e+07	3.96671e+07	4.61484e+07
citrate-isocitrate	5.0867e+07	3.91482e+07	4.7722e+07	4.23696e+07	9.76825e+07	9.65797e+07	8.66892e+07	9.54586e+07	3.54574e+07	3.45565e+07	3.36443e+07	3.18843e+07	4.84186e+07	3.70474e+07	8.08898e+07	7.84562e+07	6.7681e+07	4.08075e+07	2.99963e+07	6.94059e+07	8.16604e+07	8.10518e+07	8.48794e+07	6.93556e+07
citrulline	9.33271e+06	9.78849e+06	9.28401e+06	1.00298e+07	1.27185e+07	1.30738e+07	1.33984e+07	1.3581e+07	2.00025e+06	2.10917e+06	2.22057e+06	2.39408e+06	3.74945e+06	3.83621e+06	3.80887e+06	3.64532e+06	4.80077e+06	5.14499e+06	5.1862e+06	4.72777e+06	5.23976e+06	4.48171e+06	4.63816e+06	4.39677e+06
CMP	1.21526e+06	1.01426e+06	960234	891130	847418	671961	562766	709230	1.9044e+06	1.8855e+06	1.92197e+06	1.90657e+06	1.38954e+06	1.55693e+06	1.12196e+06	1.25112e+06	1.93473e+06	2.38679e+06	2.20526e+06	1.99691e+06	1.31318e+06	1.12243e+06	1.03046e+06	1.16601e+06
coenzyme A-nega	57575.2	63969.3	75888.9	69218.3	40623.7	55412.4	26883.8	22810.3	54492.7	65196.4	32746.3	57604.6	45211.3	30113.7	37581.3	29922.9	56426.2	71520.6	59370.4	43561.8	14981.6	29545.5	16780.6	22039.1
coenzyme A-posi	934101	831882	863315	872676	321862	385707	290978	373204	710750	857195	519155	807854	415969	401754	478726	613436	548710	486809	481352	421337	288937	337385	466905	245588
creatine	4.89948e+07	4.64006e+07	5.021e+07	4.86658e+07	5.15444e+07	5.20257e+07	5.29439e+07	5.21656e+07	6.4589e+07	6.70683e+07	6.50691e+07	6.64956e+07	6.70436e+07	6.37003e+07	6.43311e+07	6.23492e+07	7.06423e+07	7.18665e+07	6.85707e+07	6.92825e+07	6.76233e+07	6.23551e+07	6.77596e+07	6.5254e+07
Creatinine	2.26904e+07	2.35619e+07	2.32233e+07	2.47047e+07	2.21599e+07	2.28165e+07	2.3285e+07	2.14334e+07	1.94419e+07	2.04263e+07	2.04628e+07	2.00511e+07	2.14054e+07	2.31046e+07	2.0626e+07	1.96113e+07	2.69624e+07	2.52466e+07	2.71315e+07	2.53907e+07	2.41561e+07	2.34937e+07	2.34878e+07	2.24758e+07
CTP-nega	1.20697e+06	1.14794e+06	1.28576e+06	1.31937e+06	392596	380375	384001	548252	1.04662e+06	1.17119e+06	1.10534e+06	1.31765e+06	1.0409e+06	1.24775e+06	1.18759e+06	1.32202e+06	1.05538e+06	1.00825e+06	1.11159e+06	1.07588e+06	805908	699046	631464	542192
cyclic bis(3->5) dimeric GMP	N/A	N/A	N/A	N/A	N/A	N/A	N/A	N/A	N/A	N/A	N/A	N/A	N/A	N/A	N/A	N/A	N/A	N/A	N/A	N/A	N/A	N/A	N/A	N/A
cyclic-AMP	218314	207663	212945	217658	204961	181274	208496	207686	194707	176907	212516	157585	203718	231255	220056	211305	305494	305875	267325	295115	162637	218568	177454	170585
cystathionine	1.17475e+06	1.15196e+06	1.21105e+06	1.12351e+06	1.26716e+07	1.26347e+07	1.30706e+07	1.23774e+07	594934	578779	626116	643381	2.05691e+06	2.14539e+06	2.00228e+06	2.09729e+06	1.11427e+07	1.1301e+07	1.31676e+07	1.19753e+07	2.3571e+07	2.34318e+07	2.4868e+07	2.40661e+07
cysteine	1.41093e+06	1.34988e+06	2.43011e+06	1.37971e+06	1.17847e+06	674665	927308	1.07054e+06	540613	744282	411679	544998	397412	353653	305655	326225	2.26457e+06	2.74665e+06	2.42683e+06	2.38392e+06	880927	591786	657696	531616
Cystine	12641.2	16591.5	7972.03	9661.84	3227.6	N/A	3254.89	N/A	N/A	3222.03	N/A	N/A	N/A	6127.26	N/A	N/A	N/A	4288.11	N/A	N/A	N/A	N/A	2685.49	3465.22
cytidine	757277	725500	638202	737052	470731	468552	449109	542370	26678.3	14953.3	49881	12466.9	35194.1	29543.6	42436.3	28002.9	183016	220634	261246	256895	287280	229342	301583	290720
cytosine	1.18384e+06	1.08944e+06	1.11777e+06	1.16402e+06	1.25295e+06	1.24511e+06	1.22193e+06	1.12884e+06	819752	854733	937511	843312	1.20298e+06	1.11119e+06	1.04262e+06	1.07375e+06	965237	1.03896e+06	978822	925613	964217	939612	856383	925970
dAMP	202353	176923	216760	220563	179674	167606	136127	146119	237790	136521	187130	195127	160713	175771	160854	201065	659198	568811	483294	605075	280698	445205	284820	345225
dATP-nega	50568	67759.7	54125.1	72211.3	6338.73	8636.78	8539.53	13902.5	131987	129054	129621	165034	66155.6	93319	93569.7	94746	115714	94706.6	76343.5	109177	42196.1	27051.6	39497.6	18785.7
dCDP-nega	39318.2	28662.5	28493.1	24713.1	8089.12	4204.24	7083.37	15790.3	27950	46237.8	33035.3	49556.4	29374.4	22571.7	25394.5	39164.3	34906	31226.1	33322.2	31644.8	22173	13138.8	18657	14643.8
dCMP	53194.5	44392.5	42038.7	40870.1	10360.1	6985.76	9167.85	10750.4	63170.5	58611	77433	82230.5	46250.1	22617.3	27439.1	38168.7	94648.6	82547.5	95331	71330.7	64155.3	56581	53819.8	49299.3
dCTP-nega	137118	111849	136553	115265	26347.5	23121.7	18260.1	27317.8	130770	125227	113102	142281	106483	107049	106988	126908	122224	110135	106957	120994	66184.2	76916.2	67707.9	66146.1
dehydroascorbic acid	9140.32	8613.82	6796.09	11829.3	5252.99	13443.1	3302.84	N/A	3985.84	8603.29	5913.45	6437.68	4405.46	5536.39	8629.3	N/A	N/A	7527.34	6947.05	N/A	N/A	6880.31	12892.1	9264.31
deoxyadenosine	4303.72	9117.04	11106.2	6905.7	7046.03	6615.59	3219.26	7553.06	10031.6	45774.6	34807.7	28061.7	82238.6	63927.9	56482.4	41925.3	798913	622940	828259	1.26921e+06	1.18058e+06	1.35667e+06	9143.69	1.16234e+06
Deoxycholic acid	N/A	N/A	N/A	N/A	N/A	N/A	N/A	N/A	N/A	N/A	N/A	N/A	N/A	N/A	N/A	N/A	N/A	N/A	N/A	N/A	N/A	N/A	N/A	N/A
deoxyguanosine	29648.2	23123.9	19429.3	27715.2	10152.2	18222.7	12736.8	14916.7	20001.4	12481.2	21507.2	17209.6	17755.9	14014.2	6455.72	8486.51	19023.8	37094.2	29063.9	26362	31199.2	19894.5	16750.2	18651.2
deoxyinosine	30406.5	31696.9	31791.7	38170.1	21636.1	16097.5	21461.9	18810.1	81124.7	95720.7	90029	70471.1	27973.7	28409.9	29496.7	31723.6	8056.97	9680.37	11767.4	10851.8	8592.4	N/A	6446.08	4314.46
deoxyribose-phosphate	155120	143348	287729	21275.6	216207	209213	229327	181881	389863	418690	463032	524927	334974	380732	265258	287485	154876	161763	139474	160419	116506	91707.2	91062.2	92585
deoxyuridine	46245.4	27305.6	37103	39792.7	8602.2	15066.1	16669.6	8577.42	82664.2	77910.2	110126	66647.8	26400.5	37102.6	43952.7	24194.3	10755.5	18282.4	14494.1	10209.8	8011.08	6455.78	5913.96	N/A
dephospho-CoA-nega	4180.85	4296.97	N/A	6442.46	N/A	N/A	2661.61	N/A	5852.23	5886.1	4838.06	5912.78	N/A	4831.63	5371.78	3231.24	3772.25	N/A	3652.9	N/A	N/A	N/A	N/A	N/A
dephospho-CoA-posi	N/A	N/A	3792.87	N/A	N/A	N/A	N/A	N/A	9194.07	4784.35	5351.37	2688.23	N/A	6473.02	5920.36	8105.37	5105.33	N/A	N/A	N/A	N/A	4309.45	N/A	N/A
D-erythrose-4-phosphate	35447.5	23092.8	25410	23443.5	45597.8	37511.1	39147.7	39097.1	108115	82916.7	125172	101617	68603.5	61292.2	88596.6	46326.8	36496.5	49044.7	26594.9	48592.5	46590.5	49000.7	31417.7	34479
dGDP-nega	8.85041e+06	8.52698e+06	8.49435e+06	8.14959e+06	1.17475e+06	1.72514e+06	1.53394e+06	1.82236e+06	8.06307e+06	7.88663e+06	8.06767e+06	8.4009e+06	5.01981e+06	6.8939e+06	7.84934e+06	7.35514e+06	1.01159e+07	8.05695e+06	8.16757e+06	7.67891e+06	5.87017e+06	6.07585e+06	5.18125e+06	4.56837e+06
D-glucarate	79443.5	80225.5	70672.8	83986.7	37225	34093.8	44629.7	33035	152395	118395	103629	144624	90431.6	82739.7	89761.8	97172.5	308087	248802	231323	274528	172700	151702	185962	153795
D-gluconate	447364	374491	439664	379651	190916	169408	169857	166308	283042	313923	353743	329027	244346	235866	239189	219241	387583	400514	400192	441426	243612	200096	218371	271888
D-glucono-?-lactone-6-phosphate	3741.67	12610.6	8409.15	5713.47	2597.63	N/A	N/A	5227.02	7451.08	9535.35	8417.4	11518.2	9471.78	N/A	N/A	4548.95	7009.98	4144.97	5654.35	3975.86	9746.01	9359.3	N/A	4291.28
D-glucosamine-1-phosphate	16662	6005.2	N/A	15591.8	N/A	5291.57	6412.4	3109.52	5968.24	7981.83	3295.25	N/A	8603.84	8051.75	N/A	8080.49	7307.34	13428.6	6615.75	10158.6	10801.9	4841.37	5380.12	14465.3
D-glucosamine-6-phosphate	N/A	7477.68	8071.7	5900.57	12869.9	8926.98	N/A	N/A	8063.54	3763.17	8067.9	8067.71	5357.61	8068	3349.06	3731.24	4794.93	7795.49	N/A	7539.34	3751.28	5904.49	N/A	7495.1
D-glyceraldehdye-3-phosphate	215689	182691	275493	174663	107653	59033.5	133220	66910.1	411987	511680	391287	572756	218450	220712	164889	123533	394248	570414	480478	571475	292584	342326	305222	279784
dGMP	3779.36	6289.39	9663.06	4271.27	4287.77	5354.86	3699.95	8143.51	N/A	4034.45	3763.53	5908.81	7393.87	3699.77	12388.1	N/A	7528.55	N/A	10801.1	4321.67	N/A	4282.52	3724.8	7391.52
dGTP	3.06718e+07	2.91065e+07	3.09272e+07	2.84926e+07	6.64762e+06	7.79367e+06	7.01292e+06	1.16722e+07	4.01457e+07	4.02195e+07	4.11035e+07	4.18252e+07	3.65618e+07	3.84656e+07	3.77787e+07	3.98158e+07	4.20707e+07	4.0812e+07	3.97044e+07	4.12603e+07	3.03366e+07	3.14024e+07	2.85827e+07	2.14857e+07
dihydroorotate	181194	237726	206777	212088	173971	175302	183572	198828	142650	164756	133408	167594	130230	171804	156035	134724	164870	183971	172233	156685	242730	248560	215076	205509
dihydroxy-acetone-phosphate	279313	323926	404239	182850	107671	97200.1	132630	87587.3	594029	654509	503568	632444	228600	283106	250687	240641	594348	696909	559513	652169	392950	464133	380777	346492
Diiodothyronine	N/A	N/A	N/A	N/A	N/A	N/A	N/A	N/A	N/A	N/A	N/A	N/A	N/A	2687.58	N/A	N/A	N/A	N/A	N/A	N/A	N/A	N/A	N/A	N/A
dimethylglycine	2.67571e+06	2.52297e+06	2.64775e+06	2.70967e+06	2.61325e+06	2.53604e+06	2.42785e+06	2.60483e+06	1.7018e+06	1.7196e+06	1.62159e+06	1.68518e+06	1.80254e+06	1.81691e+06	1.71749e+06	1.77169e+06	2.44754e+06	2.25884e+06	2.2458e+06	2.28146e+06	2.3112e+06	2.32581e+06	2.34457e+06	2.3589e+06
DL-Pipecolic acid	2.79881e+07	2.69859e+07	2.8717e+07	2.90087e+07	4.93005e+07	4.40076e+07	4.68569e+07	3.90812e+07	3.12297e+07	3.88598e+07	3.6021e+07	3.63438e+07	4.297e+07	4.15724e+07	4.25721e+07	3.6054e+07	4.10407e+07	3.93332e+07	4.04038e+07	4.16854e+07	4.01216e+07	4.19481e+07	3.70036e+07	3.77476e+07
D-sedoheptulose-1-7-phosphate	300468	311190	247062	328216	187061	167741	189634	140045	361036	354388	356823	418117	373437	373860	338026	373215	274578	250761	225058	244657	276327	256151	243311	247908
dTDP-nega	53099.7	65432.2	97920.3	70438.1	10057.3	12392.1	N/A	10643.4	95372.5	126492	78004.5	104946	74594.7	68761.6	103801	91386.1	79903.3	77288.3	59656.3	59110.2	17764.9	24321.2	14494.3	29317
dTMP	26907.4	38701.4	18769.1	20926	N/A	N/A	4232.1	N/A	18816.1	20428.1	24733.9	34821.5	13982.1	4814.99	11829.9	4830.12	17743.3	5902.44	4334.57	4839.61	N/A	4830.84	N/A	3225.23
dTMP-nega	84348.6	71333.7	84559.7	78763	7504.32	10859.8	17211.1	10808.6	71633.3	95020.6	78981.2	68515.8	34902.9	42677.4	48644.3	30210.5	25593.3	31008.4	24291.5	24789.9	12672	10448.4	8577.53	11289.9
dTTP-nega	338772	319447	299666	340238	74024.6	75230.6	80848.3	66147.5	636202	605944	632174	733336	544817	622347	499576	607791	416973	435241	353215	404689	112092	153644	145362	115263
dUMP-nega	471567	473060	484737	381776	47978.3	43840.3	39159.5	38712.5	208204	229751	246138	209415	47314.6	45970.7	36527.5	52886.4	28172	23143.2	26900	22134.6	22789.3	14892.6	18787.9	23579.5
dUTP-nega	15128.7	12655.5	13012.6	14774.2	N/A	N/A	N/A	N/A	8603.42	24731.9	8466.37	25806.1	19410.6	16083.6	11601.9	13805.2	20229.8	11882.4	13643.5	8634.53	11332.2	9185.37	13831.8	3777.76
ethanolamine	20605.2	32006	27679.3	31029.9	38946.6	24134.7	21302.7	16282.1	156232	177571	126051	145751	122503	118243	120078	122749	121448	135868	103249	91620.7	81290.4	92901.9	80450.1	78308
FAD	435543	456643	496620	433326	105938	134440	82278.6	228541	263508	259723	243617	302764	190596	232855	199469	215622	267247	265104	280491	305128	101641	170465	120451	119919
Flavone	13156.8	6180.27	3721.15	11721.8	5928.05	3391.14	13684.8	5550.61	13869.1	19889.1	5352.55	15094.6	9752.2	9682.32	9374.53	5327.85	13815.1	13837.3	7550.5	11584	6524.53	15560.9	4652.6	N/A
FMN	6990.11	4837.93	4837.84	3763.67	N/A	N/A	N/A	N/A	3241.15	N/A	N/A	3212.63	N/A	N/A	N/A	4839.61	N/A	N/A	N/A	4838.04	N/A	N/A	N/A	N/A
folate	1.14217e+06	1.34068e+06	1.1007e+06	1.24261e+06	607968	620039	633288	723249	524569	701055	665867	699788	752051	582875	864674	535407	1.03561e+06	792231	983200	782366	669902	653041	655542	700106
fructose-1,6-bisphosphate	97282.2	136676	94512.4	107524	121619	132082	121885	91932.7	398737	370583	202350	220849	475498	573629	572008	514893	128225	128663	119481	122394	45660	68625.6	48070.6	74326.7
fructose-6-phosphate	12120.8	23432.5	16684.1	17495.1	45656.3	30686	33666.8	45655.3	57151.7	37010.3	24853.3	46164	74566.1	80463.1	74374.6	89395.9	5474.67	21938.7	15395.6	29015.3	16315.1	20373.3	24392.7	18147.6
fumarate	5.17721e+06	4.59108e+06	4.71331e+06	4.87657e+06	3.58346e+06	3.20873e+06	3.60103e+06	3.43941e+06	8.78028e+06	8.58858e+06	8.32614e+06	8.79302e+06	3.9216e+06	4.06835e+06	3.89916e+06	3.45724e+06	9.46754e+06	9.61679e+06	8.71117e+06	9.72193e+06	5.77943e+06	5.68317e+06	5.37628e+06	5.29775e+06
GDP-nega	300087	304158	342087	284958	38187.6	64970.5	57331.1	69388.8	162274	183992	211859	189281	139300	178005	210381	193670	195617	193932	192383	210980	165678	109408	118207	111300
Geranyl-PP	85548.7	60526.6	91263.5	12368.7	18473.6	19404.7	21357.7	39744.3	41586.2	61108.4	49221.2	44559.5	28799.5	58694.6	51184.1	29371.4	109563	6105.41	103987	108320	6263.31	62334.6	8108.63	4700.9
glucono-?-lactone	10637.3	17194.4	11829.9	10225.7	10215.4	10213.2	18289.8	13450.4	27960.4	27368	23072.2	25272.1	10218.3	8645.26	11278.5	13443.6	120448	100560	116164	127444	109092	111893	82865.3	104852
glucosamine	83408.4	111809	101716	115070	105443	81064.1	59153.1	61328.2	111029	133294	121018	116309	109251	144816	113791	85415	97816.2	86965.2	132097	105828	77216.2	60932.7	87930.9	85173.8
glucose-1-phosphate	263406	227782	296379	206334	211769	229356	250333	228490	334786	344693	291482	411399	328269	338957	305345	271243	181901	249151	186357	222255	209598	232856	217064	226310
glucose-6-phosphate	39064.9	53745.5	28478.2	26700.1	74896.6	36310.3	57083.3	101509	20134.7	61803.8	29968.9	28787.2	18766.9	89037.6	21413	58592.6	26829	43918.9	37377	42361.3	18714.7	12106.1	21514.2	106478
glutamate	3.30346e+07	3.39272e+07	3.38239e+07	2.92298e+07	4.45763e+07	4.23797e+07	4.19435e+07	4.4175e+07	4.06457e+07	3.8229e+07	3.58019e+07	3.59615e+07	3.91125e+07	4.72456e+07	4.07284e+07	4.04131e+07	3.97203e+07	3.96617e+07	3.96192e+07	4.04525e+07	4.47982e+07	4.59516e+07	4.18506e+07	4.06991e+07
glutamine	6.2857e+06	5.67418e+06	6.11409e+06	9.01627e+06	4.27384e+07	4.0374e+07	4.47001e+07	4.25217e+07	4.13267e+07	4.54271e+07	4.39816e+07	4.49875e+07	4.22754e+07	4.15757e+07	4.30847e+07	4.44396e+07	3.60119e+07	3.99183e+07	3.94156e+07	3.86595e+07	3.79233e+07	3.95278e+07	3.65493e+07	3.5864e+07
glutathione	4.32525e+07	2.91325e+07	2.98333e+07	3.23677e+07	3.90435e+07	5.42602e+07	5.09999e+07	4.60153e+07	4.067e+07	3.59406e+07	3.04135e+07	3.32924e+07	3.03879e+07	2.97904e+07	3.13892e+07	3.30264e+07	3.47947e+07	3.51367e+07	3.31948e+07	3.11936e+07	4.49385e+07	4.31595e+07	4.41773e+07	4.23541e+07
glutathione disulfide-nega	1.84493e+07	1.79947e+07	1.66583e+07	1.70351e+07	2.15494e+07	1.91066e+07	2.16167e+07	2.05591e+07	2.42302e+07	2.38385e+07	2.41764e+07	2.39638e+07	2.16354e+07	2.33125e+07	2.18832e+07	2.0161e+07	2.15908e+07	2.19999e+07	2.2054e+07	2.38572e+07	2.04034e+07	2.12725e+07	1.99375e+07	2.33957e+07
glutathione disulfide-posi	1.35486e+07	1.23795e+07	1.36096e+07	1.26699e+07	1.55803e+07	1.23894e+07	1.591e+07	1.40048e+07	2.16512e+07	2.05435e+07	2.06639e+07	2.06009e+07	1.5502e+07	1.71753e+07	1.61534e+07	1.46347e+07	1.75961e+07	1.75249e+07	1.85429e+07	1.91201e+07	1.42846e+07	1.40979e+07	1.3989e+07	1.61878e+07
glutathione-nega	2.2583e+07	1.89142e+07	2.22217e+07	2.28733e+07	3.53712e+07	3.58248e+07	3.69746e+07	3.09332e+07	2.18924e+07	3.16788e+07	2.10627e+07	2.36069e+07	2.25081e+07	2.16126e+07	2.22667e+07	2.33006e+07	2.93028e+07	1.85308e+07	1.76308e+07	2.35917e+07	2.98349e+07	3.03627e+07	2.90171e+07	2.49059e+07
glycerate	7175.01	6556.69	9075.44	22147.3	10665	11106.6	14664.2	8757.41	69051.5	15563	26955.6	7303.46	13575.8	18284.6	4416.09	12889.1	122117	14786.1	103730	10351.3	215239	9505.83	10811.4	177009
Glycerophosphocholine	3.25001e+07	2.96511e+07	3.35457e+07	3.36566e+07	4.15955e+07	3.60509e+07	4.10116e+07	3.64229e+07	7.37042e+07	6.80931e+07	6.58893e+07	6.44849e+07	5.70728e+07	6.01008e+07	5.45316e+07	5.49739e+07	4.23626e+07	5.38088e+07	5.29762e+07	5.42366e+07	5.7387e+07	5.31883e+07	5.39394e+07	3.87876e+07
glycine	167871	120449	158097	183161	132283	147350	108156	123143	76894.5	115956	84451.7	70978.1	122439	115118	91447.6	120962	192440	197717	237135	205948	225739	221801	251660	243748
glycolate	N/A	25829.2	23346.1	15546.3	13693.5	N/A	30772.3	20756.7	36952.9	31418.4	23205.8	27456	15807.3	26576.9	25126.2	23400.1	20870.7	19448.3	8209.13	N/A	24142.8	26808.4	13646.9	38845.9
glyoxylate	23167.7	19760.4	18585.8	21797.1	42755.1	37729.1	33867.3	33191.5	35692.7	38674.3	38718.1	34449.6	38610	46867.4	35066.7	32787.4	37937.6	39469.6	32159.1	41390.2	39290.7	25377.8	42753.9	27157.9
GMP	582052	627912	556131	549701	339759	352928	186689	253537	118613	110251	106657	121256	89794.4	141865	191574	133777	248547	164409	230134	175904	325131	709517	204668	536387
GTP-nega	1.68175e+06	1.7448e+06	1.7665e+06	1.43524e+06	278607	331951	272884	502013	1.63217e+06	1.72425e+06	1.86037e+06	2.10118e+06	1.30341e+06	1.62286e+06	1.31772e+06	1.72523e+06	1.86518e+06	1.9569e+06	1.9109e+06	1.79903e+06	694155	867201	760550	512426
Guanidoacetic acid	73059.9	49644.3	74295.5	68784.6	99799	94084.9	82437.4	95549.5	59381.4	51436.2	57296.9	50131.5	62891.9	78686.8	85487.8	72663	69308.9	80318.8	85969.4	89247	83895.5	79217.9	70999.4	86140.2
guanine	56969.3	41225.1	23154	25788.7	5062.4	26658.9	50855.3	23340	24598.6	31849.1	43249.2	14432	23378.5	34180	25071.8	23487.4	35203.8	37283.7	22483.5	72577.2	71152.1	83697.1	71398.1	66210.4
guanosine	23321	26151.5	12710.8	16074.5	16721.5	13518.6	18170.1	37176.6	N/A	6610.83	11300.9	15563.5	8616.44	11490.8	19474.8	10354.3	20653.1	15691.9	19097.8	26983.9	29550.9	33908.1	74062.2	39709.1
guanosine 5-diphosphate,3-diphosphate	111209	108620	89262	116149	32533.4	36916.1	39794	63431.5	46788.8	44112.8	45171.8	47054.5	55973	75285.7	59693.2	72592.9	76904.5	80154.5	70441.5	76361.1	62906.6	62317.7	37772.4	24812.7
hexose-phosphate	1.98928e+06	2.0356e+06	2.05787e+06	1.97207e+06	1.9929e+06	1.46674e+06	1.87053e+06	1.44453e+06	3.03733e+06	2.57426e+06	2.21415e+06	3.00832e+06	3.06972e+06	3.0997e+06	2.77367e+06	3.14822e+06	2.85901e+06	2.57308e+06	2.47595e+06	2.63029e+06	2.39209e+06	2.26392e+06	1.71505e+06	2.35721e+06
histidine	1.13671e+08	1.03435e+08	1.06944e+08	1.12453e+08	1.00611e+08	1.01724e+08	9.64833e+07	9.52036e+07	1.0318e+08	1.02834e+08	9.86766e+07	1.03021e+08	9.62841e+07	9.74193e+07	1.0059e+08	9.67634e+07	1.02989e+08	1.11112e+08	1.12695e+08	1.10334e+08	9.45417e+07	8.99774e+07	9.07033e+07	9.16205e+07
histidinol	9639.03	8609.04	4250.61	4389.48	15030.2	6966.76	13809.4	7573.63	6986.82	10774.5	9144.43	8065.78	10719.4	5914.15	7527.31	14544.9	16064.2	16086.7	7986.04	9679.29	11318.3	13981.5	18274.2	20970.6
homocysteic acid	11759.2	17125.1	17777.7	17268.6	9661.28	11829.9	7003.57	11828.5	16000.8	9113.26	14063.3	12728.3	12242	11339.5	11997.9	8314.5	9139.74	8077.65	5992.39	5408.83	N/A	6946.1	6760.04	7063.39
homocysteine	2.2725e+06	2.39114e+06	2.11996e+06	2.09558e+06	3.46689e+06	3.35708e+06	3.19541e+06	3.37865e+06	1.55547e+06	1.55509e+06	1.51899e+06	1.53341e+06	2.393e+06	2.34669e+06	2.22871e+06	1.91268e+06	1.49212e+06	1.60929e+06	1.72443e+06	1.50174e+06	1.79327e+06	1.66923e+06	1.45151e+06	1.4964e+06
homoserine	210769	191248	188882	156892	181662	130125	127345	176498	107814	111149	123319	98824.5	120444	122341	148323	145191	192487	161810	192243	154774	185776	216779	202196	172246
Hydroxyisocaproic acid	20154.4	27754.3	27214.1	16429.6	217600	40865.9	17029.4	20481.6	181737	24167.3	17859.6	19594.9	21213.1	26000.4	42777.5	17413.6	238622	28654.4	23382.7	24669.8	265736	230916	250353	41975
Hydroxyphenylacetic acid	535932	201478	196435	224568	494160	32789.4	477729	181440	28897.8	431632	453010	172687	474308	461820	29851.1	160992	114326	628997	105814	212849	36323.5	45793.7	47613.6	639137
hydroxyphenylpyruvate	153388	126331	132693	140316	151485	161061	155326	155677	88580	107724	100052	90264.7	131632	109024	95893.1	102414	173226	138066	159034	172072	180636	205345	178130	182433
hydroxyproline	8.87227e+06	8.64043e+06	8.90778e+06	8.93759e+06	8.43751e+06	9.04471e+06	7.85985e+06	8.1461e+06	2.748e+06	2.86033e+06	3.02518e+06	2.69169e+06	4.6032e+06	4.41385e+06	4.43539e+06	4.11808e+06	5.09893e+06	5.12056e+06	5.64146e+06	5.5518e+06	6.94029e+06	7.20667e+06	6.58813e+06	6.89875e+06
hypoxanthine	107105	82877.4	90338.7	132615	41996	46963.2	41256.9	55010.9	66181.6	48107.3	29234.4	67490.3	259935	32796.6	31005.2	26774	91411.1	85448.5	97982.7	112112	127663	117802	135938	129694
IDP-nega	1.22742e+06	1.25222e+06	1.01533e+06	1.045e+06	143753	218093	196108	194116	1.06539e+06	1.00707e+06	1.03121e+06	1.19114e+06	577017	850285	932210	969253	1.286e+06	1.18415e+06	1.03104e+06	1.06744e+06	763375	823035	649299	592728
Imidazole	N/A	N/A	N/A	N/A	N/A	N/A	N/A	N/A	N/A	N/A	N/A	N/A	N/A	N/A	N/A	N/A	N/A	N/A	N/A	N/A	N/A	N/A	N/A	N/A
Imidazoleacetic acid	19411.4	37959.4	35185	55918.6	27052.7	28786.4	34490.8	11530.8	20272	19083.1	36570.3	5763.15	27571	31047.5	N/A	15820.7	43780.6	57941.6	44643.4	40247.9	46214.2	28292.2	37611.9	37622.8
IMP	902142	947324	848259	671333	216300	230637	255015	210578	427061	459483	423965	553991	178618	281227	332253	280721	691092	525685	732976	560271	397883	472848	283064	389988
indole	928263	988954	931649	1.0123e+06	937373	873961	943426	939487	813150	864921	823750	870136	1.06305e+06	1.03784e+06	942806	987418	941851	852710	931701	753617	833311	824835	721407	729156
Indole-3-carboxylic acid	682853	576322	604185	595821	1.73743e+06	1.66862e+06	1.67375e+06	1.46958e+06	2.36879e+06	2.44563e+06	2.25809e+06	2.25578e+06	2.17813e+06	2.63713e+06	2.01351e+06	2.28576e+06	388254	379208	331913	478982	434802	432609	396467	360570
Indoleacrylic acid	290255	275986	287440	375493	296031	282089	326357	286234	366575	371796	342961	347324	340193	322749	364011	382247	290182	332835	348845	305790	309282	330051	297347	339744
inosine	3.20826e+06	2.62773e+06	4.56876e+06	1.60663e+06	459824	380635	416502	664638	2.11402e+06	2.11297e+06	1.99022e+06	8.10186e+06	412268	347203	830753	401429	957564	4.31768e+06	1.53628e+06	4.3504e+06	397638	389413	1.03073e+06	382487
isocitrate	97027.5	65468.3	64076.7	114107	586585	697503	629802	725396	60550.9	45204.9	52630.9	42104.9	143310	159446	124729	225944	130237	110765	115456	142233	154347	136638	140134	229485
Kynurenic acid	231798	258750	232223	208868	2.55082e+06	2.69931e+06	2.3348e+06	2.19107e+06	472046	587526	456630	554332	3.87363e+06	2.96241e+06	3.77907e+06	2.9883e+06	520415	353283	374253	356558	1.26018e+06	1.44676e+06	1.20254e+06	1.30829e+06
Kynurenine	250277	239095	282298	285878	336701	313259	327321	305694	982482	1.0774e+06	947365	1.01068e+06	424392	383671	356077	444894	232237	216968	243805	232661	286575	249257	237972	247991
lactate	8.83093e+07	8.86374e+07	8.89288e+07	9.43653e+07	8.29115e+07	8.25044e+07	8.70399e+07	8.05927e+07	7.83836e+07	8.18994e+07	8.26256e+07	8.04272e+07	8.51737e+07	8.61453e+07	8.6378e+07	8.12362e+07	9.8226e+07	9.69127e+07	9.56125e+07	9.7489e+07	9.33732e+07	9.72648e+07	9.67997e+07	9.4678e+07
L-arginino-succinate	254558	274236	253411	327865	483417	485615	558637	457420	1.02844e+06	977502	835216	1.02354e+06	1.15806e+06	1.05412e+06	1.00123e+06	961453	454719	501297	591821	467226	669879	820147	677052	717271
leucine-isoleucine	6.77572e+07	6.78936e+07	6.36157e+07	6.61257e+07	1.93899e+07	2.04122e+07	6.1845e+07	2.07829e+07	7.39229e+07	7.3553e+07	7.74133e+07	8.06511e+07	6.49809e+07	7.30812e+07	6.87982e+07	6.8499e+07	7.05771e+07	7.05624e+07	6.88349e+07	7.59978e+07	6.06712e+07	6.87178e+07	5.99483e+07	6.38469e+07
lipoate	N/A	N/A	N/A	N/A	N/A	N/A	N/A	N/A	4804.84	N/A	N/A	N/A	3207.36	N/A	N/A	N/A	3224.84	N/A	N/A	N/A	N/A	3763.6	N/A	N/A
lysine	2.22983e+07	1.8804e+07	1.9528e+07	2.30757e+07	1.97378e+07	2.1499e+07	2.11175e+07	1.67143e+07	1.52408e+07	1.64777e+07	1.6444e+07	1.58074e+07	2.14195e+07	2.04273e+07	1.9494e+07	1.84088e+07	2.58579e+07	2.55081e+07	2.22275e+07	2.69084e+07	2.4734e+07	2.45872e+07	2.21539e+07	2.21678e+07
malate	9.16461e+06	7.90506e+06	8.1057e+06	9.19636e+06	1.17825e+07	1.38989e+07	1.43808e+07	1.36485e+07	1.27708e+07	1.23408e+07	1.31944e+07	1.30804e+07	1.63177e+07	1.62975e+07	1.6434e+07	1.49548e+07	1.55989e+07	1.66074e+07	1.57053e+07	1.77673e+07	1.95421e+07	1.97959e+07	1.82415e+07	1.88293e+07
Maleic acid	5.05579e+06	4.65839e+06	4.74083e+06	4.70916e+06	3.55956e+06	3.51875e+06	3.45e+06	3.47148e+06	8.50877e+06	8.0409e+06	8.15578e+06	8.7544e+06	4.21674e+06	4.19611e+06	3.93925e+06	3.44387e+06	9.40381e+06	9.82289e+06	8.80416e+06	9.50969e+06	5.57682e+06	5.33117e+06	4.96234e+06	5.48607e+06
malonyl-CoA-nega	N/A	N/A	N/A	N/A	N/A	N/A	N/A	N/A	N/A	N/A	N/A	N/A	N/A	N/A	N/A	N/A	N/A	N/A	N/A	N/A	N/A	N/A	N/A	N/A
malonyl-CoA-posi	N/A	N/A	N/A	N/A	N/A	N/A	N/A	N/A	3224.84	N/A	N/A	N/A	N/A	N/A	N/A	N/A	N/A	N/A	N/A	N/A	N/A	N/A	N/A	N/A
methionine	2.4947e+07	2.4996e+07	2.53674e+07	2.48726e+07	2.94069e+07	2.69688e+07	2.72385e+07	2.79149e+07	1.5342e+07	1.93121e+07	1.71032e+07	1.69963e+07	2.52051e+07	2.18948e+07	2.17378e+07	2.16805e+07	1.80251e+07	1.6295e+07	1.88769e+07	1.69193e+07	2.25294e+07	2.34832e+07	2.14686e+07	2.23443e+07
Methionine sulfoxide	1.85471e+06	1.65768e+06	1.68405e+06	1.72522e+06	2.14246e+06	1.79413e+06	2.12283e+06	1.86914e+06	932051	1.18822e+06	988557	880738	1.69102e+06	1.36726e+06	1.33739e+06	1.24878e+06	1.40608e+06	1.32899e+06	1.09965e+06	1.40688e+06	1.43247e+06	1.27389e+06	1.34185e+06	1.33313e+06
Methylcysteine	1.3004e+07	1.25561e+07	1.12487e+07	1.10946e+07	1.52628e+07	1.24e+07	1.37344e+07	1.42326e+07	7.81773e+06	8.39447e+06	9.47417e+06	8.3413e+06	1.24539e+07	1.17267e+07	1.14952e+07	1.14864e+07	8.01219e+06	8.54486e+06	9.10866e+06	8.23796e+06	1.17101e+07	1.1532e+07	1.17027e+07	1.242e+07
Methylmalonic acid	7.44896e+06	7.45628e+06	7.3207e+06	7.44364e+06	6.92905e+06	6.88647e+06	6.92471e+06	6.09666e+06	8.58406e+06	8.96317e+06	9.37407e+06	9.08646e+06	1.48279e+07	1.56356e+07	1.56051e+07	1.392e+07	5.97597e+06	5.70682e+06	5.56448e+06	6.09805e+06	6.74007e+06	6.78815e+06	6.93763e+06	6.92527e+06
methylnicotinamide	192059	65946.7	28224.6	26397.5	48367.7	7093.5	12439.1	17279.2	13179.4	134919	183682	80919.1	74415.3	34629	29224.1	21178.7	8363.91	2984.56	3098.36	10228	7653.47	14224.6	11255.4	12204.6
myo-inositol	6.20254e+07	5.89956e+07	6.29158e+07	6.0877e+07	5.96405e+07	5.81463e+07	5.90819e+07	5.6657e+07	5.62651e+07	5.43801e+07	5.31574e+07	5.52683e+07	4.71843e+07	4.84932e+07	4.40006e+07	4.50812e+07	7.7131e+07	7.77498e+07	7.5149e+07	7.6528e+07	6.72044e+07	6.78894e+07	6.67427e+07	6.64263e+07
N1-Methyl-2_2-pyridone-3_5-carboximide	4275.01	N/A	8903.98	N/A	N/A	4149.19	N/A	N/A	N/A	N/A	N/A	8509.96	5954.44	5898.46	N/A	N/A	N/A	3835.11	N/A	N/A	N/A	N/A	N/A	N/A
N1-Methyl-2_4-pyridone-3_5-carboximide	9459.56	5311.24	4069.59	2936.34	14044.4	4995.39	N/A	N/A	N/A	9386.47	N/A	8377.06	11003.8	N/A	3359.54	7133.73	11577.1	5237.42	13277.1	7710.72	N/A	4207.66	6378.35	6175.36
N6-Acetyl-L-lysine	2.68493e+07	3.19189e+07	4.68331e+07	4.86666e+07	3.22402e+07	5.20375e+07	6.0823e+07	4.83761e+07	2.22199e+07	3.43125e+07	3.59409e+07	3.49887e+07	2.219e+07	4.1586e+07	3.41038e+07	2.92043e+07	5.2455e+07	4.46284e+07	3.3031e+07	5.52654e+07	3.19532e+07	5.34459e+07	4.90873e+07	5.09766e+07
N-acetyl spermidine	452444	467291	205107	96549.1	99301.9	66746.1	82812.1	65590.9	45575.2	52494.2	67614	71284	50919.6	65148.3	123189	145934	90677	86219.2	113422	110171	110701	124621	203866	142250
N-acetyl spermine	155659	208899	154196	167982	198707	206712	191157	207527	93111	214883	230510	190817	178844	185135	254961	258637	11879.4	133672	142942	156797	153259	173988	192279	139255
N-acetyl-glucosamine	162482	175971	205621	152691	216802	221937	206165	213211	155875	155720	128872	155895	492116	429227	433940	451994	260137	200392	251537	180555	313234	313312	306624	291477
N-acetyl-glucosamine-1-phosphate	209559	228923	151512	210754	2.20071e+06	1.94719e+06	2.23714e+06	1.18039e+06	5.00364e+06	4.68415e+06	3.88195e+06	4.03038e+06	8.37174e+06	8.88508e+06	8.27937e+06	8.31825e+06	2.08385e+06	1.73999e+06	1.40612e+06	1.20731e+06	3.60724e+06	2.49833e+06	1.97551e+06	3.05354e+06
N-acetyl-glutamate	99564.9	84910.8	89036.8	99992.7	958613	846766	854503	867492	214843	214942	205255	273781	966678	941120	890443	937038	270844	207302	275742	282803	649047	642700	499978	618978
N-acetyl-glutamine	245374	325516	301950	326291	153691	153022	440791	107571	70650.9	70392	670942	720974	402019	169346	810600	270127	576581	166011	253761	377584	451156	553890	422793	1.09177e+06
N-Acetyl-L-alanine	7.70727e+06	6.85443e+06	7.2825e+06	6.82151e+06	7.81144e+06	7.6865e+06	8.04203e+06	7.72816e+06	1.12021e+07	1.16995e+07	1.07843e+07	1.13381e+07	1.31453e+07	1.38855e+07	1.36746e+07	1.34444e+07	2.87069e+07	2.86211e+07	2.78115e+07	3.08812e+07	2.39283e+07	2.39861e+07	2.14495e+07	2.40421e+07
N-acetyl-L-ornithine	6103.29	9691.58	4206.54	N/A	N/A	N/A	3316.24	N/A	2833.3	4467.58	5341.41	6182.52	5437.73	10240.7	8690.95	N/A	N/A	8796.62	N/A	5482.13	6137.33	N/A	2942	4478.04
N-Acetylputrescine	6920.95	28612.3	42101.3	22329.7	26850.8	16830.7	N/A	N/A	7546.97	14594.2	N/A	23015.5	22070.4	15805.2	10508.5	18712	20940.2	18208	10594.6	16280.6	25619.8	42672.2	25164	32052.5
NAD+_nega	3.86547e+06	4.41972e+06	4.55125e+06	3.96675e+06	4.61292e+06	4.86706e+06	5.34391e+06	4.99851e+06	2.84726e+06	2.82178e+06	2.49594e+06	2.42946e+06	4.48781e+06	5.0489e+06	4.4706e+06	4.42376e+06	5.23841e+06	6.31586e+06	5.95622e+06	6.24684e+06	1.00954e+07	9.259e+06	9.6353e+06	9.89388e+06
NAD+_posi	1.36868e+07	1.31611e+07	1.39676e+07	1.33666e+07	1.46235e+07	1.45451e+07	1.4428e+07	1.49094e+07	9.78539e+06	1.01801e+07	9.24552e+06	1.09963e+07	1.26901e+07	1.34731e+07	1.36571e+07	1.3281e+07	2.19656e+07	2.24176e+07	2.1684e+07	2.21991e+07	2.35901e+07	2.42736e+07	2.1314e+07	2.47657e+07
NADH	246288	207021	164006	168316	51086.6	38718	45171	51084.5	265112	210761	222626	204866	57019.5	86037.2	82536.9	102702	335324	319410	289766	360709	93567.2	103949	105394	120955
NADH-nega	78506.9	48393.8	48935.1	46782.1	26351.6	14519.8	20434.5	23658.7	69882.4	66174.4	77547.3	61832.6	25274.6	30107.3	33311.7	44097.7	79581.3	122603	82216.7	118299	28446.4	54198.7	33876.1	39259.3
NADP+_nega	395573	358750	348379	336093	74199.8	113417	96340.5	144764	599329	587181	511860	592462	266250	284601	290330	300047	616380	634824	510474	533633	137783	189326	173680	127420
NADP+_posi	1.86376e+06	2.02779e+06	2.27508e+06	2.01824e+06	416383	514636	436509	685236	3.03175e+06	3.53574e+06	2.97729e+06	3.51661e+06	1.39034e+06	1.33433e+06	1.22083e+06	1.65324e+06	3.34785e+06	3.40134e+06	3.37732e+06	3.5213e+06	734599	826660	917080	661752
NADPH	6999.09	N/A	3233.25	N/A	10207.7	7526.03	10737	N/A	4839.73	3763.48	N/A	4824.35	22008.9	25748.9	34378.6	31991.3	39839.6	2631.27	17963.4	4826.09	18706.7	16667.5	N/A	20969.9
NADPH-nega	4839.82	N/A	3224.75	4303.34	2147.28	N/A	3790.55	3763.68	5375.47	6988.45	5375.53	5376.73	5924.53	10217.2	11309.5	18301.9	15592.9	8604.57	10755.5	2687.11	2706.95	5919.2	N/A	4316.13
N-carbamoyl-L-aspartate	81717.4	62930.2	82691.2	83889.7	97259.1	80048.4	59479	95864.1	74807.1	69886.3	64941.8	71604.3	76860.9	71519.9	74237.3	68848	78960.6	95711.4	115077	80688.2	109157	73705.8	80089.5	108908
N-carbamoyl-L-aspartate-nega	226794	216186	191106	249453	186916	203487	216750	159978	252237	255416	266319	308511	251673	238567	275295	235012	152630	159558	144790	198401	152491	143074	152230	180872
Ng,NG-dimethyl-L-arginine	3.42003e+07	3.40869e+07	4.05367e+07	4.22202e+07	4.52537e+07	4.35153e+07	4.62686e+07	3.39778e+07	2.34329e+07	2.62324e+07	3.1501e+07	2.58645e+07	3.37872e+07	3.43986e+07	2.83448e+07	2.75654e+07	4.16235e+07	3.66818e+07	3.35228e+07	3.70137e+07	3.31757e+07	3.29419e+07	3.05445e+07	3.08164e+07
nicotinamide	8.93271e+07	8.16681e+07	8.39854e+07	7.77343e+07	9.05501e+07	9.05942e+07	9.52497e+07	7.58346e+07	6.32994e+07	6.77096e+07	6.57068e+07	6.4752e+07	7.44505e+07	7.88919e+07	7.15837e+07	6.47463e+07	5.31515e+07	3.82223e+07	5.26537e+07	9.84927e+07	1.02041e+08	1.00888e+08	8.95018e+07	1.00988e+08
Nicotinamide Riboside	19048.9	36830.6	24823.2	33420.5	57120.2	37671.5	37674.3	25857.5	6131.06	21830.3	17455.2	19615	5544.54	29464.1	28127.1	29580.9	23125	40713.6	47208.8	37690.7	31702.9	16037.2	22433.6	15280.8
Nicotinamide ribotide	753382	722956	724421	1.02762e+06	227861	232127	282198	248103	482842	418512	436114	403265	490394	528081	544939	651175	429650	725378	739186	819788	441920	490647	436430	467762
nicotinate	162820	N/A	161878	215482	114719	159999	N/A	85957.7	116489	153942	125217	72799.2	81227.7	144025	79938.2	108629	N/A	61529.8	85558.2	209647	N/A	155118	146504	118639
O8P-O1P	174573	175922	148999	197958	59397.3	51469.8	91503.4	43460.1	273471	250458	214993	214776	252846	330804	231735	204868	165038	175832	149473	157536	183631	170245	109390	132904
O-acetyl-L-serine	467861	434846	397794	456266	583600	461968	450886	483137	329765	354106	367550	373090	350449	434694	305886	365489	415741	318046	404058	366192	457023	444596	401757	444243
OBP	14110.9	9699.25	12401.2	12067.7	N/A	13399.1	9482.55	14088.6	7653.89	12092.5	28949.9	11220.9	47992.8	32482.4	41257	39062.4	20122.9	19018.6	5464.96	8923	21426.8	14319.1	8976.19	14889.3
ornithine	6.64179e+06	6.05983e+06	6.60613e+06	7.24946e+06	7.53379e+06	7.04651e+06	6.99451e+06	7.43767e+06	4.9269e+06	5.35064e+06	6.48093e+06	5.52783e+06	9.22901e+06	8.84019e+06	8.22791e+06	7.34163e+06	6.77285e+06	5.95347e+06	6.12363e+06	6.14752e+06	5.67597e+06	5.71576e+06	5.54512e+06	5.15991e+06
orotate	425084	333228	264878	396210	1.06652e+06	1.37621e+06	1.07528e+06	1.03762e+06	320529	393428	191612	208605	529905	442392	351086	458764	279732	304974	413913	262722	287646	636229	279520	492457
orotidine-5-phosphate	13695	17295.9	8025.51	11314.3	7547.2	7508.14	18217.6	N/A	6421.55	5777.44	5614.03	4809.46	10481.4	8179.99	10744.5	6919.86	3700.87	N/A	6088.87	8071.55	9269	9072.28	6310.29	10970.9
oxaloacetate	852207	864436	720469	796070	898646	948622	897767	888270	721954	730853	699392	716114	723390	847074	751197	727218	754460	805709	578478	999697	761775	700139	679550	1.05929e+06
p-aminobenzoate	11989.2	25978.1	42468.6	39119.3	28529.5	22968.3	32879.6	36517.4	25685.9	56363.9	35532.9	14309.5	54572.1	23981.7	16831.9	24246.8	21718.1	22187.8	24188	249303	51392.5	30030.7	29127.2	30173
pantothenate	2.79772e+07	2.64848e+07	2.75752e+07	2.99456e+07	3.05201e+07	2.83543e+07	2.94561e+07	2.85435e+07	3.18583e+07	3.17985e+07	3.30849e+07	3.29662e+07	3.45428e+07	3.55057e+07	3.46155e+07	3.45116e+07	3.81144e+07	4.12345e+07	4.03543e+07	4.18317e+07	4.01838e+07	3.96829e+07	3.78801e+07	3.71604e+07
phenylalanine	3.77672e+07	3.90363e+07	3.63889e+07	3.4197e+07	4.00986e+07	3.71194e+07	3.86412e+07	3.79708e+07	3.53828e+07	3.74073e+07	3.56149e+07	3.70794e+07	3.64784e+07	4.04444e+07	3.45171e+07	3.66729e+07	3.45487e+07	3.71862e+07	3.76432e+07	3.77789e+07	3.74369e+07	3.69416e+07	3.81791e+07	3.94001e+07
Phenyllactic acid	1.96553e+06	1.79393e+06	2.07371e+06	2.01893e+06	2.35271e+06	2.26876e+06	2.44045e+06	2.39677e+06	1.88814e+06	2.09136e+06	2.00345e+06	1.86984e+06	2.27502e+06	2.49594e+06	2.28932e+06	2.03008e+06	1.45401e+06	1.58388e+06	1.53746e+06	1.60999e+06	1.80054e+06	1.81039e+06	1.8294e+06	1.75883e+06
Phenylpropiolic acid	274523	269270	312625	381918	4.21234e+06	4.20632e+06	4.79698e+06	4.62187e+06	1.75969e+07	1.76108e+07	1.61413e+07	1.66495e+07	1.47755e+07	1.65819e+07	1.41906e+07	1.50977e+07	1.06994e+07	1.04056e+07	8.9795e+06	9.98442e+06	3.45524e+06	4.18071e+06	2.72306e+06	3.50267e+06
phenylpyruvate	1.10731e+06	1.0142e+06	1.7526e+06	730499	1.39773e+06	1.066e+06	1.3365e+06	1.5513e+06	151630	144110	126973	160528	237257	259697	242069	230504	269090	261919	330040	339514	1.69926e+06	1.46995e+06	1.59586e+06	1.48657e+06
phosphoenolpyruvate	674554	522888	541548	538355	101444	129523	173753	116539	519188	430765	531808	522031	333295	401055	395795	87582.7	417949	461844	353827	379192	296288	405327	254714	343234
Phosphorylcholine	1.83161e+08	1.62134e+08	1.82745e+08	1.91794e+08	1.89169e+08	1.81571e+08	1.93189e+08	1.81947e+08	1.81062e+08	1.83472e+08	1.89561e+08	1.79421e+08	2.14703e+08	3.13167e+07	3.48243e+07	1.68565e+08	2.06614e+08	1.5808e+08	2.0081e+08	2.0867e+08	2.40103e+07	2.34759e+07	2.44882e+07	2.4641e+07
p-hydroxybenzoate	850983	940709	792269	1.34303e+06	906064	866699	1.0121e+06	767907	1.04187e+06	708266	730380	788679	1.02663e+06	738017	903044	646008	1.01086e+06	1.28694e+06	1.86536e+06	1.8365e+06	1.51959e+06	1.59323e+06	39905.4	1.43017e+06
prephenate	N/A	N/A	3244.16	N/A	N/A	N/A	N/A	N/A	N/A	N/A	N/A	N/A	N/A	N/A	N/A	N/A	N/A	N/A	N/A	N/A	N/A	N/A	N/A	N/A
proline	1.19651e+07	4.65381e+07	4.82189e+07	1.08138e+07	7.61036e+06	6.45787e+06	7.32606e+06	6.80794e+06	3.50734e+07	3.46865e+07	3.60118e+07	3.40015e+07	6.91488e+06	1.05632e+07	4.27719e+07	3.98023e+07	3.8853e+07	3.94009e+07	3.96278e+07	4.08614e+07	4.21706e+07	4.02024e+07	4.49344e+07	3.99398e+07
propionyl-CoA-nega	N/A	N/A	N/A	N/A	N/A	N/A	N/A	N/A	N/A	N/A	N/A	N/A	N/A	N/A	N/A	N/A	N/A	N/A	N/A	N/A	N/A	N/A	N/A	N/A
propionyl-CoA-posi	N/A	N/A	3763.64	N/A	N/A	N/A	N/A	N/A	N/A	N/A	N/A	N/A	N/A	N/A	N/A	N/A	N/A	11292.7	N/A	N/A	N/A	N/A	N/A	N/A
purine	2.41192e+06	2.43792e+06	2.42594e+06	2.29958e+06	2.5996e+06	2.41002e+06	2.34144e+06	2.56019e+06	1.84099e+06	1.94646e+06	1.95499e+06	2.02092e+06	2.40686e+06	2.44842e+06	2.17624e+06	2.25637e+06	2.18698e+06	2.15347e+06	2.18053e+06	2.02577e+06	2.17163e+06	2.18661e+06	1.84562e+06	2.09015e+06
putrescine	1.33123e+06	1.25567e+06	887412	581000	474358	414906	524126	724756	679270	733912	562823	416009	340704	336126	480817	802228	721116	836320	1.22653e+06	1.51134e+06	1.66179e+06	1.63813e+06	2.32715e+06	2.66617e+06
Pyridoxamine	5490.12	N/A	N/A	4965.81	5611.3	7606.48	8110.76	N/A	N/A	4371.46	5572.3	5229.02	N/A	N/A	N/A	5516.25	N/A	7774.81	7652.72	N/A	N/A	5998.42	N/A	5676.67
pyridoxine	N/A	N/A	409187	306548	418435	394110	N/A	411128	N/A	269132	294541	N/A	312960	280224	304185	348099	649400	375820	358171	N/A	644407	503911	709836	647753
Pyroglutamic acid	6.53086e+06	6.19613e+06	6.03443e+06	6.38525e+06	5.38963e+06	6.13958e+06	6.33366e+06	5.84933e+06	457875	6.29757e+06	5.16281e+06	5.50517e+06	6.50207e+06	6.33663e+06	5.59741e+06	5.53719e+06	8.30122e+06	8.40021e+06	7.91776e+06	8.69782e+06	7.8589e+06	7.65875e+06	7.78626e+06	8.10914e+06
Pyrophosphate	1.5139e+06	1.51354e+06	1.50511e+06	1.58018e+06	808808	1.09433e+06	961398	1.05926e+06	561983	571839	482067	739179	655929	821897	701215	737385	1.16968e+06	1.18067e+06	1.14346e+06	1.07002e+06	955944	1.08601e+06	793120	439682
pyruvate	63948.7	55453.9	91970.5	74512.4	131079	149234	184621	132944	81567	72218.1	62142.5	47623.1	134543	94542.7	87356	68400.6	122667	90237.3	54332.6	69763.5	97677.7	96683.4	62272.6	97405.1
quinolinate	132847	136920	180205	154396	116402	123535	135068	122710	142351	154309	43030.2	166283	171677	135610	128905	132802	124895	120760	120754	133031	150126	136249	114304	164703
riboflavin	25251	21061.8	4880.68	24328.6	35149.4	17695.1	N/A	N/A	N/A	N/A	9315.73	4848.42	5218.55	N/A	11198.4	N/A	N/A	N/A	20983.3	N/A	17837.5	17007.7	4795.03	N/A
ribose-phosphate	721006	830242	777814	693784	437275	492940	494783	480952	668761	684546	707840	757111	645710	546379	543287	524132	410613	562063	414251	489488	354686	353829	431003	389903
S-adenosyl-L-homocysteine-nega	784190	791513	537176	495895	1.02123e+06	1.36162e+06	1.07004e+06	1.08208e+06	1.78266e+06	1.66889e+06	1.95232e+06	1.72037e+06	424752	1.42929e+06	1.76256e+06	887017	1.68365e+06	684010	711517	679184	455273	468947	316332	428013
S-adenosyl-L-homoCysteine-posi	735671	896932	678081	581856	1.22671e+06	1.42159e+06	1.17465e+06	1.27451e+06	2.10663e+06	1.68502e+06	2.28194e+06	2.80027e+06	457338	1.25228e+06	1.59776e+06	1.05453e+06	1.68786e+06	754976	774711	824706	650400	498475	371668	538856
S-adenosyl-L-methioninamine	N/A	6473.96	N/A	N/A	7641.51	N/A	N/A	4839.69	5346.9	N/A	4836.49	3201.22	N/A	N/A	6989.8	4302.46	4299.19	N/A	N/A	4839.49	N/A	231977	351285	260508
S-adenosyl-L-methionine	3.36099e+06	2.57905e+06	3.87773e+06	4.10731e+06	2.35109e+06	2.34824e+06	2.26089e+06	2.62152e+06	5.06666e+06	5.32099e+06	5.64855e+06	5.77009e+06	4.3273e+06	3.89459e+06	3.20639e+06	4.14388e+06	2.24684e+07	2.26628e+07	2.17106e+07	2.20977e+07	1.10008e+07	1.22541e+07	1.05189e+07	1.03903e+07
sarcosine	2.22958e+06	1.78111e+06	1.83972e+06	1.7126e+06	6.82729e+06	6.14692e+06	6.83797e+06	6.13092e+06	5.58923e+06	6.03104e+06	5.97379e+06	5.67073e+06	1.28009e+07	1.19552e+07	1.19031e+07	1.14187e+07	1.20836e+07	1.19045e+07	1.23934e+07	1.22841e+07	1.81572e+07	1.71471e+07	1.67125e+07	1.75729e+07
SBP	126115	137169	88534.5	66584.9	21932.3	34777.1	31187.2	36058.8	79688.6	59560.2	102963	41468.6	45944.3	37888.9	75394.3	56223.4	48266.1	32795.4	77285.5	53337.5	N/A	16745.2	21562.2	29888.7
serine	1.2492e+07	1.11713e+07	1.20586e+07	1.16556e+07	1.44988e+06	1.53363e+06	1.48483e+06	1.48892e+06	1.13124e+06	910424	791989	1.07143e+06	1.44492e+06	674502	654744	697278	2.70088e+06	2.92468e+06	2.88554e+06	2.64914e+06	5.38218e+06	5.65937e+06	5.03136e+06	5.23208e+06
shikimate	6.29442e+06	5.88422e+06	5.87372e+06	4.75967e+06	3.40782e+06	4.68549e+06	4.27848e+06	4.26546e+06	1.84806e+06	2.22252e+06	2.23437e+06	1.95813e+06	620930	2.18642e+06	468493	2.22086e+06	1.79122e+07	1.63363e+07	3.63377e+06	1.29533e+07	1.29547e+07	1.55122e+07	1.32738e+07	1.35931e+07
shikimate-3-phosphate	15132.9	11961.8	17689.3	8673.41	6108.84	5150.7	14501.6	16345.2	5733.55	7612.54	6270.47	19444.9	4823.26	13566.4	4130.6	9562.81	3106.84	23781.1	6168.6	20990.6	19133.8	15352	15675.4	3291.94
S-methyl-5-thioadenosine	32883.9	26891.5	72134.6	56614	19332.9	14502.3	36857.1	13943.9	21612.5	15390.7	28378.2	21374.5	39837.2	48373.1	18230.3	11544.1	55263.5	121318	29659.2	141706	25381.4	146414	86772.1	139094
sn-glycerol-3-phosphate	4.38836e+06	3.65349e+06	4.39284e+06	3.97639e+06	2.23568e+06	1.93785e+06	1.73968e+06	2.37538e+06	6.57552e+06	4.47948e+06	5.38129e+06	6.4138e+06	3.36013e+06	4.13372e+06	3.43379e+06	3.5921e+06	1.48812e+07	1.48776e+07	1.3754e+07	1.56108e+07	3.7697e+06	3.75896e+06	3.63329e+06	3.40606e+06
spermidine	2.08547e+06	2.26177e+06	2.00484e+06	2.42311e+06	2.7316e+06	3.39246e+06	2.63931e+06	3.15971e+06	2.84194e+06	2.98708e+06	2.71414e+06	2.63726e+06	2.69953e+06	3.07656e+06	3.02158e+06	2.99058e+06	2.07304e+06	2.47443e+06	2.51102e+06	2.52951e+06	2.38673e+06	2.83661e+06	2.51298e+06	2.34958e+06
spermine	12747	7301.25	4480.13	8971.87	14165.4	4822.98	20854.8	5889.82	7057.64	6345.25	3282.72	6867.52	5826.11	10634.9	9022.78	11094.2	N/A	4657.44	10338.3	7173.54	N/A	4956.23	N/A	16748.6
S-ribosyl-L-homocysteine-nega	16365.3	16960.8	11620	27596.5	10131.4	14802.7	10132.5	11376.4	9270.28	N/A	21342.4	9906.23	15090.1	12867.2	17513.4	11701.1	18753.8	13843.7	15941.6	13479	14524.1	17887.9	5331.6	9922.98
S-ribosyl-L-homocysteine-posi	24156.7	32425.3	29375.1	32645.4	31662.6	25408.1	34455	41412.1	14515.6	14483.5	11802.8	11294.2	17328.7	5384.3	9135.01	11800.5	34278.3	32987.2	33342.1	29789.6	22099.5	26817.9	17365.8	17757.6
succinate	6.00385e+06	6.35366e+06	6.2249e+06	6.18762e+06	5.87068e+06	5.94099e+06	5.723e+06	5.32545e+06	7.30268e+06	7.87962e+06	8.06517e+06	8.34499e+06	1.29518e+07	1.34167e+07	1.35746e+07	1.18172e+07	5.08354e+06	4.96192e+06	4.69986e+06	5.09518e+06	5.9271e+06	5.65533e+06	5.83339e+06	5.8574e+06
succinyl-CoA-methylmalonyl-CoA-nega	N/A	N/A	N/A	N/A	N/A	N/A	N/A	N/A	N/A	N/A	N/A	N/A	N/A	N/A	N/A	N/A	N/A	N/A	N/A	N/A	N/A	N/A	N/A	N/A
succinyl-CoA-posi	23005.5	25337.2	37631.4	15594.9	N/A	N/A	N/A	2688.98	N/A	11828.1	N/A	14517.5	8075.21	3763.84	8075.12	11293.3	4834.55	5915.97	N/A	10753.1	N/A	N/A	5915.57	N/A
taurine	3.81388e+07	3.74585e+07	21040	33180.4	4.29468e+07	4.12564e+07	4.03815e+07	4.24546e+07	4.41903e+07	4.13451e+07	4.25001e+07	57429.9	3.99245e+07	3.9635e+07	3.90315e+07	3.98029e+07	26400.7	15667	39401.3	19941.8	21439.3	14707.6	4.1015e+07	36869.5
Taurodeoxycholic acid	17317.4	13441.8	11279.9	16670.2	22585.2	12849.9	16128.5	10216.5	13444.8	15056.5	16149.5	18280.4	16701.3	15986.5	11228.5	13441.1	12362	14526.6	9648.98	8607.44	13442.3	12365.3	13977.5	11303
thiamine	N/A	N/A	N/A	N/A	N/A	N/A	N/A	N/A	N/A	N/A	N/A	N/A	N/A	N/A	N/A	N/A	N/A	N/A	N/A	N/A	N/A	N/A	N/A	N/A
Thiamine pyrophosphate	349232	300073	322173	370576	347618	373982	378769	421941	51222.5	48922.6	63028.3	72089.5	42382.3	81010.2	67188.8	65472	182329	173219	169489	166881	193064	195549	174757	188461
thiamine-phosphate	53141.2	62900.5	62942.1	40337.6	47467.1	64649.9	52760.4	55664.7	5383.02	12389.6	10316.9	3757.48	4826.06	23651.5	7495.94	8064.62	30089.7	29557.4	18917	22583.5	7139.95	12784.5	11203.7	19089.4
threonine	5.04991e+07	4.53501e+07	4.85169e+07	4.58268e+07	4.79349e+07	5.16471e+07	4.91007e+07	4.85845e+07	3.70843e+07	4.21955e+07	4.08872e+07	3.84899e+07	4.28613e+07	4.12011e+07	4.36801e+07	4.18409e+07	4.0557e+07	3.91081e+07	4.04985e+07	3.94916e+07	4.21335e+07	4.5782e+07	4.40981e+07	4.58085e+07
thymidine	14520.1	13972.7	7522.7	13443.2	10770.7	12928.6	4841.3	9145.16	N/A	N/A	N/A	N/A	4845.97	9647.04	10216.4	10752.5	N/A	4838.14	N/A	N/A	N/A	N/A	N/A	N/A
thymine	40024	35088.4	39021.4	41361.6	152561	74942.7	170699	183723	77732.1	55111.8	74023	68863.8	71061.8	71690.4	53994.7	59105.9	48184.5	42192	36425.5	32750.3	19533.4	44445.3	28176.2	51352.7
trans, trans-farnesyl diphosphate	12884.5	17525.7	9246.54	11225.9	4805.1	11160	N/A	4341.06	11198.9	18173	13017.7	4808.74	7032.93	19752.9	14242.5	10765.3	12053.6	8673.78	10946.5	15384.7	4810.9	8723.42	6203.14	8552.47
trehalose-6-Phosphate	25335.7	29919.9	22904.8	28580	188509	132873	153237	125069	932589	1.03128e+06	776124	1.02248e+06	1.8334e+06	2.20143e+06	1.40135e+06	1.89628e+06	1.67326e+06	1.78421e+06	1.662e+06	1.59043e+06	1.4794e+06	1.49812e+06	1.04547e+06	1.49764e+06
trehalose-sucrose	137783	113949	75163.6	168065	135543	133510	159466	161116	98530	122692	6400.35	141665	55711.3	97878.2	128425	159622	155849	51161.1	399619	69083.7	123819	137605	71435.2	54812.8
tryptophan	870791	1.08135e+06	908531	1.00556e+06	6.07678e+06	5.07649e+06	6.15809e+06	5.77427e+06	2.53663e+06	2.5138e+06	2.3272e+06	2.72865e+06	3.74307e+06	3.48863e+06	3.38077e+06	3.34552e+06	6.2708e+06	6.27119e+06	6.23445e+06	5.80775e+06	7.47204e+06	8.05313e+06	7.34037e+06	7.71125e+06
tyrosine	3.77956e+07	3.49825e+07	3.63087e+07	3.50517e+07	3.98878e+07	3.49617e+07	4.00117e+07	4.00984e+07	2.57007e+07	2.98852e+07	2.92217e+07	2.84861e+07	3.79549e+07	3.67863e+07	3.60619e+07	3.42681e+07	2.88717e+07	2.94772e+07	2.95634e+07	2.62701e+07	3.73063e+07	3.50706e+07	3.3056e+07	3.64762e+07
UDP-D-glucose	415122	308112	354369	387732	440384	467345	483968	479113	3.3684e+06	3.58241e+06	3.44215e+06	3.57169e+06	2.88307e+06	3.10393e+06	2.61399e+06	2.42573e+06	2.55319e+06	2.46942e+06	2.43251e+06	2.66573e+06	1.65128e+06	1.59554e+06	1.67369e+06	1.61945e+06
UDP-D-glucuronate	1.19589e+06	1.12706e+06	1.21838e+06	1.14004e+06	88190.1	108625	80125.6	155954	662514	787791	831901	1.04156e+06	367630	420597	443637	489885	911445	668270	690941	748565	154329	193590	157558	156684
UDP-N-acetyl-glucosamine	251648	218842	271431	213927	399719	412375	429330	469047	2.83482e+06	2.65304e+06	2.13182e+06	2.41284e+06	2.12253e+06	2.32949e+06	1.98566e+06	2.21239e+06	2.40946e+06	2.47697e+06	2.12073e+06	2.06543e+06	2.04549e+06	2.73924e+06	2.05162e+06	2.53971e+06
UDP-nega	6.42286e+06	6.02166e+06	6.00601e+06	6.15532e+06	737445	1.14862e+06	848074	1.32217e+06	5.19231e+06	5.10485e+06	5.08531e+06	5.79876e+06	2.96509e+06	4.29805e+06	4.4617e+06	4.39821e+06	5.42078e+06	4.86558e+06	4.48119e+06	4.95988e+06	3.15167e+06	3.56069e+06	3.12039e+06	2.80918e+06
UMP	265036	267715	228714	229838	33836.1	31077.2	24700.5	37054.1	204154	180917	153760	150179	126691	193546	186184	150056	223457	166037	180641	169016	128582	131187	120502	129998
uracil	1.70783e+06	2.04231e+06	1.71151e+06	1.67312e+06	1.19933e+06	1.25221e+06	1.19945e+06	1.21191e+06	208045	254529	252250	300291	439632	350091	432538	343898	81227.6	61831.2	39404.6	59592.6	53273	40687.4	50701.9	27768.6
Urea	419093	511729	405430	322304	382228	414486	408534	568094	388431	395845	355813	430498	469378	379491	346543	361754	480099	558205	659217	482190	471809	427686	396885	483581
Uric acid	814307	761472	817112	737776	891973	974708	892284	911106	1.20332e+06	1.05414e+06	1.06028e+06	1.22936e+06	901481	1.15692e+06	1.00244e+06	1.08742e+06	517889	586502	601504	526180	664773	659223	487575	589970
uridine	105336	68376.7	105497	63082.1	27944.4	14516.3	20975.1	33839.5	164307	129394	161662	301655	133244	118574	163452	109820	34309.8	61357.4	38295.5	52984.3	41400.3	41916	95682.2	25207.1
UTP-nega	1.98067e+07	1.94677e+07	2.27704e+07	2.00747e+07	5.72863e+06	6.22946e+06	5.9131e+06	8.25876e+06	2.52488e+07	2.47876e+07	2.47042e+07	2.68969e+07	2.39499e+07	2.73025e+07	2.55584e+07	2.83557e+07	2.4453e+07	2.17082e+07	2.197e+07	2.5055e+07	1.65977e+07	1.78385e+07	1.43239e+07	1.23241e+07
valine	1.62822e+07	1.54146e+07	1.6466e+07	1.60327e+07	1.66697e+07	1.49963e+07	1.62537e+07	1.71059e+07	1.40187e+07	1.39323e+07	1.37251e+07	1.39704e+07	1.6166e+07	1.64508e+07	1.54262e+07	1.55968e+07	1.54084e+07	1.53731e+07	1.44225e+07	1.56451e+07	1.51516e+07	1.58267e+07	1.41741e+07	1.57569e+07
xanthine	1.23609e+07	1.18495e+07	1.05443e+07	1.29274e+07	1.15993e+07	1.26748e+07	1.31109e+07	1.05705e+07	1.0891e+07	1.09571e+07	1.1461e+07	1.22788e+07	1.02705e+07	1.13252e+07	1.02544e+07	9.6608e+06	7.83201e+06	8.06765e+06	6.71197e+06	9.03519e+06	7.59796e+06	8.60221e+06	7.92269e+06	9.49287e+06
xanthosine	453478	519975	553628	513780	400418	365823	368281	438089	440267	402016	428334	583050	457701	557112	481620	412363	573111	526126	406629	422323	375953	391354	479323	521686
xanthosine-5-phosphate	27068.1	15614.8	24734.5	28463.2	7526.98	11292.6	8604.58	11828	10207.7	12905.6	11271	13981.9	3226.63	4837.91	4839.56	N/A	10216.6	8603.17	7528.71	11289.5	3224.77	8064.38	N/A	6454.6
Xanthurenic acid	1.38286e+06	1.43017e+06	1.42257e+06	1.37709e+06	1.28175e+06	1.32307e+06	1.19789e+06	1.20516e+06	1.17766e+06	1.21057e+06	1.24651e+06	1.11973e+06	1.41782e+06	1.59287e+06	1.3596e+06	1.42315e+06	921694	1.03452e+06	1.13757e+06	1.04172e+06	1.02773e+06	1.08185e+06	1.02102e+06	1.07271e+06

## Sheet: Pa-Tu-8902 BSO tumors
Compound Method	ctl 1L	ctl 1R	ctl 2L	ctl 2R	ctl 3L	ctl 3R	ctl 4L	ctl 4R	bso 1L	bso 1R	bso 2L	bso 2R	bso 3L	bso 3R	bso 4L	bso 4R	dox 1L	dox 1R	dox 2L	dox 2R	dox 3L	dox 3R	dox 4L	dox 4R	bso dox 1L	bso dox1R	bso dox 2L	bso dox 2R	bso dox 3L	bso dox 3R	bso dox 4L	bso dox 4R
2-Ketobutyrate	17145.8	15330.9	8762.26	16213	52303.2	11869	16115.1	6433.55	5719.73	5781.55	20965.8	15673	24617.8	37287.6	12046	13415.4	46965	14839.5	5785.27	23053.3	3970.07	51990.8	46872.6	6852.48	45676.1	21991.8	44098.9	12365.1	8767.89	40309.2	35575.8	12287.6
Succinic semialdehyde	366.737	494.111	66.8063	296.452	63.9053	86.4322	298.191	258.071	272.318	39.7998	219.93	531.873	375.391	257.078	61.2267	237.314	402.387	324.626	327.315	66.6223	365.817	128.178	61.5583	162.762	166.196	149.097	58.0453	114.719	150.423	406.627	488.622	99.7211
gamma-Aminobutyric acid	18.9579	0.897378	15.6166	31.403	18.5768	4.03939	7.97281	23.5509	37.0968	67.4327	42.2262	79.4468	15.4039	198.105	128.501	99.187	6.46896	12.8803	38.483	21.8936	0.774217	33.7811	29.5684	29.3615	37.1883	33.0864	34.7734	84.0647	1.05137	55.2234	19.3343	0.752031
Malonic acid	84928.4	77806.2	71647	94785	76040.8	84141.1	75412.8	86464.6	96665.7	93640.1	116202	92209.2	88565.9	77631.5	72549.3	77021.2	92092.5	85628	92705.2	89172.6	76665.2	71707	90695.1	90762.7	101712	98693.7	89776.2	98697.8	108080	79134.4	82856.5	88288.7
L-Serine	23933.3	36184.8	27923.1	19011.6	20284.3	18740.8	33187.8	23820.3	46410	30985.3	41234.9	38604.8	34567.7	41587.3	37420	36002.9	22321.4	24409.5	33470.3	27438.2	23857.6	20096.1	23500.8	34475.9	26905.8	31971.6	32945.1	27831.6	25693.5	37155.1	28715.3	36298.1
Glyceric acid	13012	10080.6	11579.9	10987.5	8001.92	22892.8	14655.1	24370.1	11420.2	22898.8	9922.56	10995.4	14515	10194.1	10857.2	9533.29	8059.82	7613.99	5020.89	6240.06	14381.2	12623	11346.3	7075.79	10523.1	6656.36	11971.1	9961.25	16918.9	6674.06	7717.42	9476.65
Cytosine	25.6145	12.8786	76.7759	65.7724	133.446	47.7343	89.5269	35.5388	29.9017	38.4913	20.4651	34.6511	15.3957	35.4867	23.3997	24.7516	35.9354	42.1126	30.1308	204.129	153.388	92.1486	144.722	164.046	20.9845	35.8123	50.8295	55.4214	51.531	76.1776	3.80214	60.1657
Uracil	104882	143429	168331	335837	106590	113284	308119	202981	196796	147864	62801.6	63793.4	92026.4	253245	91286.3	114541	78925.8	65154.8	48349.7	97042	45388.7	44087.7	38736.3	74153	48857.6	63100.2	61207.7	36059.4	51320.4	75070.9	26660.1	42646.9
Creatinine	3432.69	4117.75	4868.69	4510.16	3263.43	3552.04	4288.8	3784.57	3419.47	3851.6	3173.48	3977.5	3156.97	3171.29	3398.24	3727.56	5030.38	3752.5	3676.05	3162.09	3071.76	2124.13	3227.59	3556.21	2417.29	4020.39	2902.74	2904.57	2881.86	1895.49	1756.02	1096.09
L-Proline	19162.4	17917.5	31492	18039.3	19290.6	17392.3	14587.3	20415	19192	20482.7	19616.7	18692.5	19022.8	21378	19405.3	20948.2	11204.9	12365.7	13790.1	16185.2	20451.8	14670.9	16609.3	14200.5	19642.5	17815.6	15372.3	14437.9	17109.5	15604.4	11686.8	11492
Ketoisovaleric acid	732.312	172.167	519.764	724.763	768.094	665.843	501.106	624.115	454.867	654.587	495.934	924.527	709.547	88.873	854.408	1616.28	560.197	517.915	582.402	507.574	735.688	648.617	988.06	894.976	554.433	1367.21	968.105	577.824	1088.7	790.441	542.687	671.98
Ketovaleric acid	344256	358941	259251	349379	391371	338146	391942	282000	369789	258758	351246	316925	279660	308548	361658	388229	319806	341180	354009	349382	316908	364197	321241	349627	317753	360484	357921	327450	286555	342691	340445	363168
Maleic acid	17936.9	23852.5	23666.7	16639.6	27775.5	18269	25849.9	18739.4	14597.6	17851.2	26933.9	21743.1	31086.2	20413.2	30993.3	25654.2	23579.1	20919.1	31880.9	17568	15894.1	22052.3	13064.1	21673.4	26193.1	14688.5	38934.3	21577.5	9397.08	11847.4	11496.7	6007.96
Succinic acid	2.13265e+07	2.72802e+07	2.09926e+07	2.46038e+07	2.1868e+07	1.93831e+07	2.32611e+07	1.75454e+07	2.24705e+07	2.00298e+07	2.35034e+07	2.2532e+07	2.02361e+07	2.33098e+07	2.11693e+07	2.31336e+07	1.51152e+07	1.71154e+07	1.87309e+07	1.73374e+07	1.63009e+07	1.53989e+07	1.71948e+07	1.53023e+07	1.80603e+07	1.73367e+07	1.51253e+07	1.6924e+07	1.32759e+07	1.7253e+07	1.51877e+07	1.53877e+07
L-Homoserine	299.724	209.261	366.495	207.588	89.2384	129.914	223.808	289.541	102.793	171.844	376.316	400.816	580.098	129.36	343.631	517.519	101.494	317.797	94.1452	33.2248	183.888	74.9499	174.104	116.949	487.398	210.47	160.905	262.987	271.897	58.7689	149.903	38.8146
L-Threonine	198653	212568	228245	173847	142968	159273	224646	176675	328154	267206	288055	249556	323564	348648	274753	393576	125603	148505	143343	146198	152962	180735	203112	126036	185485	209320	124657	155052	154631	147364	110429	179753
Cysteine	11476	9289.54	6279.57	7656.42	3412.12	16656	6786.6	16814.5	3357.92	5339.44	5243.36	3765.49	3391.88	4405.35	3337.6	4830.87	3247.32	7868.82	11138.9	8479.61	10392.3	3872.91	7193.4	4237.94	9283.33	4517.15	1268.5	9684.31	5164.1	2770.46	6711.11	5208.53
Nicotinic acid	151.773	79.8409	150.685	101.31	81.9187	99.6529	1410.03	209.181	105.819	52.2944	204.854	139.859	89.3002	912.597	140.926	537.255	162.604	124.583	753.255	149.85	383.194	79.3465	180.927	752.237	153.765	160.507	167.639	174.583	457.25	28.2985	522.907	645.924
Taurine	3.44359e+06	2.75663e+06	2.80241e+06	3.58944e+06	3.00456e+06	2.57702e+06	3.10631e+06	2.39989e+06	3.22488e+06	2.61779e+06	3.74786e+06	3.52381e+06	2.57827e+06	2.542e+06	2.93086e+06	3.32345e+06	2.82511e+06	2.90001e+06	3.37863e+06	3.23865e+06	4.15842e+06	4.17803e+06	3.22396e+06	2.93816e+06	2.84621e+06	4.1794e+06	3.15188e+06	3.08977e+06	2.61182e+06	3.05721e+06	3.07006e+06	3.0091e+06
Thymine	361.615	367.178	1176.06	2787.25	450.86	933.504	1729.04	836.227	1655.28	1074.71	343.87	320.752	641.838	1000.99	575.112	687.605	145.108	385.469	86.8277	371.076	482.07	248.856	121.874	286.638	65.5161	286.52	268.676	441.849	225.75	273.909	111.342	254.157
Itaconic acid	331445	368283	448885	392091	216727	228906	372682	263691	371952	279022	385261	343566	335926	375520	443730	432729	168516	228798	235206	257346	240951	200762	210196	222159	269961	264323	255650	362359	239215	296087	279885	265750
4-Methyl-2-oxovaleric acid	331445	368283	448885	392091	216727	228906	372682	263691	371952	279022	385261	343566	335926	375520	443730	432729	168516	228798	235206	257346	240951	200762	210196	222159	269961	264323	255650	362359	239215	296087	279885	265750
Isopentyl acetate	331445	368283	448885	392091	216727	228906	372682	263691	371952	279022	385261	343566	335926	375520	443730	432729	168516	228798	235206	257346	240951	200762	210196	222159	269961	264323	255650	362359	239215	296087	279885	265750
L-Isoleucine	6093.15	6223.85	7191.11	7072.19	7167.75	5811.82	10565.4	5262.46	7628.14	6975.25	7849.28	5797.32	8654.04	8628.52	9819.68	12054.8	5063.52	5381.24	6503.19	6381.91	5459.19	5707.76	5811.25	5515.83	5074.79	7636.63	5172.45	5576.45	4905.47	5678.5	5369.44	5055.67
L-Leucine	6093.15	6223.85	7191.11	7072.19	7167.75	5811.82	10565.4	5262.46	7628.14	6975.25	7849.28	5797.32	8654.04	8628.52	9819.68	12054.8	5063.52	5381.24	6503.19	6381.91	5459.19	5707.76	5811.25	5515.83	5074.79	7636.63	5172.45	5576.45	4905.47	5678.5	5369.44	5055.67
trans-4-Hydroxy-L-proline	14070.4	15784.4	16650.1	10716.4	15400.6	12807.8	14951.5	11834.1	19913.1	15026.2	18977.7	18688.4	18639.9	18088.3	15670.3	16147.7	7573.06	11076.4	7224.84	8005.75	13414.6	10238.4	13424.7	10073.4	14177	13498.5	7360.42	10342.3	16888.8	14360	13585.1	12733.5
Creatine	226576	232115	290620	304354	199894	229475	239078	236768	224515	268861	191243	202661	219205	245197	219732	218397	223020	143403	157912	223187	166911	127026	166480	239999	203275	238929	248239	166097	162569	163139	149238	136643
L-asparagine	10973.9	14225.1	27465.7	21857.7	9017.98	9310.21	11275.2	10643.7	16094.2	12381.5	10675.7	10393.8	14108.5	12772.2	13864.6	13853.2	7354.77	8658.13	8318.81	8218.06	7957.84	8357.05	8723.75	9685.79	10147.7	10111.6	9541.96	9836.56	8262.6	8059.97	9121.49	9999.78
L-Aspartic Acid	4.49603e+06	5.59286e+06	3.13717e+06	4.60238e+06	5.73073e+06	3.69743e+06	5.1209e+06	2.71416e+06	4.87075e+06	2.95982e+06	5.49753e+06	4.80877e+06	3.31772e+06	4.24288e+06	4.45584e+06	5.24112e+06	1.15681e+07	5.8703e+06	1.09316e+07	1.05828e+07	1.1002e+07	5.76844e+06	1.12523e+07	6.20429e+06	9.5886e+06	6.9116e+06	6.86731e+06	1.1838e+07	9.89998e+06	6.77717e+06	6.23679e+06	6.77587e+06
L-Malic acid	2.64819e+07	3.07047e+07	2.11656e+07	2.69295e+07	2.89063e+07	2.35647e+07	3.01067e+07	1.99089e+07	2.81061e+07	2.10893e+07	2.96192e+07	2.63966e+07	2.09747e+07	2.49385e+07	2.6688e+07	3.00024e+07	2.56627e+07	2.73133e+07	2.99634e+07	2.80982e+07	2.49852e+07	2.69422e+07	2.80884e+07	2.60647e+07	2.33466e+07	2.95917e+07	2.8463e+07	2.78204e+07	2.14989e+07	2.79187e+07	2.59939e+07	2.71809e+07
2-3-Dihydroxyisovalerate	1271.55	980.29	1471.78	1131.52	644.566	1002.74	1221.93	969.542	754.054	929.201	966.881	503.048	404.63	591.341	642.36	1276.85	534.632	547.488	747.133	739.63	1459.54	1181.28	592.337	507.568	551.08	591.106	1205.55	551.601	617.111	525.41	544.169	600.589
Adenine	9649.34	49224.1	59172.3	65486	33998	41597.2	81562.2	57918.6	93289.6	73580.5	32261.9	37870.8	52404.9	92856.3	79224.5	121359	50966.1	78363	44387.5	85898.6	39892	135414	74964.2	77871.1	58365.7	86276.9	99158.4	90838.7	55484	127906	31356.7	80270
L-Homocysteine	43.7822	5.75706	28.9375	20.4214	14.0366	22.4809	38.6682	33.5437	21.5964	19.2932	38.103	36.6337	26.5691	63.4588	19.7682	30.8097	18.9789	6.30908	20.6274	20.4322	22.6514	23.4681	89.4543	68.4872	28.2424	38.4497	145.473	34.4588	33.9749	163.844	8.88426	8.83571
Hypoxanthine	121623	133867	85056.3	114558	91107.3	76404.8	119702	170595	147496	140040	78395.3	82810.1	102121	218931	107545	125359	125377	103211	72148.9	129080	103610	200020	205683	151390	91474.5	123628	125456	95180.6	159940	182295	56975.6	86797.8
4-Aminobenzoic acid	15.9389	16.5075	5.38288	56.1272	48.7795	34.3263	16.46	35.4052	26.474	68.0659	16.6141	22.9932	12.0969	13.2711	15.5013	35.0871	19.9651	69.825	41.0997	40.5219	77.8891	30.0537	26.6518	46.2579	55.6658	18.375	69.166	8.78566	12.2301	7.80115	32.4442	49.2053
4-Hydroxybenzoic acid	21923.4	15972.4	19551	13807.5	16222.4	13221.5	17295.6	16515.8	17917.7	21174.4	18565.9	18535	17391.7	13555.3	17361.1	19418	12141.8	10401.9	18413.1	16079.2	29488.9	18165.9	18301.9	10868	23212.9	14701.9	17214.3	15775.7	18383.1	15967.7	15322.6	12289.9
m-Hydroxybenzoic acid	21923.4	15972.4	19551	13807.5	16222.4	13221.5	17295.6	16515.8	17917.7	21174.4	18565.9	18535	17391.7	13555.3	17361.1	19418	12141.8	10401.9	18413.1	16079.2	29488.9	18165.9	18301.9	10868	23212.9	14701.9	17214.3	15775.7	18383.1	15967.7	15322.6	12289.9
Salicylic acid	26137.2	23238.4	37648.4	42285.9	26537.1	20548	27397.5	25558.6	56529.1	52247.6	38250.8	40319.5	26256.5	24570.9	34721.3	35993.9	18572	18617	14695.1	16534.4	29499.4	12050.2	17414	19836.6	14470.1	14131.5	17798.3	17636.3	19598.1	18044.2	15730	21688.7
6-Hydroxynicotinic acid	682.458	446.87	469.401	730.395	158.382	94.8595	413.644	272.895	97.3669	183.604	202.825	130.52	157.528	197.992	635.401	770.184	64.2454	72.5587	46.7905	116.225	136.523	119.495	228.122	65.0656	68.8978	61.5239	71.4297	10.4766	80.9801	152.636	80.0982	37.1414
O-Phosphorylethanolamine	2.00062e+06	1.68349e+06	2.46843e+06	2.74718e+06	1.57678e+06	1.86143e+06	1.75467e+06	1.75003e+06	1.9626e+06	2.227e+06	1.93048e+06	1.88269e+06	2.22416e+06	1.66174e+06	2.09361e+06	2.23757e+06	2.38706e+06	2.31691e+06	2.34838e+06	2.35256e+06	2.76466e+06	2.78026e+06	2.6805e+06	2.50417e+06	3.03974e+06	2.83485e+06	2.58154e+06	2.93224e+06	2.95707e+06	2.65519e+06	2.50519e+06	2.81708e+06
trans-trans Muconic acid	17.4104	0.587515	15.1425	1.10605	37.0338	0.927508	23.126	26.6521	0.925676	3.86137	16.6534	18.7171	19.9696	1.01716	10.0094	0.320113	20.28	1.15651	18.0872	3.86827	17.5042	16.0947	23.1448	30.0212	8.5267	31.1635	5.23841	18.9627	35.8325	1.99292	16.8018	1.55716
4-Quinolinol	12.5096	20.6769	32.696	22.7354	6.93567	19.4212	9.81663	14.002	13.5036	25.0105	13.0805	15.4866	6.57354	11.5116	41.3747	12.3636	33.338	11.8468	8.41221	11.5822	5.60791	8.39846	4.63261	17.5619	11.5785	7.36007	12.7635	29.2861	17.8869	16.7621	18.2016	23.4107
4-Guanidobutyric acid	403.864	190.877	305.364	115.125	88.537	311.199	144.822	250.752	250.876	481.712	94.7113	38.1625	266.286	352.125	269.673	370.447	561.09	111.237	45.6676	97.6457	116.481	416.949	318.965	99.2716	467.823	413.972	248.538	209.065	121.834	211.785	12.3026	215.008
alpha-Ketoglutaric acid	296110	247867	109145	182736	273556	282886	289338	206414	223209	146112	306361	169374	164144	174452	155647	206312	212032	168558	206513	120763	146783	156003	202324	171223	154360	112727	162199	172114	145428	145622	151416	168900
2-2-Dimethyl Succinic acid	295839	247582	131145	182736	273556	312698	289682	207310	236105	154329	307156	169374	166728	174452	127062	189278	212651	155087	195738	120944	156587	139424	188988	160661	159036	10910.1	146490	172279	142382	130633	151507	156923
3-Methylglutaric acid	296110	247867	109145	182736	273556	282886	289338	206414	223209	146112	306361	169374	164144	174452	155647	206312	212032	168558	206513	120763	146783	156003	202324	171223	154360	161260	162199	172114	145428	145622	151416	168900
Adipic acid	283949	247891	150710	168076	263569	263589	289450	199573	223244	154329	293241	150529	194558	136076	157657	187740	197008	150611	190897	127563	146783	139424	155343	155061	129175	168221	173028	172858	128260	127243	146207	168302
L-Glutamine	16938.2	38677.2	30481.1	42007.9	33920.2	32913.7	43416.2	25360.4	36750.9	25340.1	32472.3	34433.7	50288.9	55935.7	32945.1	28053.9	39999.1	54322.1	35721.9	46478.2	24633.8	38884.7	44306.1	47296.8	34207.2	66243	67036	59036.6	27875.7	52650.3	37158.1	39176.1
L-Glutamic acid	4.79433e+06	5.63875e+06	4.06974e+06	4.4242e+06	5.32574e+06	4.12133e+06	5.31821e+06	3.60832e+06	5.79388e+06	4.57367e+06	5.36395e+06	5.13873e+06	4.86274e+06	5.46189e+06	5.96495e+06	6.43158e+06	5.10826e+06	5.01271e+06	5.14412e+06	5.21824e+06	4.91427e+06	4.83092e+06	5.35288e+06	5.19348e+06	4.56254e+06	6.10825e+06	5.9081e+06	9.7336e+06	4.28541e+06	5.46858e+06	5.08015e+06	5.39349e+06
L-Hydroxyglutaric acid	989293	967282	1.02191e+06	712576	892352	1.04227e+06	1.01094e+06	957002	984672	1.09476e+06	918414	896317	1.06108e+06	1.00718e+06	1.11446e+06	1.185e+06	749295	806274	917608	698515	1.54792e+06	1.02933e+06	1.02996e+06	794834	1.34096e+06	893955	922313	1.19262e+06	1.32513e+06	889281	1.0206e+06	918602
Ribonic acid gamma lactone	404.254	257.285	451.052	355.209	328.28	245.426	421.984	146.335	49.3746	211.402	482.293	38.7505	192.496	509.061	533.321	399.011	401.402	474.694	660.666	52.479	285.6	674.351	185.725	779.507	98.8979	134.824	348.146	120.85	329.452	386.8	401.775	265.484
Citramalic acid	306355	294247	338118	237791	278396	332579	358123	305168	321015	357446	314807	305961	340421	312934	350241	371681	230869	258149	286595	230941	483083	321319	322374	248736	425552	280619	300729	371331	401056	278635	322018	293878
Mevalonic acid	1074.98	1544.51	1251.69	962.162	1583.3	827.136	1742.92	1384.11	1222.01	1012.19	1171.32	1782.46	1423.42	1254.18	2091.04	1083.81	788.721	942.939	696.435	451.083	601.849	548.561	710.716	372.707	283.626	577.576	639.572	726.777	547.043	513.738	639.585	846.672
L-Methionine	373159	492394	452104	434812	269090	230253	491656	314649	555053	434040	549192	482904	343650	409409	502965	531523	262871	305076	332727	323210	371635	317929	411186	353065	310600	314377	269474	259165	277415	326617	317599	316261
L-Arabinose	12524.8	14092	14175.7	18016.9	11164.6	10607	12867.4	11527.4	16717.1	12245.9	17132.6	14233.5	9856.78	14812.5	13562.5	14531.5	11059.6	9406.64	11106.9	9564.35	10503.4	10058.5	9434.65	11078.8	8355.78	10901.4	11581.4	10992.7	9250.39	11454.1	12497	11506.6
D-Xylose	13393.2	14246.7	14175.7	17285.3	11164.6	10723.5	12860.5	13133.5	13661.9	12245.9	17716.4	18274.4	9877.11	15296.8	13562.5	14508.1	5995.98	10022.6	10221.4	11228.8	10920.2	13702.3	9304.98	11122.5	7301.25	5620.27	11774.3	11673.1	10290.9	14732.6	13147.9	14431
Guanine	777.109	744.562	100.315	315.112	140.755	1123.96	820.461	652.657	926.068	210.248	945.227	265.158	234.22	609.941	44.7823	391.425	97.2088	414.3	245.899	171.541	34.8806	374.503	194.248	111.207	147.249	16.3393	1564.36	457.826	696.591	57.8074	1136.47	194.828
3-Hydroxyphenylacetic acid	91.7901	223.274	719.017	185.853	22.2305	143.366	321.693	33.0444	79.1459	595.884	64.1508	128.308	309.879	21.9021	55.9638	331.073	17.9636	20.1528	109.142	22.5948	237.289	33.2816	53.4644	76.9951	80.231	65.4467	225.342	52.134	13.4384	61.6763	62.3396	40.6845
Xanthine	489382	529540	611821	746501	390393	403328	637627	662704	609158	616548	275871	341328	437972	695161	515364	642790	416744	453712	335051	477531	460430	634788	523895	449425	414808	457018	420276	360579	537397	579935	221153	366818
L-Arabitol	2476.77	3811.32	1072.06	2725.07	1493.99	1184.06	3019.65	1390.19	1733.86	1505.21	1213.27	2885.63	1397.56	1173.28	1395.05	1292.35	2313.13	2068.05	1159.04	4293.12	1612.89	2591.44	4631.59	2306.18	2255.46	2104.61	1939.34	2366.26	1794.27	4467.93	3665.34	3948.34
Xylitol	2476.77	3811.32	1072.06	2725.07	1493.99	1184.06	3019.65	1390.19	1733.86	1505.21	1213.27	2885.63	1397.56	1173.28	1395.05	813.835	2313.13	2068.05	1085.51	4293.12	1612.89	2591.44	4631.59	2306.18	2255.46	2104.61	1939.34	2366.26	1794.27	4467.93	3665.34	3948.34
3-Hydroxyanthranilic acid	520.166	386.021	1784.44	1304.41	607.787	968.872	924.77	785.153	869.514	967.067	1065.29	677.735	896.435	842.219	988.847	924.72	123.679	784.136	506.499	448.679	336.116	107.655	332.813	144.086	692.72	338.523	447.885	392.493	604.547	394.72	474.583	286.256
2-3-Dihydroxybenzoic acid	2704.63	1765.38	1591.89	1624.77	1647.37	1791.7	1858.87	1495.54	1945.41	1686.55	817.944	951.719	554.805	942.289	157.908	1075.4	763.657	136.523	327.96	147.62	259.556	234.555	420.389	66.6618	100.542	320.061	858.396	160.816	99.9902	878.585	214.724	173.337
L-Histidine	46438	44053.2	62437	59857.8	33671.8	32706.9	33880.7	26858	38512.7	32082.1	47586.1	34271.7	27121.2	33733.7	36321.2	38929.5	24295.5	31957.1	47718	36440.3	37942.2	34009.8	36077.6	34769.8	36717.7	31534.1	24610.1	31041.1	32713.6	37822.6	30538.9	28405.9
Orotic acid	16877.8	17969.1	25503.1	33113.4	17073.3	22280.6	26743.1	17558	26489.1	23529.6	13680.1	17346.9	18405.8	25247.5	26892.7	33453.6	9339.82	16145.3	11083.5	14363.6	17666.8	19483.3	11272.2	14115	14681.1	20532.3	14928.8	18330.5	12260.4	19892	11956.6	18521
L-Dihydroorotic acid	66323.1	85642.2	68562	107782	86678.6	76032.9	91528.6	52024.5	74805.4	51566.3	73996.2	58522.7	45669.1	65496.4	74040.2	95093.9	53232.7	74156.5	54731.8	58651.2	55120.4	59622	54170.1	77065.6	48048	93044.6	56937.6	79826.3	38281.1	74104.3	58271.1	79118.1
Allantoin	7912.36	8046.73	5700.93	8516.71	5686.83	7799.26	8249.27	7510.88	3920.48	5656.73	5254.69	5041.17	6785.18	4848.29	2948.75	3058.79	7943.86	5676.68	8353.82	8869.01	6848.78	4634.3	6445.22	8773.04	4509.8	8453.47	5567.88	10046.7	6801.3	5003.8	4966.78	4950.03
2-4-Quinolinediol	30.0553	39.504	142.162	76.2912	105.544	30.7976	10.4522	35.7258	23.3749	94.466	22.424	29.1581	46.7077	87.2857	28.2955	50.3421	129.211	58.6243	20.0561	30.4395	52.5554	26.5164	66.2975	51.532	153.008	24.7097	62.8538	60.875	31.0346	71.8589	16.4017	23.86
DL-2-Aminoadipic acid	200640	236392	112935	142584	220682	204111	202104	136537	183488	144054	158785	132137	153894	196722	161719	194438	193309	246667	200862	215559	180649	226179	289612	244354	135474	195934	190981	216073	113744	189625	158890	172570
3-2-Hydroxyethylindole	26.7308	17.2443	17.7578	12.1913	29.5031	14.3871	6.99797	12.7299	25.7384	3.94605	34.8122	12.8084	38.557	16.0205	35.1654	16.7474	94.1952	20.7869	69.3072	2.15975	7.74148	14.9874	51.114	2.47083	15.9218	38.0054	21.2596	11.5409	21.2216	10.243	21.206	31.4423
4-Hydroxy-L-glutamic acid	42911.3	43649.2	46400.1	28688	46050.4	33987.8	42473.1	25121.6	43169.2	40556.9	37322.5	32078.2	27792	38220	39131.2	47886.3	19556.1	18681	22793.7	22654.5	21273.3	14631.3	18387.5	21231.3	22910	22923.6	26336.1	20386	13450.1	17308.6	16355.4	18039.8
Indoline-2-carboxylate	87.4858	562.253	78.9536	169.242	799.566	172.61	225.571	63.2914	348.74	410.086	231.625	129.984	99.824	31.9662	39.0632	612.153	84.9712	72.876	552.238	200.592	85.8089	702.646	156.59	954.796	215.845	170.309	118.332	114.565	157.992	307.602	211.978	365.191
Phenylpyruvic acid	6171.22	4727.04	3214.66	1760.87	2897.44	3295.74	4048.11	4430.62	2711.68	5701.56	2783.33	2954.56	3489.14	2739.86	3404.3	1914	2577.79	1428.2	1510.4	1642.08	1691.54	1620.64	1916.93	1746.76	1774.09	1151.46	2652.42	823.924	2372.52	1445.37	1424.19	1225.21
S-2-Aminoethyl-L-cysteine	1.15366	0.599292	0.637234	0.425739	0.640802	1.90562	0.286168	0.124509	3.39476	0.685222	0.194429	13.9859	0.555231	0.194273	9.53393	0.255529	0.353944	0.0608451	2.21929	36.8259	0.853828	0.151274	0.999805	0.620506	1.09495	0.350807	1.30968	0.160558	1.53965	2.3298	0.750507	2.04497
L-Phenylalanine	1.33913e+06	1.21651e+06	2.86219e+06	1.86659e+06	961824	1.0971e+06	1.24574e+06	1.27405e+06	1.34145e+06	1.35818e+06	1.02276e+06	1.00416e+06	1.26004e+06	1.13693e+06	1.33918e+06	1.24132e+06	619436	698037	986610	932068	950567	687361	695323	769804	809583	558939	454079	601368	862628	615316	647509	645975
2-3-Pyridinedicarboxylic acid	18708.2	23117.5	12597.9	27698.4	15777.9	14474.6	17400.5	14100.9	22376.5	25144.1	28680.8	21017.9	12329.9	16522.5	27212.2	37428.7	11164.7	15774.5	22565.9	29292.2	9314.57	13072.2	10341.8	13399.2	14157.5	18348.5	21614.5	23683.7	9548.7	14252.4	9385.55	12391.3
Pyridoxal hydrochloride	6203.38	5514.01	5704.63	16817.1	1848.34	940.261	2891.4	2020.67	12330.5	8815.59	8687.28	6514.34	3304.41	2393.47	6410.97	15305.3	7917.88	7883.98	11166	8374.95	3019.9	4115.16	3103.8	2744.48	9436.35	16003.6	8787.97	11426.3	4796.72	4699.8	3245.7	4869.1
Vanillic acid	636.067	1267.88	1073.35	834.544	1451.1	442.456	602.67	909.662	826.738	750.369	797.057	846.012	443.384	647.466	1188.63	1221.75	1299.87	645.336	593.745	1966.77	717.206	249.639	838.942	819.768	1035.85	320.974	761.942	709.839	1237.24	2356.39	743.635	903.537
Uric acid	671153	723111	924083	1.10549e+06	530108	793205	962481	912487	1.03316e+06	911968	559713	615899	611273	855191	779960	950126	751516	791282	828671	1.14023e+06	619602	639402	522997	902365	605765	999185	891735	699704	686043	954082	575299	815120
Phosphoenolpyruvic acid	115894	13677.9	10365.4	59752.4	15135.4	140842	38249.3	35506.5	113800	39882.2	132510	8660.95	13859.9	11779.4	13235.9	168514	16725.3	7730.9	40572.3	43443	139475	51247.8	11779.2	60904.9	74445	66241.6	186226	143106	119111	47808.3	165980	273918
Pyridoxamine	19.6341	5.19787	30.5091	34.6149	34.1557	24.3307	28.7207	17.4073	5.74007	79.1092	36.4771	21.4269	16.6389	20.3328	31.6887	10.1684	55.9043	17.7455	22.7159	17.7933	29.6058	26.9226	13.2627	4.28295	27.7002	10.33	37.2347	46.5113	22.1622	48.6516	23.3385	13.2378
Pyridoxine	5.90645	9.82527	16.1257	14.8815	14.7912	15.6896	16.879	5.63239	7.64413	10.122	18.8723	5.02628	2.95772	10.5161	11.125	9.49655	8.18665	19.8384	14.5548	8.10908	34.8423	9.49615	16.2413	16.0889	35.9125	18.754	1.99528	3.15338	9.36667	11.7834	6.10872	15.2983
Dihydroxyacetone phosphate	164942	334742	506221	183937	363537	85292	255163	120244	304777	299054	104614	245293	258651	222169	265008	236978	186565	157803	158026	139431	160692	354692	228375	156917	74035.6	174159	190827	109122	136238	196469	53819.7	85611.6
DL-Glyceraldehyde 3-phosphate	153408	303552	457425	172918	328908	83369.4	235470	110587	287704	281714	99444.4	231651	228929	199972	242276	227631	169387	155814	151754	127836	146616	331152	222250	145969	70688.6	164602	181310	96983.1	133787	182408	55875.9	82686.9
3-Dehydroshikimic acid	451.028	725.327	1032.86	377.969	2100.05	667.019	245.824	850.448	1565.24	1033.04	1296.2	1428.69	698.581	514.057	1255.79	1121.31	1289.6	3190.06	743.913	257.246	1144.96	1146.49	397.597	390.901	549.755	1685.03	1153.6	435.749	295.556	986.925	1327.13	154.392
Shikimic acid	20571.1	18922.9	15146.2	25833.3	22562.8	21466.7	21672.2	18374.6	19876.5	17568.8	21169.3	19521.6	19145.8	19556	22667	22081.3	19829.2	23795.4	26349.9	20798.9	21793.7	24735.4	28861.8	23622.8	25697.2	28879.6	22603.5	25210.5	22018.9	21588.5	24466.5	21413
cis-Aconitic acid	1.15029e+06	1.27967e+06	651215	567811	983643	822696	1.04725e+06	619371	1.13538e+06	924128	1.84706e+06	1.34276e+06	873783	719497	886332	1.1286e+06	737213	756007	856704	622524	821809	682071	633493	540205	687568	667743	651978	734965	681801	540905	604817	500861
trans-Aconitic acid	1.15314e+06	1.28048e+06	637161	567820	980907	822807	1.04726e+06	605766	1.15752e+06	922222	1.83249e+06	1.34079e+06	855560	719716	899935	1.12956e+06	734600	738823	856704	622029	823025	683620	633493	539848	695310	669401	652712	734463	666262	540931	604820	499592
L-Arginine	23666.3	28717.8	29796.5	20766.9	18898.8	14210.6	17396.9	16907.8	18276.7	14018.8	14942.9	18308	15021	19344.4	23655.3	21148.4	24182.5	28200.5	20777.3	21999.1	18498.2	18178.7	20504.9	17695.6	16478.2	18560	20145.5	18614.8	14137.8	22082.3	17250	18649.1
N-acetylaspartate	2.47459e+06	2.47239e+06	2.70623e+06	2.87469e+06	3.20371e+06	2.44744e+06	2.67544e+06	1.9879e+06	3.54495e+06	3.31259e+06	3.57092e+06	3.33044e+06	2.6466e+06	3.23353e+06	3.86639e+06	4.66459e+06	3.3074e+06	2.93893e+06	4.10321e+06	3.34393e+06	4.59913e+06	3.94501e+06	3.63162e+06	3.01534e+06	4.6914e+06	4.05416e+06	3.65683e+06	3.913e+06	4.17885e+06	3.70416e+06	4.14342e+06	3.53222e+06
3-Indoleacetic acid	894.85	304.715	726.364	644.562	1185.51	891.432	5828.49	516.724	7391.4	764.823	476.048	293.909	378.949	409.723	5138.42	7620.82	553.139	774.669	370.599	193.707	252.561	515.174	118.053	151.93	168.163	678.187	436.356	501.601	614.085	311.36	804.165	213.182
L-Citrulline	67727.1	107775	78971.7	62746.6	53114.6	51840.6	63160.7	43460.7	38421.9	25189.1	33471.3	29871.5	30320.6	37834.6	32200	24245.1	35902	44373.3	32485.7	32555.5	28757.2	20485.7	26820	20016	21647.2	23242.2	26611.6	30917.8	19273.1	24218.8	18054.2	20548.9
N-Carbamoyl-DL-aspartic acid	1.00939e+06	1.21064e+06	743797	1.04568e+06	1.12324e+06	949515	1.16549e+06	655101	936717	842279	1.0378e+06	892779	794205	917960	791612	941633	741697	855176	652719	644362	1.05216e+06	1.01872e+06	926065	999392	819667	1.2086e+06	977491	1.12992e+06	844455	987078	927086	1.04959e+06
2-Isopropylmalic acid	45701.2	45481.1	45106.9	46401	53535.6	41786.5	46577	34655.9	60561.9	56897.9	63175.2	58284.5	49236.3	54864.9	69916.2	78428.8	58423.4	51195.1	73801.4	56736.8	78180.7	67810.8	61140.9	51328.3	78922.3	67908.6	64516.7	67083.6	73568.3	62001.2	73394.3	60661.3
L-Canavanine	31.9996	163.99	41.3094	96.6969	53.977	22.0128	18.6261	19.224	58.5285	33.7168	79.9726	19.2141	43.5555	45.0953	154.173	153.575	21.5104	39.725	84.0157	47.6506	35.9794	42.8734	25.5922	67.3446	84.522	79.449	29.7177	15.9458	322.08	22.1895	22.0902	57.5756
4-Hydroxyphenyl-pyruvic acid	987.975	801.549	40.2383	235.065	599.967	769.454	196.548	448.697	1636.75	308.95	942.685	1232.13	541.656	567.978	199.639	386.766	1130.05	289.733	1179.8	740.356	671.777	692.019	248.736	450.838	1408.52	996.45	2079.9	515.913	342.956	1112.8	381.092	337.236
D-Mannose	18154.9	18278.4	9934.72	16978.4	52281.5	15162.3	10224.9	8997.04	20423.2	9009.3	79765.5	62179	9299.59	7118.18	27649.6	38530.6	31942	33901.5	77094	59080.3	13151.3	43106.3	56196.3	56287.5	13741.5	39535.6	58107.5	45685.5	15443.2	69452.3	50469.2	53730.5
L-Sorbose	18162.7	18782	9691.6	17366	52279.6	15135.6	9960.22	8941.52	21328.8	8904.52	88953	61359	9805.7	7735.84	27652.5	38337.9	37158.4	32493.9	73179.4	61134.8	13702.4	46292.2	55678.5	53115.3	13527.6	39535.6	55643.2	44156.3	15281	68773.5	50424.3	53730.5
L-Tyrosine	500022	571929	467608	520557	389397	353226	510163	368190	600571	501195	594421	517216	452869	449033	537797	603754	386872	478520	569820	540168	556719	579620	572765	465678	565941	524704	675191	725175	459602	537047	662675	654367
4-Pyridoxic acid	1326.5	1589.48	1684.43	1086.49	1195.19	981.031	1920.62	1116.8	1693.37	1373.59	2053.92	871.347	778.851	1221.85	850.283	697.266	1660.36	553.152	3236.38	3107.18	1066.45	1604.71	910.984	1178.89	1854.38	2258.54	1811.54	1049.52	1413.36	1703.11	454.05	1031.04
o-Phospho-L-Serine	16.8272	30.0559	56.8297	12.958	14.2383	62.3484	29.1611	90.0019	10.8825	56.988	35.6081	10.9945	31.2177	54.5751	22.4356	45.3809	40.0756	22.4325	15.2271	7.94746	20.102	34.4438	13.7162	72.1501	37.969	46.9428	10.6801	58.0023	50.2348	17.7899	26.502	20.0252
2-Phosphoglyceric acid	655080	393648	412309	473848	443815	606374	490713	423777	711470	547214	712745	418781	442245	397918	490864	691952	348066	286071	450363	569430	628934	572017	373192	552951	470855	597680	719643	595873	644737	541223	566537	586201
N-Acetylglutamic acid	224668	316946	283693	299013	227941	221021	461692	197144	403712	285061	288022	257177	257908	365457	269253	305677	109581	134300	143057	127104	159214	132586	144818	132219	126348	137478	138736	148154	102510	139513	126329	131771
N-Carbamyl-L-glutamic acid	10044.5	9932.09	11226.2	9739.35	11131	13484.7	16819.1	13913.2	11717.2	12104.2	11188.4	10956.6	11566.6	10751.5	10994	11071.2	8058.79	10076.2	9273.37	10558.5	11901.1	9245	13208.1	13033.8	9966.42	10377.7	10335.9	10577.2	9638.36	10754.4	8582.06	9884.93
5-Methoxytryptamine	34.5438	9.55679	4.94577	27.9612	37.8079	19.1286	14.0365	11.0492	39.3127	16.9943	40.8739	9.4878	7.21352	10.551	22.5973	102.084	23.8693	48.6972	43.2222	15.4654	37.3684	14.0869	86.2655	5.03785	41.1854	16.752	8.29686	22.4345	75.1353	15.6646	8.00595	15.6984
±-Mevalonolactone	43.4162	52.686	62.3947	62.2829	71.3012	189.976	23.8477	76.6612	100.967	103.876	52.6216	183.684	73.5398	70.4485	65.5396	40.5748	115.18	55.1277	140.309	65.1463	18.8876	149.218	88.2325	77.4322	68.3582	70.2244	123.196	127.051	190.161	151.766	62.8722	53.2832
5-Hydroxy-3-indoleacetic acid	182.662	380.395	219.143	325.701	145.839	48.1905	100.296	140.078	383.592	98.6173	529.732	127.228	150.406	133.993	81.223	126.812	318.169	81.5955	502.432	632.443	119.764	36.7849	13.27	74.7868	239.106	201.721	251.569	276.1	20.3163	209.178	134.96	40.2754
Citric acid	3.93631e+07	3.74849e+07	2.45178e+07	2.64792e+07	3.18186e+07	3.27264e+07	3.59542e+07	2.41433e+07	3.9031e+07	3.34216e+07	5.10657e+07	3.75235e+07	3.06011e+07	2.59734e+07	3.14173e+07	4.16266e+07	2.50839e+07	2.38272e+07	3.10876e+07	2.75949e+07	3.07568e+07	2.72788e+07	2.4e+07	2.42615e+07	2.85863e+07	2.74089e+07	3.02194e+07	2.86535e+07	2.63041e+07	2.56535e+07	2.75465e+07	2.37409e+07
DL-Isocitric acid	3.93631e+07	3.74849e+07	2.45178e+07	2.64792e+07	3.18186e+07	3.27264e+07	3.59542e+07	2.41433e+07	3.9031e+07	3.34216e+07	5.10657e+07	3.75235e+07	3.06011e+07	2.59734e+07	3.14173e+07	4.16266e+07	2.50839e+07	2.38272e+07	3.10876e+07	2.75949e+07	3.07568e+07	2.72788e+07	2.4e+07	2.42615e+07	2.85863e+07	2.74089e+07	3.02194e+07	2.86535e+07	2.63041e+07	2.56535e+07	2.75465e+07	2.37409e+07
Quinic acid	425.152	2276.17	1873.68	1800.94	3599.07	1965.09	1652.01	3034.89	2903.63	2794.05	4126.3	3493.12	3626.33	3292.05	4655.12	1737.31	1170.15	767.644	609.743	1991.56	1865.17	789.249	2077.11	1289.32	1536.4	154.489	5813.38	2113.2	844.138	2339.63	3139.87	1144.15
2-Deoxy-D-ribose	1527.77	2192.93	2614.37	763.138	2786.71	2442.63	2710.26	1878.78	2265.74	1278	2252.65	1298.94	1324.72	1936.64	1119.91	961.426	2096.57	1312.74	926.789	1730.89	868.219	15725.3	1482.72	1190.39	1245.36	1554.37	1091.25	1482.36	1096.16	2060.07	1102.11	1008.22
o-Hydroxy hippuric acid	18.1483	264.529	211.072	55.0627	171.703	354.552	84.5183	377.507	365.289	119.905	2423.29	356.342	525.949	196.29	30.617	214.194	14.5091	108.651	178.955	90.0095	141.932	118.163	70.1954	9.47462	20.9276	36.5882	119.761	139.221	17.2936	31.2585	83.3189	113.329
Galactonic acid	496733	773807	521099	756272	498598	460033	820162	386728	516482	373191	532788	485887	364563	539062	499959	611358	559764	730251	666459	687081	987655	621841	617623	626242	596507	653588	603769	702199	709259	691470	606712	697388
D-Gluconic acid	496733	773807	521099	756272	498598	460033	820162	386728	516482	373191	532788	485887	364563	539062	499959	611358	559764	730251	666459	687081	987655	621841	617623	626242	596507	653588	603769	702199	709259	691470	606712	697388
Remove	8.63483	5.63173	5.74671	11.9255	6.06944	1.14084	24.4318	8.60099	6.48487	8.58306	10.3125	10.6427	4.94218	6.23867	3.74992	11.8428	8.47988	27.7999	9.70485	11.836	7.46461	13.4021	9.57554	12.8168	7.59602	12.5202	14.9825	9.86665	6.05089	8.66785	9.15282	2.66474
L-Tryptophan	602178	716903	929175	786983	383299	366073	506180	423692	806763	727251	629776	552403	480696	529736	612493	672842	588405	656596	864433	831754	515376	496673	575953	498191	620423	521687	584651	616248	457507	519005	418834	439325
Lipoamide	2287.85	489.326	1285.48	448.97	198.933	594.073	431.171	799.069	458.332	1134.68	427.395	302.039	1120.38	321.518	337.686	227.428	391.722	87.8812	135.707	39.0876	1133.32	211.469	259.153	84.6093	1833.57	205.274	148.609	251.067	1732.12	100.123	38.0593	176.727
Homocitrate	9597.59	9252.56	5650.54	10762.5	6669.49	7587.68	9326.1	6426.68	5883.87	5717.67	6296.44	9261.04	2941.17	3431.55	4184.39	6230.75	7039.52	7481.94	11482.7	9832.01	7337.46	7185.55	6924.77	7743.86	7968.51	11350.9	12356	10494.9	8795.12	8314.65	8309.54	7157.33
L-Kynurenine	40309.4	39404.5	76231.6	52638.3	28474.6	28890	30126.4	28452	42602.7	58191	41971.9	37350	30975	41074	80368.7	87927.7	18193.8	25176.7	29496.1	27912.9	15809.6	17274.3	16107.5	11142.4	22285.6	16985.8	17263.6	22379.1	12319.9	13327	11694.3	11114
N-Formyl-L-Tyrosine	2657.57	5166.74	1287.38	555.269	1212.46	2233.71	2003.57	1495.05	763.07	1304.24	409.526	1991.52	1999.87	2009.22	673.795	1526.6	1483.74	1362.17	3257.26	720.916	1371.24	3678.57	932.653	311.979	4517.1	1929.03	1732.59	7166.75	7471.78	1152.35	1095.96	6097
Creatine phosphate	455.741	394.251	340.274	229.922	505.9	441.079	564.156	472.645	409.649	328.907	611.539	380.245	507.465	531.967	497.61	320.093	591.073	329.116	681.259	297.973	365.152	352.447	347.663	335.856	502.667	345.495	336.258	551.532	435.562	364.808	395.464	359.159
2-Deoxyribose 5-phosphate	23806.2	24775	8516.77	9568.26	27634.3	24258.2	30088.7	15553.7	22997.2	15086.4	26362.5	21146.2	16861.7	20239.8	16792.9	21734.7	19077.1	20255.7	15483.9	15607.7	20474.6	26845.3	21445.9	25292.7	14713.9	23581.7	27974.5	29431.7	18278.1	26037.6	21655.2	25191.8
D-pantothenic acid	1.50916e+06	2.38773e+06	1.46146e+06	2.093e+06	548176	384047	895420	424230	1.87902e+06	1.12158e+06	1.96273e+06	1.73949e+06	413932	595355	717173	893506	1.39409e+06	1.52642e+06	1.53705e+06	1.73047e+06	335924	416726	505065	531003	788511	1.26594e+06	1.72297e+06	1.24587e+06	274011	588680	446608	479012
O-Succinyl-L-homoserine	582.82	240.106	495.167	245.51	517.64	231.465	1893.61	612.893	775.209	707.726	691.567	66.922	1393.67	622.81	104.436	157.082	289.887	140.91	396.507	471.567	745.121	47.1019	305.185	307.648	217.507	602.088	1020.62	1242.43	1851.26	1627.67	893.074	1281.79
N-Acetyl D-galactosamine	701.617	426.79	1048.27	521.883	594.423	600.712	518.392	818.65	442.842	979.779	290.613	132.742	841.291	642.357	595.205	476.115	166.091	574.645	235.493	560.413	1535.98	530.534	265.905	76.967	926.634	127.113	439.08	486.369	1426.01	437.138	359.539	566.136
L-Carnitine	18367	12107.4	21359.3	17953.2	17459	15835.3	12720.7	15450.2	18401	17432.4	19388	20066.3	18092.7	16916.4	18363.6	18436.1	17468.8	17181.2	18512.9	16192.7	18601.8	19717.3	17200	17286.9	22032	24830.8	18514.3	22949.1	21191.1	21445.8	22887	21186.2
L-Cystathionine	349.227	421.844	579.002	729.259	355.374	316.615	551.36	329.57	484.498	480.412	898.993	630.813	333.874	454.118	436.444	590.667	261.995	201.747	158.953	46.856	307.711	621.659	274.902	237.098	173.734	104.602	87.9994	361.07	67.9632	358.495	225.723	161.051
3-Hydroxy-DL-kynurenine	503.705	1046.54	762.011	1279.9	632.476	151.488	1382.92	259.897	705.393	436.824	2231.4	1245.19	1133.22	829.208	1026.02	2107.27	75.2533	515.738	151.226	527.456	398.757	867.297	339.169	925.679	1124.64	527.322	310.328	216.673	16.8666	175.204	354.315	650.865
Prephenic acid	7.83206	33.5789	78.9406	95.4213	5.59754	43.4809	12.5221	22.1097	55.7261	80.1597	21.9631	21.48	36.5837	52.8308	59.9392	25.1491	33.2901	21.9777	50.1579	47.6631	60.0664	17.6687	13.1837	42.6637	17.1897	121.328	8.0503	53.6702	85.7941	22.2291	51.4592	14.842
Chorismic acid	9283.08	9389.07	7512.64	8781.69	9948.53	8323.61	8646.04	7975.14	9466.31	7921.79	11266.9	10107	9516.35	7834.67	11633.6	12339	12463.1	13533.1	16114	10664	14038.6	16623.1	17616	12274.4	13674.2	14823.8	13360.8	13509.7	11591.5	12768	15083.1	14744.5
Glucoheptonic acid	128.446	80.9942	5.93305	74.571	20.8346	150.215	109.019	74.2896	180.559	34.8198	125.363	7.56963	4.64923	40.9131	130.922	200.593	247.928	43.8848	378.488	298.403	86.1667	119.59	103.236	472.822	73.2691	154.901	383.386	468.044	60.4805	482.562	283.361	317.636
Mevalonic acid 5-phosphate	17067.3	16923.7	18899.5	14953	19914.9	17604.5	17049.2	21495.4	14937.2	15242.6	13545.2	14776.5	24594.9	16800.9	17995.8	17301.7	14340.5	18847.2	16801.6	17889.4	12541.8	15905.4	15191.8	22096.9	14723.4	15796.5	18098.2	13666.5	18052.6	15916.4	21973.2	21432.4
2-Deoxyuridine	22816.6	36815.1	31798	26018.8	13271	14358.5	14713.4	16706	26338.9	22672.4	25909.7	27333.2	19555	25136.6	17948.7	24782.4	35743	22845.1	32314.6	32245.9	12988.7	23369.7	18261	32576.2	17398.8	34435.2	25237.7	39292.2	32073.1	38530.4	25813	36739.1
D-Xylulose-5-phosphate	333091	413476	300366	203211	321476	232549	330831	173724	443156	262484	277898	187983	198769	238603	233910	411039	243205	217712	199244	275658	385533	681320	340465	440087	203390	326437	619010	359768	365147	354147	334083	483050
Arabinose-5-phosphate	245473	304622	226020	139612	261183	179357	248094	133955	367120	177362	219958	146627	154527	159243	184649	310772	188432	177009	151530	224428	311998	499720	268855	340158	141021	262196	477536	288571	278357	271119	249650	374331
D-Ribose 5-phosphate	245473	304622	226020	139612	261183	179357	248094	133955	367120	177362	219958	146627	154527	159243	184649	310772	188432	177009	151530	224428	311998	499720	268855	340158	141021	262196	477536	288571	278357	271119	249650	374331
D-+-Galactosamine	17.9838	63.3248	21.3803	74.2258	15.7945	18.4992	6.38389	29.2281	22.5691	17.9384	3.65275	8.28408	50.3575	92.8264	10.7694	34.9064	36.2551	42.9701	67.0662	33.3066	41.5104	25.3037	35.2449	31.1077	28.9147	26.4535	10.8496	38.2242	47.7152	51.1336	23.9008	84.1209
L-Cystine	1330.39	1447.63	903.803	957.14	162.167	1349.75	837.852	1668.33	876.789	1050.61	561.33	585.441	840.23	608.619	546.835	683.114	114.306	664.805	537.819	542.862	859.742	157.785	293.692	452.577	743.268	142.852	21.0492	439.242	577.074	413.481	365.032	211.459
myo-Inositol	199324	157642	105108	145981	401757	173034	94329.5	109484	149907	121956	595095	406517	95385	77681.4	221318	291179	341529	331970	588208	467273	167665	374306	415314	415716	182661	362119	387108	367522	202173	561312	407270	510528
Thymidine	18406.6	15927.4	21595	17548.5	15668.4	14135.4	15815.2	13713.7	17128.8	14224.1	16275	15685.7	16795.4	12059.1	13771.4	16404.3	16177.1	16523.3	14645.4	13727	17543.2	15227.3	13574.9	10383.9	14378.7	13309.1	16959	14809.7	17607.2	15594.2	13153.8	15643.4
Cytidine	98.0982	178.033	33.224	61.0921	31.8813	65.2116	22.2404	14.0009	90.7961	19.0808	50.8737	116.835	1.10639	106.623	15.3594	53.0905	190.045	26.8862	52.7997	57.1494	31.1609	51.3044	23.2852	120.234	12.9957	396.671	224.754	134.762	25.8882	40.315	105.159	106.966
2-Deoxy-D-glucose 6-phosphate	39313	29269.5	48065.6	25706.2	15002.5	71187.1	60870	73213.3	28143.3	70164.4	9491.12	14410.7	66943.5	59568.3	15435.1	12293.3	19645.9	14977.6	12862.5	15984.6	54733.5	17562.6	16165.5	19010.4	50354.6	17362.3	16310.2	22504.4	63892.5	13328.6	11765.4	14346.8
Uridine	840673	766343	656663	831339	815157	556130	638048	674930	864143	677709	672191	642011	631652	956565	877092	1.00147e+06	795134	804795	768723	581065	731098	1.13181e+06	1.09025e+06	729660	733358	913162	850968	762645	862087	1.03301e+06	621649	842571
Isopentenyl pyrophosphate	207.19	48.9403	50.4348	85.7207	71.0158	77.7198	48.1752	25.4144	19.1111	110.486	31.5722	55.4329	122.604	58.607	83.2532	8.94118	115.682	68.8297	160.71	130.109	122.921	48.1977	133.284	169.457	46.258	110.061	84.4753	248.508	119.465	18.4787	40.7905	53.4661
Pyridoxal 5 phosphate	23636.5	19586.4	23869.9	24059.3	18115.8	11300.1	14875.5	11595	24462.1	19026.8	22366.7	21933	15329.5	18232.9	19097.8	29107.2	27171.1	25977.9	27281.2	26126.7	20790	18019.9	22304.1	16757.8	19905.5	23800.1	25817.9	22537.6	19684.4	21199.4	20587.1	20740.4
gamma-Glu-Cys	76708.9	87278	78230.8	109431	91988.6	110649	125579	87297.3	16380.6	26651.3	12232.5	5126.58	8009.64	14346.5	11792.5	32517	113317	109181	141526	130898	111630	124891	123150	121551	16636.6	34901.5	10249.3	33182.5	20387.6	40768.1	32326.4	41426.1
2-Deoxyinosine	5129.07	5077.16	3815.5	5684.71	2609.02	3714.47	5268.89	5390.99	6951.31	4394.79	3653.62	4224.48	3460.68	3699.35	2957.92	5051.01	3187.43	2218.96	3738.87	5466.62	5977.48	7199.17	4081.92	4532.08	7949.14	4753.46	7745.8	5489.21	7203.48	7234.69	3598.94	4145.21
AICAR	1535.44	1345.6	352.282	888.939	3037.51	833.888	1851.83	4519.63	104.113	170.711	143.137	124.293	337.11	600.462	37.065	409.865	873.442	952.977	148.446	264.906	48.2242	1785.99	1554.85	353.086	95.0092	129.183	166.978	271.072	214.148	143.356	63.2781	148.183
D-Glucosamine 6-phosphate	85.3735	186.001	237.338	440.825	273.021	622.425	686.131	188.439	894.228	694.578	147.845	239.496	326.311	813.574	324.066	89.7252	644.282	78.9913	533.173	524.598	583.955	417.121	589.678	397.207	434.517	481.605	249.179	444.451	453.994	374.557	582.915	346.641
alpha-D-Glucose-1-phosphate	8.02857e+06	9.33879e+06	7.23999e+06	8.59079e+06	9.81118e+06	6.25867e+06	7.17288e+06	5.19483e+06	9.41824e+06	7.2979e+06	1.21011e+07	1.00374e+07	6.44972e+06	6.66523e+06	1.25028e+07	1.36677e+07	9.40286e+06	8.97501e+06	1.15308e+07	1.15856e+07	9.14207e+06	1.01457e+07	8.99483e+06	1.10127e+07	7.17039e+06	1.1304e+07	9.80232e+06	9.55401e+06	5.74895e+06	8.96941e+06	9.32009e+06	1.12947e+07
alpha-D(+)Mannose 1-phosphate	9.21569e+06	1.0743e+07	8.28807e+06	9.71517e+06	1.12165e+07	7.18942e+06	8.22526e+06	6.01879e+06	1.07394e+07	8.35637e+06	1.39134e+07	1.14896e+07	7.43264e+06	7.61395e+06	1.43866e+07	1.75886e+07	1.07512e+07	1.06051e+07	1.33113e+07	1.33041e+07	1.04358e+07	1.1645e+07	1.03326e+07	1.26165e+07	8.19198e+06	1.48325e+07	1.12151e+07	1.24896e+07	6.55571e+06	1.03603e+07	1.06662e+07	1.29534e+07
D-Fructose 6-phosphate	9.20862e+06	1.03928e+07	8.26955e+06	1.0057e+07	1.12184e+07	7.18026e+06	8.22065e+06	6.30518e+06	1.07375e+07	8.34851e+06	1.39146e+07	1.14896e+07	7.42036e+06	7.60874e+06	1.4384e+07	1.75839e+07	1.07487e+07	1.06046e+07	1.29699e+07	1.32725e+07	1.04353e+07	1.16325e+07	1.03319e+07	1.21716e+07	8.17907e+06	1.48322e+07	1.11848e+07	1.24924e+07	6.54486e+06	1.13643e+07	1.06662e+07	1.29539e+07
D-Glucose 6-phosphate	1.28902e+06	1.39087e+06	2.35755e+06	2.5914e+06	3.1789e+06	844167	1.94308e+06	1.01147e+06	2.98952e+06	1.38127e+06	2.08e+06	3.5069e+06	1.79674e+06	2.06806e+06	2.19719e+06	2.42476e+06	2.59114e+06	1.8017e+06	3.78929e+06	2.62876e+06	2.06527e+06	3.14346e+06	3.12439e+06	1.65187e+06	563430	4.76143e+06	1.47971e+06	2.89443e+06	1.46428e+06	2.65517e+06	576519	2.15921e+06
Thiamine	673.584	311.222	1197.25	1315.09	433.007	173.338	822.678	583.702	883.174	518.281	1056.8	1348.23	453.801	664.681	1677.44	2163.99	737.945	706.708	539.406	607.443	1103.48	949.689	1175.99	630.15	1086.15	862.862	241.535	1105.16	779.782	1060.14	738.192	1012.12
2-Deoxyguanosine	80.5629	230.43	118.402	42.9481	25.4396	11.0009	67.2418	61.2171	43.8695	84.3645	19.4599	186.796	39.2424	70.6529	21.6123	25.7466	107.58	26.6879	71.1381	57.9267	115.479	123.449	202.417	45.6934	508.497	155.748	353.015	130.242	147.303	108.685	95.3128	82.3904
L-Homocystine	34.0184	43.369	28.3171	63.3321	10.0124	52.0494	40.5415	29.3235	216.969	60.9171	5.47867	28.0485	29.8416	29.3875	10.6399	70.2867	12.1135	50.2442	35.4184	24.8724	14.1784	12.8741	36.134	41.8818	30.352	36.6516	59.4987	27.0759	31.4146	28.2344	20.6644	14.7408
Inosine	2.20026e+06	567046	366569	2.89708e+06	323549	1.81766e+06	1.71776e+06	1.43712e+06	3.20885e+06	1.89296e+06	1.81972e+06	341419	401772	934620	499816	2.91554e+06	691970	596031	1.82003e+06	3.07204e+06	3.12852e+06	5.48295e+06	1.1445e+06	3.48991e+06	3.07351e+06	3.5845e+06	3.16568e+06	3.71885e+06	3.76748e+06	4.47363e+06	1.92766e+06	3.21829e+06
Guanosine	106373	106973	79974.4	79231	70335.7	106725	108097	141031	163514	119879	72791.3	71814.5	112273	175385	86366.6	95016.1	84783.6	108237	59829.4	103802	134384	177681	127670	130567	113711	140407	165800	149325	167445	190746	77727.8	138096
Xanthosine	37806.4	45365.9	86749.4	83350.1	26847.7	33740.3	65738.6	55357.7	64700.1	59759	26736.8	27912	37283.9	54696.9	47421.5	56763.8	28453.9	44931.4	35475.4	51010.1	46116	39776.9	28252.7	33615.3	35207.9	38572.4	30890.2	34877.5	38658.9	53896.5	21703.1	37978.8
2-Deoxycytidine	404.926	1127.01	810.917	1371.98	419.957	904.232	159.235	825.832	1393.05	981.31	1196.57	614.434	657.72	613.026	588.537	657.915	947.855	1217.57	1762.42	1115.14	725.632	916.056	769.684	2300.47	1517.65	1737.88	1355.66	300.6	405.118	878.674	1549.66	258.485
Argininosuccinic acid	9989.27	12569.9	8784.8	10271.7	9957.65	6987.89	8151.78	5155.76	8422.92	4845.19	7163.05	6380.45	4769.19	5870.05	6018.32	7001.95	8048.36	10883.6	11805.1	9720.12	7325.56	8318.9	8008.99	5412.08	7921.54	8782.55	10539.2	8827.53	6038.17	8343.95	7377.68	8513.93
D-Sedoheptulose-7-phosphate	707755	1.29844e+06	474293	572674	1.28753e+06	670954	1.15269e+06	440181	1.21368e+06	539510	1.65848e+06	1.23935e+06	717694	832163	1.1319e+06	1.35689e+06	812469	1.09619e+06	1.33475e+06	1.07014e+06	901440	1.02643e+06	1.22389e+06	843010	687841	1.21405e+06	1.07701e+06	1.19435e+06	544187	941665	998964	1.215e+06
Epicatechin	3476.85	7384.43	4387.96	1540.57	5264.29	2826.03	3234.58	3164.63	2448.44	3253.17	4446.8	3388.25	3430.07	3152.06	6576.78	3673.27	2777.07	4621.75	1799.96	2200.34	2341.13	3180.73	2414.82	1824.42	2778.18	1951.55	4112.01	1908.51	2563.61	3274.06	3409.19	3111.38
N-Acetyl-alpha-D-glucosamine 1-phosphate	3.99728e+06	6.8697e+06	6.49132e+06	4.55985e+06	3.49161e+06	2.27439e+06	5.88461e+06	1.95389e+06	6.26151e+06	3.03942e+06	5.18106e+06	4.62861e+06	3.9188e+06	4.17525e+06	2.64376e+06	3.20934e+06	6.12229e+06	9.34651e+06	1.01575e+07	9.00667e+06	1.30472e+07	9.784e+06	7.65697e+06	8.72026e+06	8.92736e+06	9.27141e+06	8.24727e+06	7.87271e+06	8.75313e+06	1.16768e+07	8.0308e+06	9.22829e+06
N-Acetyl-D-glucosamine 6-phosphate	271531	207537	387901	355064	216517	240572	217573	238357	324379	283207	295948	304057	235260	289144	334408	443559	239967	335501	502647	418766	643448	395561	449343	407210	386104	506249	354816	412870	402996	567445	536589	476005
D-erythro-Dihydrosphingosine	78619	117232	138300	103287	61630.9	73036	71669.6	72864.8	100045	81525.1	104992	91966.7	69725.7	81971.6	93473.1	126040	80697.4	121527	103246	85627.1	84972.1	64235.8	118203	111542	76384.6	71595	77105.5	73043.4	105925	85476.1	74223.9	78798.3
N-acetylaspartylglutamate	421008	359653	433841	601859	452100	405665	372367	264578	967702	648942	781095	513964	385307	503894	595084	884232	394377	483508	689381	586292	628821	394463	422992	599718	783381	732187	821328	567215	534480	534660	545468	479335
2-Deoxycytidine 5-monophosphate	14604.2	3854.69	2846.28	9856.5	3894.08	10577	18580.1	3979.53	14935.9	7544.31	14326.5	2674.83	2027.23	3790.79	2129.17	12430.4	2580.98	3391.05	13293.2	10397	8328.31	12189.3	2292.09	10470	10274.7	12634.2	15805.3	11382	8716.69	13030.6	15965.1	11971.6
Glutathone red	6.13721e+06	6.31062e+06	5.76948e+06	4.73038e+06	6.37147e+06	5.91668e+06	6.26613e+06	5.14622e+06	1.98152e+06	2.11975e+06	2.52173e+06	1.04344e+06	1.27718e+06	1.83522e+06	2.15596e+06	3.73698e+06	6.06541e+06	6.18736e+06	7.32821e+06	6.52467e+06	6.34754e+06	6.89306e+06	7.15099e+06	6.13659e+06	2.76294e+06	3.66187e+06	1.8209e+06	3.82131e+06	2.99954e+06	3.87454e+06	4.09908e+06	4.19819e+06
N-Acetylneuraminic acid	1.24819e+06	1.7007e+06	1.75233e+06	1.62664e+06	915448	1.05154e+06	1.40958e+06	984963	1.37819e+06	954618	918942	1.01244e+06	1.18312e+06	1.13372e+06	712728	568978	797474	1.00696e+06	943320	1.05263e+06	1.09569e+06	1.40089e+06	1.10436e+06	1.11314e+06	857652	1.09522e+06	831025	832069	1.03653e+06	1.09288e+06	808123	855523
D-Ribulose 1,5-biphosphate	14444.9	21619.2	14728.3	21267.2	17665.6	11653.8	19502.5	11388.5	17705.5	12915.7	16730.1	17853.9	12964.4	18386.2	17708.6	20960.8	18865.8	21655.1	18449.3	22003.1	17540	14939.2	21202.9	15504.5	13239	21249.4	16572.5	15865.3	11446.8	20325.8	17070.3	18006.6
2-Deoxyadenosine	215.719	191.353	106.902	240.222	217.361	79.8541	129.953	2118.28	407.022	171.283	1430.11	217.505	1755.14	215.784	214.226	77.9147	162.601	444.546	56.6875	229.504	136.907	164.48	627.169	334.489	98.9789	44.4436	191.812	1045.87	171.129	64.493	114.177	314.624
Cytidine-5-monophosphate	104425	115121	84198.5	131511	67856.2	92982.3	141568	58575.3	127627	54682.2	85792.4	91548.9	61973.8	114775	55486.5	102367	66843.4	73134.8	100583	108248	81486.7	92282.1	68975.5	107717	92758	92293.8	114936	79350	68512.7	109069	94134.9	84811.6
Uridine 5-monophosphate	502126	921895	1.02477e+06	1.45595e+06	644680	840266	1.2199e+06	847761	801900	517362	337773	646335	519478	1.18336e+06	679906	927292	654575	651481	658186	987410	519113	507034	470158	739216	533079	575724	673957	477713	339945	710026	453655	404145
Adenosine	27800.8	159698	241244	13924.8	160971	17438.7	8837.56	209606	14407.6	65277.2	10431.3	239087	227652	317991	274352	9261.06	193056	309258	1684.15	4743.02	11480.9	34862.4	700514	6620.36	12246.2	5357.25	14138.1	13341.6	9451.39	7638.16	14464.6	25631.2
Adenosine 3-5-cyclic monophosphate	380263	176018	138483	176228	213461	98815.5	141386	103031	185945	170379	396460	247915	156233	206558	181801	272370	125714	107251	173647	125271	169378	205757	236531	128100	220305	227346	196600	248916	303722	252319	148246	144617
2-Deoxyadenosine 5-monophosphate	19358.5	7022.59	7810.7	22016.3	5925.8	16041.3	21187.3	7251.8	21616.3	11904.7	19770.8	6908.9	5468.43	9930.04	6508.5	20978.8	5425.21	6740.8	23772.2	18159	12914.6	17865.9	7236.26	16026.7	18519.6	22664.9	17852.6	24549.2	14053.2	23709.2	24636.8	26630.8
beta-Nicotinamide mononucleotide	2168.52	848.561	949.314	769.329	208.592	816.584	902.31	2307.42	2725.1	2506.39	817.44	824.385	314.304	3857.73	2310.5	5503.2	3531.1	808.853	5779.95	3658.11	1419.13	2332.57	3843.47	2491.82	2544.33	3859.59	5218.87	4754.21	531.067	629.974	687.484	1555.91
Nicotinic acid mononucleotide	112.136	64.7744	909.396	166.443	174.717	134.189	169.417	57.5288	128.325	101.671	120.865	55.5896	148.502	53.3473	126.711	124.796	96.6338	95.5753	77.2986	163.187	102.736	101.213	183.958	52.348	142.201	103.262	168.606	357.034	222.585	132.291	162.121	119.158
D-Fructose 1,6-biphosphate	245446	185472	430718	365851	261525	209193	242742	171668	322483	271757	229528	196390	181862	215261	305133	428775	116275	133991	201325	246515	234762	304624	190098	220471	163096	225850	224101	204623	192463	290160	209547	241940
Cellobiose	801.283	1986.08	1937.59	1094.77	2100.07	1118.84	570.064	1468.88	1494.77	629.25	2465.21	2016.05	537.124	465.973	1478.04	1953.13	482.51	564.833	1829.46	998.414	516.22	869.729	731.976	1600.87	830.413	1071.34	724.035	962.874	770.933	1609.66	997.466	589.537
D-Maltose	801.283	1986.08	1937.59	1094.77	2100.07	1118.84	570.064	1468.88	1494.77	629.25	2465.21	2016.05	537.124	465.973	1478.04	1953.13	482.51	564.833	1829.46	998.414	516.22	869.729	731.976	1600.87	830.413	1071.34	724.035	962.874	770.933	1609.66	997.466	589.537
Melibiose	15.6456	15.742	35.2937	64.4841	98.6922	3.33384	64.5429	53.556	45.2201	32.8985	68.9716	83.8398	74.275	78.6997	23.4101	29.7525	14.2611	50.9895	54.3481	13.1954	27.9229	22.6299	36.0425	21.477	42.4491	19.419	37.0002	83.8358	59.0074	4.19466	54.3363	27.0415
Guanosine 3,5-cyclic monophosphate	20.4589	13.0803	8.5294	23.0318	17.0895	12.7334	10.6072	12.3207	17.7568	23.0447	15.8288	25.5373	17.838	4.5727	8.50418	14.9666	10.4979	25.4535	6.05943	12.2893	29.9058	5.44328	3.58578	9.08631	7.21408	9.57401	14.0471	4.95332	12.6319	6.31567	12.2499	7.76855
Adenosine 5-monophosphate	2.28007e+06	3.4357e+06	4.436e+06	4.78905e+06	2.01759e+06	3.91449e+06	4.45099e+06	3.8498e+06	3.21006e+06	3.99886e+06	1.05634e+06	2.73158e+06	2.91208e+06	4.90419e+06	3.02799e+06	3.66635e+06	3.07773e+06	2.87094e+06	2.75369e+06	4.3136e+06	2.54203e+06	2.31654e+06	1.99142e+06	3.39947e+06	2.96358e+06	2.75607e+06	2.50845e+06	2.23136e+06	1.64456e+06	3.20521e+06	2.07459e+06	1.85759e+06
2-Deoxyguanosine 5-monophosphate	2.28007e+06	3.4357e+06	4.436e+06	4.78905e+06	2.01759e+06	3.91449e+06	4.45099e+06	3.8498e+06	3.21006e+06	3.99886e+06	1.05634e+06	2.73158e+06	2.91208e+06	4.90419e+06	3.02799e+06	3.66635e+06	3.07773e+06	2.87094e+06	2.75369e+06	4.3136e+06	2.54203e+06	2.31654e+06	1.99142e+06	3.39947e+06	2.96358e+06	2.75607e+06	2.50845e+06	2.23136e+06	1.64456e+06	3.20521e+06	2.07459e+06	1.85759e+06
Inosine 5-monophosphate	97690.9	113681	133280	261468	84051.2	97570.9	157680	126662	128517	119143	50171.3	67036.7	82330.9	135208	84927.2	117004	171787	85804.4	74058.1	258740	63199.6	62039.2	54355.8	205845	83457.5	157284	210607	67616.4	57184.7	130899	45962.4	56516.7
5-Deoxy-5-(methylthio)adenosine	49684.3	94914.1	102906	53154.2	85981.4	57447.3	78317.4	84315.4	62700.1	44229.5	55504.3	101173	82306.7	113954	90362.9	55728.8	75093.7	102817	51201	58012.3	47318.9	54378.6	75247.2	66634.2	43656.3	50186	55885.7	42874.2	47157.5	53355	51597.5	51806.9
Riboflavin	7410.57	6621.25	10018.3	8496.52	4258.75	4904.64	5967.42	5135.3	3956.18	5503.22	5509.06	4332.37	3994.16	3461.15	4291.12	4812.71	4971.27	4619.4	7188.78	5881.86	5241.77	4577.17	5223.98	3882.2	6149.36	5046.28	4758.04	4752.6	4309.36	3670.29	3563.76	3880.48
S-5-Adenosyl-L-homocysteine	22893.6	40410.8	40970.5	45670.4	37859.3	18706.8	31678	18307.1	11904.6	10100.9	9915.06	11436.1	11320.7	19032.9	16044.7	14977.4	39940.5	48289.6	26238.2	24144.3	22842.5	21279.6	33101	25101.6	11269	11130.8	8447	10528.5	9868.18	10856.9	13173.1	11895.7
2-Deoxycytidine 5-diphosphate	36.6458	48.1237	52.3658	85.0405	22.3112	46.5232	146.355	17.6003	51.9114	53.6654	35.6053	20.7492	37.0778	69.3224	20.9405	81.5664	37.8426	72.6418	123.034	52.4779	46.5707	72.043	89.2711	42.1912	99.3762	17.4206	96.0757	23.9957	12.6436	145.903	58.9724	92.172
Thymidine 5-diphosphate	907.522	1110.86	1063.14	2387.24	175.638	1235.12	1976.99	1113.69	1067.38	874.343	831.601	843.19	827.055	1131.74	743.541	1190.42	678.432	1037.27	773.269	1242.28	626.699	858.434	308.982	966.219	493.956	1050.4	1342.45	789.96	457.373	1103.98	1122.44	868.68
Trehalose	543.039	251.55	423.315	661.957	258.5	1009.65	747.953	1058.84	248.384	666.573	3179.87	792.648	312.388	461.889	923.719	106.707	210.203	282.44	848.684	299.309	353.143	176.696	52.0118	449.894	667.371	550.349	118.151	917.754	695.795	311.393	150.68	285.414
Cytidine 5-diphosphate	1086.35	1403.92	390.604	1214.96	632.662	860.372	1075.34	232.861	925.608	83.3292	1000.48	812.756	350.951	647.469	243.474	1056.89	406.234	211.356	730.38	676.004	707.337	757.419	444.596	426.963	744.851	636.61	1212.86	771.158	107.72	661.828	1155.33	680.939
Uridine 5-diphosphate	202607	256534	189657	351943	200778	251367	329109	154036	245436	131298	219683	167223	109409	169906	184213	335403	142995	138115	216031	288506	179573	178625	129392	198776	204851	206905	222344	184994	106740	221577	201507	205822
2-Deoxyadenosine 5-diphosphate	922.431	1549.06	978.577	1728.79	962.414	1491.42	2285.87	1039.5	1365.07	566.576	964.892	1324.64	640.79	1219.48	1160.49	1221.28	1548.09	1173.28	1375.59	2356.31	1246.72	1024.59	876.738	1608.64	1180.28	1472.62	1608.62	1199.38	721.964	1418.89	1307.92	1216.85
Trehalose 6-phosphate	19.5355	24.2846	279.608	50.4462	43.6028	27.9608	32.0304	51.279	89.9218	29.103	424.748	37.3013	9.29146	20.8928	85.4504	74.3276	28.3125	8.4252	105.817	26.7389	81.9465	24.3302	46.9351	82.7036	16.5309	148.6	37.5484	68.7524	17.5672	20.4832	31.5892	24.9272
2-Deoxyguanosine 5-diphosphate	267091	375738	354497	363234	279862	417047	569328	314780	435372	365052	240695	253815	242549	333173	313681	507727	308008	293540	402925	543026	388352	348788	250036	354241	407591	333653	462104	346681	266455	451171	325908	369039
Adenosine 5-diphosphate	267091	375738	354497	363234	279862	417047	569328	314780	435372	365052	240695	253815	242549	333173	313681	507727	308008	293540	402925	543026	388352	348788	250036	354241	407591	333653	462104	346681	266455	451171	325908	369039
Inosine 5-diphosphate	20023.7	29006.7	23497.3	25491.4	20877.1	28953.4	41011.5	22008.8	31079	27446.3	18092.7	19755.2	19730.2	24667.6	24105.1	36149.4	22242.8	22589.9	28485.8	39650.2	27577.9	26285.4	19695.8	24472.3	28697.4	24963.6	32655.2	27194.5	18947.5	33121.9	23840.2	27213.7
Guanosine 5-diphosphate	5279.56	2568.12	2972.64	6931.78	1685.43	6093.93	9118.38	3439.38	7012.72	8401.92	2180.36	1764.11	2428.72	2440.89	2372.2	5853.16	1969.09	2191.69	4450.31	5457.27	4705.5	5154.79	2281.89	4728.46	5123.48	4470.89	4516.36	3534.06	2890.64	6071.52	2544.52	2775.69
Adenylosuccinic acid	7704.4	13122.9	12142.5	35199.2	9350.16	15466.4	33320.6	11235.7	17479	10804.1	4083.88	5109.18	5877.43	19539.7	8342.26	15235.8	10458.1	10185.9	11235.4	21576.9	11302	7898.52	5241.87	12770.1	10100.8	10737.3	11062.1	8131.93	4506.01	15840.7	6655.34	9261.05
Deoxycytidine 5-triphosphate	99.595	3271.05	1304.2	1554.94	2269.21	30.5789	1008.57	296.41	1681.79	742.839	2534.75	2135.41	1067.35	1072.93	976.469	1760.61	1535.66	2321.04	1275.97	1077.57	1933.67	850.772	2765.87	1515.32	377.558	1545.92	2611.66	1802.34	111.081	1135.71	504.273	1165.14
2-Deoxyuridine 5-triphosphate	18.1886	240.565	208.823	161.931	129.24	47.4686	9.9261	6.55359	33.42	73.3163	126.613	272.9	108.451	345.611	203.442	40.2197	223.954	99.525	135.514	207.842	119.556	151.371	199.168	93.036	45.3267	225.252	39.8676	95.348	70.7006	116.887	18.3384	96.1107
Folinic acid	0.806293	1.27699	16.066	15.5015	42.3196	1.34076	21.7886	16.6172	1.08488	8.68013	0.458269	0.289281	0.457862	1.0701	1.10098	16.7582	1.28228	0.710076	0.825707	0.242223	35.0639	0.679927	0.0991704	4.42805	55.0013	0.136566	23.2675	0.239499	0.111393	0.475459	0.390435	0.326164
Deoxythymidine 5-triphosphate	179516	134403	89087.9	214854	106978	91664.2	216934	46184.7	210132	115099	274765	91998.3	52131.8	48853.2	73280.5	231243	75303.9	81065.5	209783	160590	195787	173472	93062.1	129070	128758	216495	238975	207305	103848	168055	180892	204094
Cytidine 5-triphosphate	106493	69400.1	29694.7	63084.3	52596.4	51518	98180.9	23535.7	106571	57474.5	174461	51228	31627.6	23607.2	28605.9	92171.1	29501.3	27857.9	76607.2	50601.7	89432.9	80674.2	46768.4	61294.3	72743.6	85491.1	110784	95159.5	62700.5	67316.4	88432.7	73206.6
Uridine 5-triphosphate	3.74029e+06	2.7524e+06	1.9357e+06	3.20398e+06	2.62559e+06	2.31322e+06	3.45602e+06	1.33724e+06	3.77087e+06	2.68766e+06	4.66408e+06	2.21248e+06	1.33996e+06	1.22016e+06	1.9183e+06	4.21265e+06	1.7169e+06	1.74636e+06	3.70307e+06	2.82556e+06	3.37236e+06	3.40647e+06	2.24381e+06	2.47416e+06	2.9088e+06	3.83863e+06	4.00003e+06	3.76777e+06	2.43131e+06	3.25958e+06	3.44617e+06	3.54727e+06
Deoxyadenosine 5-triphosphate	4200.34	9827.58	5966.58	5652.9	7539.05	3874.34	9155.82	3720.79	7806.17	6047.84	7410.79	6458.15	4799.95	5320.39	5363.31	6066.92	8918.93	9480.32	8238.87	8609.94	12596.1	9041.65	10806.2	8901.97	4970.09	10778.4	15627.5	9194.59	5208.03	8452.7	5679.32	9957.92
Deoxyguanosine 5-triphosphate	3.91164e+06	3.3662e+06	2.87577e+06	3.80573e+06	2.97195e+06	3.34837e+06	3.90898e+06	2.29986e+06	3.89735e+06	3.68415e+06	4.41215e+06	2.84791e+06	2.34968e+06	2.19776e+06	2.80368e+06	4.25882e+06	2.83286e+06	2.79173e+06	4.32267e+06	3.71849e+06	4.1942e+06	4.15553e+06	3.39785e+06	3.54823e+06	3.62035e+06	4.68675e+06	4.42073e+06	4.71238e+06	3.57149e+06	3.82408e+06	3.87771e+06	4.02846e+06
Adenosine 5-triphosphate	3.91164e+06	3.3662e+06	2.87577e+06	3.80573e+06	2.97195e+06	3.34837e+06	3.90898e+06	2.29986e+06	3.89735e+06	3.68415e+06	4.41215e+06	2.84791e+06	2.34968e+06	2.19776e+06	2.80368e+06	4.25882e+06	2.83286e+06	2.79173e+06	4.32267e+06	3.71849e+06	4.1942e+06	4.15553e+06	3.39785e+06	3.54823e+06	3.62035e+06	4.68675e+06	4.42073e+06	4.71238e+06	3.57149e+06	3.82408e+06	3.87771e+06	4.02846e+06
Inosine 5-triphosphate	215300	176306	155312	216024	160660	176060	210786	126816	219640	199516	232481	146425	120680	113828	153128	229000	154430	152759	224610	203649	223297	225441	176717	190062	199530	236096	237884	244285	192553	218955	219536	233934
Taurocholic acid	11516	6218.76	512347	524987	5733.2	5951.38	8925.75	11757.3	29752.2	30070.4	1940.06	2373.51	9073.35	7268.09	5406.08	5962.89	8644.63	5787.15	63941.8	242985	26421.4	18746.3	4205.22	5744.77	40064.2	55852	34296.8	30947.2	6692.26	6143.79	4806.47	5796.56
Guanosine 5-triphosphate	22857.5	18870.7	15165.2	20155	17462.2	17176.6	29508.4	17274.2	30374.8	24891.2	27014.6	14189.7	9540.1	9208.88	13488.8	31970	12794.9	13022.8	23235.5	22454.6	38002.6	29982.3	14366.7	24137.2	22496.8	29965.2	42522.3	36020.2	23939.6	27505	23310.4	34146
Uridine 5′-diphosphogalactose	4.59712e+06	4.83709e+06	3.7258e+06	4.64206e+06	4.54452e+06	3.82125e+06	4.75566e+06	3.24934e+06	4.49306e+06	3.50226e+06	5.3389e+06	4.11463e+06	3.1191e+06	3.27579e+06	4.03209e+06	4.82342e+06	4.915e+06	5.09897e+06	6.51885e+06	5.32204e+06	5.05157e+06	4.88951e+06	5.34564e+06	4.64796e+06	4.47076e+06	5.33186e+06	5.37096e+06	5.52631e+06	4.07667e+06	4.9888e+06	5.48592e+06	5.24225e+06
Uridine 5-diphosphoglucose	4.59712e+06	4.83709e+06	3.7258e+06	4.64206e+06	4.54452e+06	3.82125e+06	4.75566e+06	3.24934e+06	4.49306e+06	3.50226e+06	5.3389e+06	4.11463e+06	3.1191e+06	3.27579e+06	4.03209e+06	4.82342e+06	4.915e+06	5.09897e+06	6.51885e+06	5.32204e+06	5.05157e+06	4.88951e+06	5.34564e+06	4.64796e+06	4.47076e+06	5.33186e+06	5.37096e+06	5.52631e+06	4.07667e+06	4.9888e+06	5.48592e+06	5.24225e+06
L-Gluthathione (oxidized)	1.42249e+06	1.9004e+06	1.5423e+06	1.03114e+06	1.81358e+06	1.4044e+06	1.63484e+06	1.46305e+06	762125	875786	768109	1.16043e+06	1.15613e+06	1.19602e+06	1.51674e+06	1.16752e+06	1.68063e+06	1.69067e+06	1.42679e+06	1.39277e+06	1.49817e+06	1.56297e+06	1.8072e+06	1.33205e+06	820022	923551	1.46503e+06	832898	799947	1.05921e+06	1.16584e+06	1.29873e+06
beta-Nicotinamide adenine dinucleotide	616006	729544	769945	751031	696333	637234	743758	571325	765971	694867	833141	781120	686906	732139	853478	889043	865711	819238	927963	843644	855913	822895	953984	788979	799708	881079	902414	841219	670024	797408	872086	824497
Glyoxylic acid	836.115	130.162	374.734	271.641	983.797	314.934	366.963	196.877	317.142	609.481	909.434	752.357	318.457	1036.11	362.505	955.621	576.762	807.829	762.464	737.097	947.601	1473.54	950.73	1143.01	604.202	104.379	762.564	296.348	1212.69	261.417	189.528	823.328
CoA	10142.9	5899.22	4869.47	12592.2	5378.33	8062.19	9622.04	3906.46	5583.27	4517.61	7443.51	1404.98	1292.5	1784.84	1880.38	10387.4	6150.57	5850	12243	10388.6	8105.07	8736.49	5929.72	10037.3	5129.11	7695.92	3126.91	7513.92	4536.69	6696.33	6901.46	7229.66
Flavin adenine dinucleotide	1866.61	1606.78	1826.14	2073.95	1531.23	2167.82	1938.01	1332.64	2217.71	1974.17	2348.42	1690.84	1594.27	1371.55	1436.29	2439.43	1673.21	1523.2	2203.98	2837.19	1834.44	1810.6	1906.12	2409.04	1652.48	2354.17	2033.11	2526.25	1698.97	2226.79	2155.92	1796.04
Pyruvic acid	12424.4	6189.37	5177.5	8818.87	5077.21	9846.02	9185.43	7126.44	12920.8	5238.83	16868.6	4230.95	4639.59	4454.17	5202.41	16813.2	8370.94	5658.38	9806.3	9163.72	11688	9998.19	6075.6	15748.4	9641.93	14012.1	18624.3	12184.2	9631.22	8394.46	19958.2	21980.8
2-Methyl-1-butanol	12424.4	6189.37	5177.5	8818.87	5077.21	9846.02	9185.43	7126.44	12920.8	5238.83	16868.6	4230.95	4639.59	4454.17	5202.41	16813.2	8370.94	5658.38	9806.3	9163.72	11688	9998.19	6075.6	15748.4	9641.93	14012.1	18624.3	12184.2	9631.22	8394.46	19958.2	21980.8
Oxamic acid	232.185	179.718	230.751	32.6561	535.868	622.928	207.504	195.728	177.326	197.246	237.179	109.792	155.558	156.531	205.383	120.608	734.038	592.017	1075.69	1202.35	1446.46	1467.04	107.259	839.9	666.302	578.638	946.311	979.413	752.332	505.888	395.823	363.151
Lactic acid	3.76291e+06	4.02073e+06	4.34203e+06	4.54731e+06	3.75896e+06	4.03226e+06	4.23109e+06	3.81482e+06	4.20158e+06	4.09715e+06	3.79028e+06	3.78771e+06	3.6991e+06	4.02897e+06	4.1243e+06	4.6128e+06	3.88207e+06	4.00449e+06	4.06845e+06	4.20714e+06	4.16936e+06	4.16142e+06	4.14626e+06	3.7221e+06	3.85313e+06	4.36284e+06	4.04266e+06	4.26714e+06	3.92142e+06	4.01399e+06	3.89828e+06	4.073e+06
