# Supplementary material for: GOT1 inhibition promotes pancreatic cancer cell death by ferroptosis
Source: Nat Commun. 2021 Aug 11;12:4860. doi: 10.1038/s41467-021-24859-2 (PMC8357841; doi:10.1038/s41467-021-24859-2)
Supplement: Supplementary file 6 — Source Data [file 41467_2021_24859_MOESM6_ESM.zip › RNAseq.xlsx]

## Sheet: Legend
Differential gene expression analysis corresponding to Supplemental figure 10a
Pa-Tu-8902 iDox-shGOT1 + vs. - dox

## Sheet: Pa-Tu-8902 iDox-shGOT1
gene_name	ensembl_gene_id	gene_type	entrez	baseMean	log2FoldChange	lfcSE	stat	pvalue	padj	shrunkLFC	mnsdox_normCts	plsdox_normCts	gene_description	transcript_name	ensembl_transcript	transcript_type	Tu8902_shGOT1_mnsdox_1	Tu8902_shGOT1_mnsdox_2	Tu8902_shGOT1_mnsdox_3	Tu8902_shGOT1_plsdox_1	Tu8902_shGOT1_plsdox_2	Tu8902_shGOT1_plsdox_3
TSPAN6	ENSG00000000003.14	protein_coding	7105	1768.34	0.416313	0.0797913	5.21752	1.81332e-07	1.15518e-06	0.410006	1514.89	2021.79	tetraspanin 6 [Source:HGNC Symbol;Acc:HGNC:11858]	TSPAN6-201,TSPAN6-202,TSPAN6-203,TSPAN6-204,TSPAN6-205	ENST00000373020.8,ENST00000494424.1,ENST00000496771.5,ENST00000612152.4,ENST00000614008.4	protein_coding,processed_transcript,processed_transcript,protein_coding,protein_coding	20	27	14	5	6	10
TNMD	ENSG00000000005.5	protein_coding	64102	0	NA	NA	NA	NA	NA	NA	0	0	tenomodulin [Source:HGNC Symbol;Acc:HGNC:17757]	TNMD-201,TNMD-202	ENST00000373031.4,ENST00000485971.1	protein_coding,processed_transcript	0	0	0	0	0	0
DPM1	ENSG00000000419.12	protein_coding	8813	2634.1	-0.315201	0.064614	-4.87822	1.07047e-06	6.21368e-06	-0.312052	2920.33	2347.86	dolichyl-phosphate mannosyltransferase subunit 1, catalytic [Source:HGNC Symbol;Acc:HGNC:3005]	DPM1-201,DPM1-202,DPM1-203,DPM1-204,DPM1-205,DPM1-206	ENST00000371582.8,ENST00000371584.8,ENST00000371588.9,ENST00000413082.1,ENST00000466152.5,ENST00000494752.1	protein_coding,protein_coding,protein_coding,protein_coding,processed_transcript,processed_transcript	1908	2129	1753	1181	1210	1716
SCYL3	ENSG00000000457.13	protein_coding	57147	273.19	0.503968	0.135492	3.71954	0.000199585	0.000803512	0.482559	226.058	320.322	SCY1 like pseudokinase 3 [Source:HGNC Symbol;Acc:HGNC:19285]	SCYL3-201,SCYL3-202,SCYL3-203,SCYL3-204,SCYL3-205	ENST00000367770.5,ENST00000367771.10,ENST00000367772.8,ENST00000423670.1,ENST00000470238.1	protein_coding,protein_coding,protein_coding,protein_coding,processed_transcript	270	290	245	359	325	462
C1orf112	ENSG00000000460.16	protein_coding	55732	657.113	-0.437751	0.0964943	-4.53655	5.71814e-06	2.968e-05	-0.42812	755.796	558.43	chromosome 1 open reading frame 112 [Source:HGNC Symbol;Acc:HGNC:25565]	C1orf112-201,C1orf112-202,C1orf112-203,C1orf112-204,C1orf112-205,C1orf112-206,C1orf112-207,C1orf112-208,C1orf112-209	ENST00000286031.10,ENST00000359326.8,ENST00000413811.3,ENST00000459772.5,ENST00000466580.6,ENST00000472795.5,ENST00000481744.5,ENST00000496973.5,ENST00000498289.5	protein_coding,protein_coding,protein_coding,nonsense_mediated_decay,nonsense_mediated_decay,protein_coding,nonsense_mediated_decay,protein_coding,processed_transcript	1124	957	1101	726	727	982
FGR	ENSG00000000938.12	protein_coding	2268	0	NA	NA	NA	NA	NA	NA	0	0	FGR proto-oncogene, Src family tyrosine kinase [Source:HGNC Symbol;Acc:HGNC:3697]	FGR-201,FGR-202,FGR-203,FGR-204,FGR-205,FGR-206,FGR-207	ENST00000374003.7,ENST00000374004.5,ENST00000374005.7,ENST00000399173.5,ENST00000457296.5,ENST00000468038.1,ENST00000475472.5	protein_coding,protein_coding,protein_coding,protein_coding,protein_coding,processed_transcript,processed_transcript	0	0	0	0	0	0
CFH	ENSG00000000971.15	protein_coding	3075	288.836	2.17116	0.155132	13.9956	1.65848e-44	1.12968e-42	2.05209	104.994	472.678	complement factor H [Source:HGNC Symbol;Acc:HGNC:4883]	CFH-201,CFH-202,CFH-203,CFH-204,CFH-205,CFH-206	ENST00000359637.2,ENST00000367429.8,ENST00000466229.5,ENST00000470918.1,ENST00000496761.1,ENST00000630130.2	protein_coding,protein_coding,retained_intron,retained_intron,processed_transcript,protein_coding	0	0	0	0	0	0
FUCA2	ENSG00000001036.13	protein_coding	2519	8976.81	0.00348248	0.0609416	0.0571445	0.95443	0.97688	0.00345147	8966.74	8986.87	alpha-L-fucosidase 2 [Source:HGNC Symbol;Acc:HGNC:4008]	FUCA2-201,FUCA2-202,FUCA2-203	ENST00000002165.10,ENST00000367585.1,ENST00000451668.1	protein_coding,processed_transcript,protein_coding	6413	5443	5761	3480	3360	4669
GCLC	ENSG00000001084.12	protein_coding	2729	2857.02	-0.0698264	0.0664764	-1.05039	0.293537	0.455972	-0.0690883	2925.77	2788.28	glutamate-cysteine ligase catalytic subunit [Source:HGNC Symbol;Acc:HGNC:4311]	GCLC-201,GCLC-202,GCLC-203,GCLC-204,GCLC-205,GCLC-206,GCLC-207,GCLC-208,GCLC-209,GCLC-210,GCLC-211,GCLC-212,GCLC-213,GCLC-214,GCLC-215	ENST00000229416.10,ENST00000504353.1,ENST00000504525.1,ENST00000505197.1,ENST00000505294.5,ENST00000509541.5,ENST00000510837.5,ENST00000513939.6,ENST00000514004.5,ENST00000514373.3,ENST00000514933.2,ENST00000515580.1,ENST00000616923.5,ENST00000643939.1,ENST00000650454.1	protein_coding,retained_intron,nonsense_mediated_decay,protein_coding,retained_intron,protein_coding,retained_intron,protein_coding,protein_coding,retained_intron,processed_transcript,retained_intron,protein_coding,protein_coding,protein_coding	1106	926	958	855	822	1112
NFYA	ENSG00000001167.14	protein_coding	4800	1343.22	0.218152	0.0723654	3.01459	0.00257323	0.00819933	0.215426	1241.32	1445.12	nuclear transcription factor Y subunit alpha [Source:HGNC Symbol;Acc:HGNC:7804]	NFYA-201,NFYA-202	ENST00000341376.10,ENST00000353205.5	protein_coding,protein_coding	2341	1769	1953	1940	1948	2455
STPG1	ENSG00000001460.17	protein_coding	90529	202.235	-0.0140629	0.167892	-0.0837614	0.933246	0.965239	-0.0131665	203.651	200.819	sperm tail PG-rich repeat containing 1 [Source:HGNC Symbol;Acc:HGNC:28070]	STPG1-201,STPG1-202,STPG1-203,STPG1-204,STPG1-205,STPG1-206,STPG1-207,STPG1-208,STPG1-209,STPG1-210,STPG1-211,STPG1-212	ENST00000003583.12,ENST00000337248.8,ENST00000374409.5,ENST00000435187.1,ENST00000438866.1,ENST00000468303.5,ENST00000475760.1,ENST00000483261.1,ENST00000483528.1,ENST00000492753.1,ENST00000497384.1,ENST00000498488.5	protein_coding,protein_coding,protein_coding,protein_coding,protein_coding,processed_transcript,processed_transcript,processed_transcript,processed_transcript,processed_transcript,processed_transcript,processed_transcript	95	81	85	75	76	104
NIPAL3	ENSG00000001461.16	protein_coding	57185	479.667	0.546737	0.121169	4.5122	6.41596e-06	3.3031e-05	0.528	390.503	568.831	NIPA like domain containing 3 [Source:HGNC Symbol;Acc:HGNC:25233]	NIPAL3-201,NIPAL3-202,NIPAL3-203,NIPAL3-204,NIPAL3-205,NIPAL3-206,NIPAL3-207	ENST00000003912.7,ENST00000339255.2,ENST00000358028.8,ENST00000374399.8,ENST00000432012.1,ENST00000475663.2,ENST00000488155.1	protein_coding,protein_coding,protein_coding,protein_coding,protein_coding,processed_transcript,processed_transcript	284	221	246	325	294	443
LAS1L	ENSG00000001497.16	protein_coding	81887	3209.25	-0.2344	0.0634859	-3.69215	0.000222364	0.000885357	-0.232139	3469.72	2948.78	LAS1 like, ribosome biogenesis factor [Source:HGNC Symbol;Acc:HGNC:25726]	LAS1L-201,LAS1L-202,LAS1L-203,LAS1L-204,LAS1L-205	ENST00000374804.9,ENST00000374807.9,ENST00000374811.7,ENST00000469091.1,ENST00000484069.1	protein_coding,protein_coding,protein_coding,protein_coding,nonsense_mediated_decay	5087	4494	4752	4613	4574	5641
ENPP4	ENSG00000001561.6	protein_coding	22875	984.25	0.291951	0.0823233	3.54639	0.000390541	0.00148073	0.287244	884.966	1083.53	ectonucleotide pyrophosphatase/phosphodiesterase 4 [Source:HGNC Symbol;Acc:HGNC:3359]	ENPP4-201	ENST00000321037.4	protein_coding	0	0	0	0	0	0
SEMA3F	ENSG00000001617.11	protein_coding	6405	547.913	0.351108	0.1112	3.15745	0.00159158	0.00532128	0.340911	481.753	614.072	semaphorin 3F [Source:HGNC Symbol;Acc:HGNC:10728]	SEMA3F-201,SEMA3F-202,SEMA3F-203,SEMA3F-204,SEMA3F-205,SEMA3F-206,SEMA3F-207,SEMA3F-208,SEMA3F-209	ENST00000002829.7,ENST00000413852.5,ENST00000414301.5,ENST00000420831.1,ENST00000426511.5,ENST00000434342.5,ENST00000450338.5,ENST00000470737.1,ENST00000493743.1	protein_coding,protein_coding,protein_coding,protein_coding,protein_coding,protein_coding,protein_coding,retained_intron,retained_intron	111	84	84	79	129	125
CFTR	ENSG00000001626.15	protein_coding	1080	0	NA	NA	NA	NA	NA	NA	0	0	cystic fibrosis transmembrane conductance regulator [Source:HGNC Symbol;Acc:HGNC:1884]	CFTR-201,CFTR-202,CFTR-203,CFTR-204,CFTR-205,CFTR-206,CFTR-207,CFTR-208,CFTR-209,CFTR-210,CFTR-211,CFTR-212,CFTR-213,CFTR-214,CFTR-215,CFTR-216,CFTR-217,CFTR-218	ENST00000003084.10,ENST00000426809.5,ENST00000429014.1,ENST00000446805.1,ENST00000468795.1,ENST00000472848.1,ENST00000546407.1,ENST00000600166.1,ENST00000608965.5,ENST00000610149.1,ENST00000621535.1,ENST00000647639.1,ENST00000647720.1,ENST00000647978.1,ENST00000648260.1,ENST00000649406.1,ENST00000649781.1,ENST00000649850.1	protein_coding,protein_coding,processed_transcript,protein_coding,protein_coding,processed_transcript,processed_transcript,protein_coding,processed_transcript,processed_transcript,retained_intron,processed_transcript,nonsense_mediated_decay,nonsense_mediated_decay,protein_coding,protein_coding,protein_coding,retained_intron	0	0	0	0	0	0
ANKIB1	ENSG00000001629.9	protein_coding	54467	3389.05	0.200561	0.0600394	3.34049	0.000836307	0.00297171	0.198828	3153.15	3624.96	ankyrin repeat and IBR domain containing 1 [Source:HGNC Symbol;Acc:HGNC:22215]	ANKIB1-201,ANKIB1-202,ANKIB1-203,ANKIB1-204,ANKIB1-205,ANKIB1-206,ANKIB1-207	ENST00000265742.7,ENST00000413588.1,ENST00000422095.1,ENST00000439883.1,ENST00000442183.1,ENST00000465883.1,ENST00000486698.1	protein_coding,nonsense_mediated_decay,nonsense_mediated_decay,nonsense_mediated_decay,protein_coding,retained_intron,processed_transcript	3720	2776	3400	2920	2977	3665
CYP51A1	ENSG00000001630.16	protein_coding	1595	2212.29	-0.0613364	0.0644019	-0.952401	0.340894	0.508598	-0.0607277	2259.74	2164.83	cytochrome P450 family 51 subfamily A member 1 [Source:HGNC Symbol;Acc:HGNC:2649]	CYP51A1-201,CYP51A1-202,CYP51A1-203,CYP51A1-204	ENST00000003100.12,ENST00000422867.1,ENST00000450723.5,ENST00000482924.1	protein_coding,protein_coding,protein_coding,retained_intron	3165.37	2706.99	2936.99	2800.99	2647	3620
KRIT1	ENSG00000001631.15	protein_coding	889	1193.32	0.19051	0.0993994	1.91661	0.0552876	0.120317	0.186066	1113.83	1272.81	KRIT1, ankyrin repeat containing [Source:HGNC Symbol;Acc:HGNC:1573]	KRIT1-201,KRIT1-202,KRIT1-203,KRIT1-204,KRIT1-205,KRIT1-206,KRIT1-207,KRIT1-208,KRIT1-209,KRIT1-210,KRIT1-211,KRIT1-212,KRIT1-213,KRIT1-214,KRIT1-215,KRIT1-216,KRIT1-217,KRIT1-218,KRIT1-219,KRIT1-220,KRIT1-221,KRIT1-222,KRIT1-223,KRIT1-224	ENST00000340022.6,ENST00000394503.6,ENST00000394505.6,ENST00000394507.5,ENST00000412043.6,ENST00000413688.5,ENST00000422347.5,ENST00000425073.1,ENST00000425919.5,ENST00000430102.5,ENST00000433016.5,ENST00000440209.5,ENST00000444960.5,ENST00000445516.1,ENST00000452773.5,ENST00000454017.5,ENST00000458177.5,ENST00000458493.5,ENST00000466166.1,ENST00000470309.5,ENST00000475770.5,ENST00000486261.5,ENS…	protein_coding,protein_coding,protein_coding,protein_coding,protein_coding,protein_coding,protein_coding,protein_coding,protein_coding,protein_coding,protein_coding,protein_coding,protein_coding,protein_coding,protein_coding,protein_coding,protein_coding,protein_coding,processed_transcript,retained_intron,retained_intron,retained_intron,retained_intron,processed_transcript	1567.05	1391.84	1500.97	1524.51	1427.81	2060.06
RAD52	ENSG00000002016.17	protein_coding	5893	1072.93	0.030211	0.107302	0.281552	0.778287	0.869345	0.0293927	1061.37	1084.5	RAD52 homolog, DNA repair protein [Source:HGNC Symbol;Acc:HGNC:9824]	RAD52-201,RAD52-202,RAD52-203,RAD52-204,RAD52-205,RAD52-206,RAD52-207,RAD52-208,RAD52-209,RAD52-210,RAD52-211,RAD52-212,RAD52-213,RAD52-214,RAD52-215,RAD52-216,RAD52-217,RAD52-218,RAD52-219	ENST00000228345.9,ENST00000358495.7,ENST00000397230.6,ENST00000430095.6,ENST00000461568.5,ENST00000463750.5,ENST00000468231.5,ENST00000481052.5,ENST00000488642.6,ENST00000535376.5,ENST00000536177.5,ENST00000541619.1,ENST00000542297.1,ENST00000542584.5,ENST00000542785.5,ENST00000543912.5,ENST00000544742.5,ENST00000545564.5,ENST00000545967.1	retained_intron,protein_coding,protein_coding,protein_coding,nonsense_mediated_decay,retained_intron,nonsense_mediated_decay,retained_intron,retained_intron,processed_transcript,protein_coding,protein_coding,processed_transcript,processed_transcript,protein_coding,nonsense_mediated_decay,protein_coding,protein_coding,processed_transcript	233.44	273.49	264.09	383	321	444
MYH16	ENSG00000002079.14	transcribed_unitary_pseudogene	NA	76.8225	-2.95121	0.300511	-9.82064	9.17596e-23	2.2856e-21	-2.4332	136.073	17.5723	myosin heavy chain 16 pseudogene [Source:HGNC Symbol;Acc:HGNC:31038]	MYH16-201,MYH16-202,MYH16-203,MYH16-204,MYH16-205	ENST00000425880.1,ENST00000429079.1,ENST00000439784.7,ENST00000452010.2,ENST00000453194.2	processed_transcript,retained_intron,transcribed_unitary_pseudogene,processed_transcript,processed_transcript	105	111	100	83	58	95
BAD	ENSG00000002330.13	protein_coding	572	1287.9	-0.407104	0.113029	-3.60176	0.000316071	0.00122192	-0.394915	1469.14	1106.66	BCL2 associated agonist of cell death [Source:HGNC Symbol;Acc:HGNC:936]	BAD-201,BAD-202,BAD-203,BAD-204,BAD-205,BAD-206,BAD-207	ENST00000309032.7,ENST00000394531.3,ENST00000394532.7,ENST00000492141.1,ENST00000493798.1,ENST00000544271.1,ENST00000544785.1	protein_coding,protein_coding,protein_coding,protein_coding,protein_coding,retained_intron,protein_coding	733	801	719	442	361	561
LAP3	ENSG00000002549.12	protein_coding	51056	4348.97	-0.181642	0.0553284	-3.28299	0.00102714	0.00357308	-0.180308	4622.85	4075.09	leucine aminopeptidase 3 [Source:HGNC Symbol;Acc:HGNC:18449]	LAP3-201,LAP3-202,LAP3-203,LAP3-204,LAP3-205,LAP3-206,LAP3-207,LAP3-208,LAP3-209,LAP3-210,LAP3-211	ENST00000226299.8,ENST00000503467.1,ENST00000504614.5,ENST00000507960.1,ENST00000508014.5,ENST00000508497.5,ENST00000509583.1,ENST00000512397.1,ENST00000513105.1,ENST00000606142.5,ENST00000618908.4	protein_coding,processed_transcript,processed_transcript,processed_transcript,retained_intron,retained_intron,nonsense_mediated_decay,retained_intron,protein_coding,protein_coding,protein_coding	2399	2295	2153	2019	1815	2465
CD99	ENSG00000002586.19	protein_coding	4267	2147.13	-0.0265497	0.0758061	-0.350232	0.726164	0.833682	-0.0261861	2167.53	2126.73	CD99 molecule (Xg blood group) [Source:HGNC Symbol;Acc:HGNC:7082]	CD99-201,CD99-202,CD99-203,CD99-204,CD99-205,CD99-206,CD99-207,CD99-208,CD99-209,CD99-210,CD99-211,CD99-212,CD99-213,CD99-214,CD99-215	ENST00000381177.7,ENST00000381180.9,ENST00000381184.6,ENST00000381187.8,ENST00000381192.9,ENST00000449611.6,ENST00000482293.6,ENST00000482405.7,ENST00000497752.7,ENST00000611428.5,ENST00000623253.4,ENST00000624481.4,ENST00000645950.1,ENST00000646103.1,ENST00000647297.1	nonsense_mediated_decay,processed_transcript,protein_coding,protein_coding,nonsense_mediated_decay,retained_intron	4211	4559.5	3904	3530.5	3125.5	4476
PAR_Y_CD99	ENSG00000002586.19	NA	NA	2147.13	-0.0265497	0.0758061	-0.350232	0.726164	0.833682	-0.0261861	2167.53	2126.73	NA	NA	NA	NA	4211	4559.5	3904	3530.5	3125.5	4476
HS3ST1	ENSG00000002587.9	protein_coding	9957	2278.54	-0.31482	0.0838719	-3.75358	0.000174325	0.000708745	-0.309556	2526.1	2030.97	heparan sulfate-glucosamine 3-sulfotransferase 1 [Source:HGNC Symbol;Acc:HGNC:5194]	HS3ST1-201,HS3ST1-202,HS3ST1-203	ENST00000002596.5,ENST00000510712.1,ENST00000514690.5	protein_coding,protein_coding,protein_coding	2	1	6	11	3	7
AOC1	ENSG00000002726.20	protein_coding	26	27.0793	-0.0499553	0.417278	-0.119717	0.904707	0.948069	-0.0351236	27.533	26.6256	amine oxidase, copper containing 1 [Source:HGNC Symbol;Acc:HGNC:80]	AOC1-201,AOC1-202,AOC1-203,AOC1-204,AOC1-205,AOC1-206,AOC1-207	ENST00000360937.8,ENST00000416793.6,ENST00000460213.1,ENST00000467291.5,ENST00000480582.1,ENST00000483043.1,ENST00000493429.5	protein_coding,protein_coding,protein_coding,protein_coding,processed_transcript,protein_coding,protein_coding	0	0	0	0	0	0
WNT16	ENSG00000002745.12	protein_coding	51384	1.12985	-1.66119	2.27742	-0.729419	0.465746	NA	-0.123	1.74014	0.519558	Wnt family member 16 [Source:HGNC Symbol;Acc:HGNC:16267]	WNT16-201,WNT16-202	ENST00000222462.2,ENST00000361301.6	protein_coding,protein_coding	0	0	0	0	0	0
HECW1	ENSG00000002746.14	protein_coding	23072	1.05921	-1.52587	2.60343	-0.586101	0.557808	NA	-0.086246	1.59886	0.519558	HECT, C2 and WW domain containing E3 ubiquitin protein ligase 1 [Source:HGNC Symbol;Acc:HGNC:22195]	HECW1-201,HECW1-202,HECW1-203,HECW1-204,HECW1-205,HECW1-206,HECW1-207,HECW1-208,HECW1-209,HECW1-210,HECW1-211	ENST00000395891.6,ENST00000429529.1,ENST00000453890.5,ENST00000461842.1,ENST00000464944.1,ENST00000471043.1,ENST00000471527.1,ENST00000481031.5,ENST00000490954.2,ENST00000492310.5,ENST00000493057.1	protein_coding,protein_coding,protein_coding,processed_transcript,processed_transcript,processed_transcript,processed_transcript,processed_transcript,processed_transcript,processed_transcript,processed_transcript	103	80	103	36	43	56
MAD1L1	ENSG00000002822.15	protein_coding	8379	1449.45	-0.178366	0.0916562	-1.94604	0.0516505	0.113702	-0.174818	1539.71	1359.2	mitotic arrest deficient 1 like 1 [Source:HGNC Symbol;Acc:HGNC:6762]	MAD1L1-201,MAD1L1-202,MAD1L1-203,MAD1L1-204,MAD1L1-205,MAD1L1-206,MAD1L1-207,MAD1L1-208,MAD1L1-209,MAD1L1-210,MAD1L1-211,MAD1L1-212,MAD1L1-213,MAD1L1-214,MAD1L1-215,MAD1L1-216,MAD1L1-217,MAD1L1-218,MAD1L1-219,MAD1L1-220,MAD1L1-221,MAD1L1-222,MAD1L1-223	ENST00000265854.11,ENST00000399654.6,ENST00000402746.5,ENST00000406869.5,ENST00000421113.5,ENST00000429625.5,ENST00000429779.1,ENST00000437877.1,ENST00000438959.5,ENST00000444373.6,ENST00000445959.5,ENST00000450235.5,ENST00000455998.5,ENST00000459731.1,ENST00000464742.5,ENST00000468372.5,ENST00000469871.1,ENST00000477172.1,ENST00000481633.1,ENST00000483165.5,ENST00000486340.5,ENST00000491858.5,EN…	protein_coding,protein_coding,protein_coding,protein_coding,protein_coding,protein_coding,protein_coding,protein_coding,protein_coding,protein_coding,protein_coding,protein_coding,protein_coding,processed_transcript,processed_transcript,processed_transcript,processed_transcript,processed_transcript,processed_transcript,processed_transcript,processed_transcript,processed_transcript,processed_trans…	1902	1961	1865	1412	1349	1686
LASP1	ENSG00000002834.17	protein_coding	3927	20083.6	0.189656	0.0639779	2.96439	0.00303282	0.00950474	0.187798	18766.1	21401.1	LIM and SH3 protein 1 [Source:HGNC Symbol;Acc:HGNC:6513]	LASP1-201,LASP1-202,LASP1-203,LASP1-204,LASP1-205,LASP1-206,LASP1-207,LASP1-208,LASP1-209	ENST00000318008.10,ENST00000419929.1,ENST00000433206.6,ENST00000435347.7,ENST00000443937.7,ENST00000579123.1,ENST00000581485.1,ENST00000584106.1,ENST00000585841.5	protein_coding,protein_coding,protein_coding,protein_coding,nonsense_mediated_decay,protein_coding,retained_intron,retained_intron,nonsense_mediated_decay	9992	8442	9422	8109	8090	9650
SNX11	ENSG00000002919.14	protein_coding	29916	987.522	0.146635	0.0988978	1.4827	0.138155	0.255399	0.14325	937.25	1037.79	sorting nexin 11 [Source:HGNC Symbol;Acc:HGNC:14975]	SNX11-201,SNX11-202,SNX11-203,SNX11-204,SNX11-205,SNX11-206,SNX11-207,SNX11-208,SNX11-209,SNX11-210,SNX11-211,SNX11-212,SNX11-213	ENST00000359238.6,ENST00000393405.6,ENST00000452859.6,ENST00000577310.1,ENST00000578861.5,ENST00000580219.5,ENST00000580875.1,ENST00000581298.5,ENST00000581705.5,ENST00000582104.5,ENST00000582481.1,ENST00000583320.5,ENST00000584335.5	protein_coding,protein_coding,protein_coding,retained_intron,processed_transcript,protein_coding,retained_intron,protein_coding,nonsense_mediated_decay,protein_coding,protein_coding,nonsense_mediated_decay,protein_coding	910	849	826	733	675	1022
TMEM176A	ENSG00000002933.8	protein_coding	55365	0.12989	0.731473	4.08047	0.179262	0.857732	NA	0.0177355	0	0.259779	transmembrane protein 176A [Source:HGNC Symbol;Acc:HGNC:24930]	TMEM176A-201,TMEM176A-202,TMEM176A-203,TMEM176A-204,TMEM176A-205,TMEM176A-206,TMEM176A-207,TMEM176A-208,TMEM176A-209,TMEM176A-210,TMEM176A-211	ENST00000004103.7,ENST00000461345.5,ENST00000462826.1,ENST00000468689.2,ENST00000474166.1,ENST00000475007.5,ENST00000475536.5,ENST00000475710.1,ENST00000481305.1,ENST00000484928.5,ENST00000494349.5	protein_coding,protein_coding,retained_intron,protein_coding,retained_intron,retained_intron,protein_coding,retained_intron,retained_intron,protein_coding,retained_intron	0	0	0	0	0	0
M6PR	ENSG00000003056.7	protein_coding	4074	16531.5	0.157322	0.0583127	2.6979	0.00697793	0.0199772	0.156039	15631.7	17431.2	mannose-6-phosphate receptor, cation dependent [Source:HGNC Symbol;Acc:HGNC:6752]	M6PR-201,M6PR-202,M6PR-203,M6PR-204,M6PR-205,M6PR-206,M6PR-207,M6PR-208,M6PR-209,M6PR-210,M6PR-211,M6PR-212,M6PR-213	ENST00000000412.7,ENST00000536844.5,ENST00000537621.1,ENST00000539143.5,ENST00000540837.1,ENST00000541507.5,ENST00000543159.1,ENST00000543258.1,ENST00000543704.5,ENST00000543834.1,ENST00000543845.1,ENST00000544193.1,ENST00000544245.1	protein_coding,protein_coding,protein_coding,protein_coding,retained_intron,nonsense_mediated_decay,protein_coding,nonsense_mediated_decay,protein_coding,retained_intron,protein_coding,protein_coding,protein_coding	8250	6915	7643	8752	8692	11135
KLHL13	ENSG00000003096.14	protein_coding	90293	0	NA	NA	NA	NA	NA	NA	0	0	kelch like family member 13 [Source:HGNC Symbol;Acc:HGNC:22931]	KLHL13-201,KLHL13-202,KLHL13-203,KLHL13-204,KLHL13-205,KLHL13-206,KLHL13-207,KLHL13-208,KLHL13-209	ENST00000262820.7,ENST00000371876.5,ENST00000371878.5,ENST00000371882.5,ENST00000453826.1,ENST00000469946.5,ENST00000540167.5,ENST00000541812.5,ENST00000545703.5	protein_coding,protein_coding,protein_coding,protein_coding,protein_coding,protein_coding,protein_coding,protein_coding,protein_coding	323	226	275	153	108	149
CYP26B1	ENSG00000003137.8	protein_coding	56603	28.4029	1.38226	0.417479	3.31096	0.000929759	0.00327161	0.974309	15.7019	41.1039	cytochrome P450 family 26 subfamily B member 1 [Source:HGNC Symbol;Acc:HGNC:20581]	CYP26B1-201,CYP26B1-202,CYP26B1-203,CYP26B1-204,CYP26B1-205	ENST00000001146.6,ENST00000412253.1,ENST00000461519.1,ENST00000474509.1,ENST00000546307.5	protein_coding,protein_coding,protein_coding,protein_coding,protein_coding	12	12	15	31	48	43
ICA1	ENSG00000003147.18	protein_coding	3382	413.428	0.291452	0.111014	2.62536	0.00865569	0.024171	0.283021	371.875	454.98	islet cell autoantigen 1 [Source:HGNC Symbol;Acc:HGNC:5343]	ICA1-201,ICA1-202,ICA1-203,ICA1-204,ICA1-205,ICA1-206,ICA1-207,ICA1-208,ICA1-209,ICA1-210,ICA1-211,ICA1-212,ICA1-213,ICA1-214,ICA1-215,ICA1-216,ICA1-217,ICA1-218,ICA1-219	ENST00000265577.11,ENST00000317367.9,ENST00000339809.10,ENST00000396675.7,ENST00000401396.5,ENST00000402384.7,ENST00000406470.6,ENST00000407906.5,ENST00000422063.6,ENST00000430867.5,ENST00000446305.1,ENST00000447326.5,ENST00000455539.5,ENST00000457755.5,ENST00000470696.1,ENST00000476942.1,ENST00000486677.1,ENST00000490041.1,ENST00000650486.1	protein_coding,protein_coding,nonsense_mediated_decay,protein_coding,protein_coding,protein_coding,protein_coding,protein_coding,protein_coding,protein_coding,protein_coding,protein_coding,nonsense_mediated_decay,nonsense_mediated_decay,retained_intron,processed_transcript,processed_transcript,retained_intron,nonsense_mediated_decay	1	6	3	1	6	4
DBNDD1	ENSG00000003249.13	protein_coding	79007	460.135	0.226135	0.148494	1.52286	0.127794	0.23975	0.21469	424.534	495.736	dysbindin domain containing 1 [Source:HGNC Symbol;Acc:HGNC:28455]	DBNDD1-201,DBNDD1-202,DBNDD1-203,DBNDD1-204,DBNDD1-205,DBNDD1-206,DBNDD1-207	ENST00000002501.10,ENST00000304733.7,ENST00000392973.7,ENST00000568330.2,ENST00000568662.1,ENST00000568838.1,ENST00000623401.1	protein_coding,protein_coding,protein_coding,nonsense_mediated_decay,retained_intron,protein_coding,TEC	843	653	892	549	526	669
ALS2	ENSG00000003393.14	protein_coding	57679	1459.54	0.0150985	0.0809717	0.186467	0.852079	0.916898	0.014863	1450.82	1468.26	ALS2, alsin Rho guanine nucleotide exchange factor [Source:HGNC Symbol;Acc:HGNC:443]	ALS2-201,ALS2-202,ALS2-203,ALS2-204,ALS2-205,ALS2-206,ALS2-207,ALS2-208,ALS2-209,ALS2-210,ALS2-211,ALS2-212	ENST00000264276.10,ENST00000409632.6,ENST00000410052.1,ENST00000439495.5,ENST00000462747.1,ENST00000467448.5,ENST00000482789.5,ENST00000482891.5,ENST00000483703.1,ENST00000489440.5,ENST00000494017.5,ENST00000496244.5	protein_coding,protein_coding,protein_coding,nonsense_mediated_decay,processed_transcript,protein_coding,retained_intron,retained_intron,processed_transcript,processed_transcript,processed_transcript,processed_transcript	1837	1438	1665	1697	1612	2036
CASP10	ENSG00000003400.14	protein_coding	843	42.6554	2.22808	0.369815	6.02484	1.69279e-09	1.39763e-08	1.68289	14.9586	70.3522	caspase 10 [Source:HGNC Symbol;Acc:HGNC:1500]	CASP10-201,CASP10-202,CASP10-203,CASP10-204,CASP10-205,CASP10-206,CASP10-207,CASP10-208,CASP10-209,CASP10-210,CASP10-211,CASP10-212,CASP10-213	ENST00000272879.9,ENST00000286186.10,ENST00000313728.11,ENST00000346817.9,ENST00000360132.7,ENST00000374650.7,ENST00000438843.5,ENST00000448480.1,ENST00000460140.5,ENST00000471191.1,ENST00000484926.1,ENST00000485408.1,ENST00000492363.5	protein_coding,protein_coding,protein_coding,protein_coding,protein_coding,protein_coding,nonsense_mediated_decay,protein_coding,retained_intron,retained_intron,retained_intron,retained_intron,processed_transcript	330	275	308	284	283	314
CFLAR	ENSG00000003402.19	protein_coding	8837	1890.05	0.278247	0.0755067	3.68507	0.000228643	0.000908927	0.274465	1707.86	2072.25	CASP8 and FADD like apoptosis regulator [Source:HGNC Symbol;Acc:HGNC:1876]	CFLAR-201,CFLAR-202,CFLAR-203,CFLAR-204,CFLAR-205,CFLAR-206,CFLAR-207,CFLAR-208,CFLAR-209,CFLAR-210,CFLAR-211,CFLAR-212,CFLAR-213,CFLAR-214,CFLAR-215,CFLAR-216,CFLAR-217,CFLAR-218,CFLAR-219,CFLAR-220,CFLAR-221,CFLAR-222,CFLAR-223,CFLAR-224,CFLAR-225	ENST00000309955.7,ENST00000340870.6,ENST00000341222.10,ENST00000341582.10,ENST00000342795.9,ENST00000395148.6,ENST00000417748.1,ENST00000423241.6,ENST00000425030.1,ENST00000433445.1,ENST00000439154.6,ENST00000440180.5,ENST00000441224.5,ENST00000443227.5,ENST00000457277.5,ENST00000460961.1,ENST00000461422.1,ENST00000461820.5,ENST00000462763.5,ENST00000470178.6,ENST00000470664.1,ENST00000474842.1,E…	protein_coding,protein_coding,protein_coding,protein_coding,protein_coding,protein_coding,protein_coding,protein_coding,protein_coding,protein_coding,nonsense_mediated_decay,protein_coding,protein_coding,protein_coding,protein_coding,retained_intron,retained_intron,retained_intron,protein_coding,protein_coding,retained_intron,retained_intron,protein_coding,processed_transcript,protein_coding	2837	2499	2847	2485	2328	3119
TFPI	ENSG00000003436.15	protein_coding	7035	180.977	1.66536	0.172197	9.67125	3.9946e-22	9.52145e-21	1.55429	86.6311	275.324	tissue factor pathway inhibitor [Source:HGNC Symbol;Acc:HGNC:11760]	TFPI-201,TFPI-202,TFPI-203,TFPI-204,TFPI-205,TFPI-206,TFPI-207,TFPI-208,TFPI-209,TFPI-210,TFPI-211,TFPI-212	ENST00000233156.8,ENST00000339091.8,ENST00000392365.5,ENST00000409676.5,ENST00000417013.5,ENST00000420747.1,ENST00000421427.5,ENST00000435414.5,ENST00000437725.5,ENST00000453013.5,ENST00000481132.5,ENST00000481389.1	protein_coding,protein_coding,protein_coding,protein_coding,protein_coding,protein_coding,protein_coding,protein_coding,protein_coding,protein_coding,retained_intron,retained_intron	3476	2851	2836	4401	4292	5860
NDUFAF7	ENSG00000003509.15	protein_coding	55471	601.886	0.0203851	0.0970471	0.210053	0.833626	0.905404	0.0199311	597.75	606.022	NADH:ubiquinone oxidoreductase complex assembly factor 7 [Source:HGNC Symbol;Acc:HGNC:28816]	NDUFAF7-201,NDUFAF7-202,NDUFAF7-203,NDUFAF7-204,NDUFAF7-205,NDUFAF7-206,NDUFAF7-207,NDUFAF7-208,NDUFAF7-209,NDUFAF7-210,NDUFAF7-211,NDUFAF7-212,NDUFAF7-213	ENST00000002125.8,ENST00000336237.10,ENST00000416653.5,ENST00000419278.2,ENST00000431821.5,ENST00000432075.1,ENST00000439218.5,ENST00000441905.1,ENST00000455230.5,ENST00000469831.1,ENST00000474154.5,ENST00000474257.5,ENST00000483999.5	protein_coding,protein_coding,protein_coding,processed_transcript,protein_coding,protein_coding,protein_coding,nonsense_mediated_decay,nonsense_mediated_decay,retained_intron,retained_intron,retained_intron,processed_transcript	494	433	451	340	367	473
RBM5	ENSG00000003756.16	protein_coding	10181	1290.06	0.130878	0.105859	1.23634	0.216331	0.362325	0.127427	1230.93	1349.19	RNA binding motif protein 5 [Source:HGNC Symbol;Acc:HGNC:9902]	RBM5-201,RBM5-202,RBM5-203,RBM5-204,RBM5-205,RBM5-206,RBM5-207,RBM5-208,RBM5-209,RBM5-210,RBM5-211,RBM5-212,RBM5-213,RBM5-214,RBM5-215,RBM5-216,RBM5-217,RBM5-218,RBM5-219,RBM5-220,RBM5-221,RBM5-222,RBM5-223,RBM5-224,RBM5-225,RBM5-226	ENST00000347869.7,ENST00000395174.6,ENST00000404526.6,ENST00000417905.1,ENST00000433556.6,ENST00000437500.5,ENST00000438369.5,ENST00000441305.5,ENST00000441812.6,ENST00000461242.1,ENST00000462025.1,ENST00000464087.6,ENST00000464988.1,ENST00000469838.5,ENST00000471995.5,ENST00000474470.1,ENST00000474818.5,ENST00000475128.5,ENST00000475590.5,ENST00000479275.1,ENST00000489437.1,ENST00000492430.1,ENS…	protein_coding,nonsense_mediated_decay,protein_coding,protein_coding,retained_intron,protein_coding,nonsense_mediated_decay,protein_coding,processed_transcript,retained_intron,retained_intron,retained_intron,retained_intron,protein_coding,retained_intron,processed_transcript,retained_intron,retained_intron,retained_intron,retained_intron,retained_intron,retained_intron,retained_intron,retained_in…	1843	1817.8	1915	1959	1869	2537.52
MTMR7	ENSG00000003987.13	protein_coding	9108	0.329747	-0.230299	3.92055	-0.0587415	0.953158	NA	-0.00603612	0.399716	0.259779	myotubularin related protein 7 [Source:HGNC Symbol;Acc:HGNC:7454]	MTMR7-201,MTMR7-202,MTMR7-203,MTMR7-204,MTMR7-205,MTMR7-206,MTMR7-207,MTMR7-208,MTMR7-209	ENST00000180173.9,ENST00000517317.5,ENST00000518272.5,ENST00000519122.5,ENST00000519590.5,ENST00000519763.1,ENST00000521177.1,ENST00000521857.5,ENST00000523571.1	protein_coding,nonsense_mediated_decay,processed_transcript,processed_transcript,retained_intron,processed_transcript,retained_intron,protein_coding,processed_transcript	0	0	0	0	1	0
SLC7A2	ENSG00000003989.17	protein_coding	6542	0	NA	NA	NA	NA	NA	NA	0	0	solute carrier family 7 member 2 [Source:HGNC Symbol;Acc:HGNC:11060]	SLC7A2-201,SLC7A2-202,SLC7A2-203,SLC7A2-204,SLC7A2-205,SLC7A2-206	ENST00000004531.14,ENST00000398090.3,ENST00000470360.5,ENST00000494857.5,ENST00000522656.5,ENST00000640220.1	protein_coding,protein_coding,protein_coding,protein_coding,protein_coding,protein_coding	30	22	27	35	26	38
ARF5	ENSG00000004059.10	protein_coding	381	3653.4	-0.00666847	0.0819125	-0.0814097	0.935116	0.965988	-0.0065621	3662.64	3644.16	ADP ribosylation factor 5 [Source:HGNC Symbol;Acc:HGNC:658]	ARF5-201,ARF5-202,ARF5-203,ARF5-204,ARF5-205,ARF5-206	ENST00000000233.9,ENST00000415666.1,ENST00000459680.1,ENST00000463733.5,ENST00000467281.5,ENST00000489673.1	protein_coding,protein_coding,retained_intron,retained_intron,processed_transcript,retained_intron	6697.4	8000.04	6644.51	6078.9	5217.47	7776.6
SARM1	ENSG00000004139.13	protein_coding	23098	181.002	-0.901242	0.168171	-5.35907	8.36508e-08	5.60097e-07	-0.843567	235.887	126.118	sterile alpha and TIR motif containing 1 [Source:HGNC Symbol;Acc:HGNC:17074]	SARM1-201,SARM1-202,SARM1-203,SARM1-204,SARM1-205,SARM1-206,SARM1-207,SARM1-208	ENST00000379061.8,ENST00000577870.2,ENST00000578128.5,ENST00000579593.1,ENST00000580711.1,ENST00000582323.1,ENST00000585453.5,ENST00000585482.5	processed_transcript,retained_intron,protein_coding,protein_coding,retained_intron,nonsense_mediated_decay,retained_intron,protein_coding	604.81	470.1	610	394.78	380.6	505.64
POLDIP2	ENSG00000004142.11	protein_coding	26073	6803.46	-0.14182	0.0746383	-1.90009	0.0574211	0.124106	-0.139936	7138.13	6468.79	DNA polymerase delta interacting protein 2 [Source:HGNC Symbol;Acc:HGNC:23781]	POLDIP2-201,POLDIP2-202	ENST00000540200.5,ENST00000618887.2	protein_coding,protein_coding	8011	7309	7553	6529	6160	8123
PLXND1	ENSG00000004399.12	protein_coding	23129	2831.05	-0.0189593	0.0589103	-0.321834	0.747578	0.848748	-0.0188017	2849.7	2812.4	plexin D1 [Source:HGNC Symbol;Acc:HGNC:9107]	PLXND1-201,PLXND1-202,PLXND1-203,PLXND1-204,PLXND1-205,PLXND1-206,PLXND1-207,PLXND1-208,PLXND1-209,PLXND1-210,PLXND1-211,PLXND1-212,PLXND1-213,PLXND1-214,PLXND1-215,PLXND1-216,PLXND1-217	ENST00000324093.8,ENST00000501038.6,ENST00000503166.1,ENST00000504524.5,ENST00000504689.1,ENST00000504767.5,ENST00000504979.1,ENST00000505237.2,ENST00000505505.1,ENST00000505665.5,ENST00000506979.1,ENST00000508630.1,ENST00000511018.1,ENST00000512744.5,ENST00000512807.1,ENST00000514990.1,ENST00000515191.1	protein_coding,retained_intron,retained_intron,retained_intron,protein_coding,retained_intron,retained_intron,protein_coding,retained_intron,nonsense_mediated_decay,protein_coding,retained_intron,retained_intron,nonsense_mediated_decay,retained_intron,retained_intron,retained_intron	3397	2607	3170	2636	2562	2988
AK2	ENSG00000004455.16	protein_coding	204	7363.9	-0.119199	0.0578899	-2.05906	0.0394886	0.0907177	-0.118241	7668.68	7059.12	adenylate kinase 2 [Source:HGNC Symbol;Acc:HGNC:362]	AK2-201,AK2-202,AK2-203,AK2-204,AK2-205,AK2-206,AK2-207,AK2-208,AK2-209,AK2-210,AK2-211,AK2-212,AK2-213,AK2-214,AK2-215	ENST00000354858.10,ENST00000373449.6,ENST00000466029.1,ENST00000467905.5,ENST00000469238.1,ENST00000480134.5,ENST00000482191.1,ENST00000487289.1,ENST00000491241.1,ENST00000548033.5,ENST00000548559.1,ENST00000550338.5,ENST00000551979.1,ENST00000626911.1,ENST00000629371.2	protein_coding,protein_coding,retained_intron,protein_coding,retained_intron,protein_coding,retained_intron,protein_coding,processed_transcript,protein_coding,processed_transcript,nonsense_mediated_decay,retained_intron,protein_coding,protein_coding	9656.2	9504.9	8979.88	7894.22	7437.74	10176.4
CD38	ENSG00000004468.12	protein_coding	952	0.525086	2.38625	3.64161	0.655275	0.512291	NA	0.0787425	0	1.05017	CD38 molecule [Source:HGNC Symbol;Acc:HGNC:1667]	CD38-201,CD38-202,CD38-203,CD38-204,CD38-205	ENST00000226279.7,ENST00000502843.5,ENST00000506191.1,ENST00000510674.1,ENST00000511430.1	protein_coding,nonsense_mediated_decay,retained_intron,protein_coding,retained_intron	0	0	0	1	0	0
FKBP4	ENSG00000004478.7	protein_coding	2288	30255.8	-0.116258	0.064181	-1.81141	0.0700772	0.146664	-0.115112	31475.1	29036.6	FK506 binding protein 4 [Source:HGNC Symbol;Acc:HGNC:3720]	FKBP4-201,FKBP4-202,FKBP4-203,FKBP4-204,FKBP4-205,FKBP4-206,FKBP4-207,FKBP4-208	ENST00000001008.5,ENST00000538622.1,ENST00000539181.1,ENST00000540260.1,ENST00000543037.1,ENST00000543769.1,ENST00000544366.1,ENST00000630279.1	protein_coding,protein_coding,protein_coding,processed_transcript,retained_intron,nonsense_mediated_decay,protein_coding,protein_coding	15227	14847	14267	15623	15157	20196
KDM1A	ENSG00000004487.16	protein_coding	23028	4908.68	0.0857038	0.0581741	1.47323	0.140689	0.259056	0.0850085	4763.77	5053.59	lysine demethylase 1A [Source:HGNC Symbol;Acc:HGNC:29079]	KDM1A-201,KDM1A-202,KDM1A-203,KDM1A-204,KDM1A-205,KDM1A-206	ENST00000356634.7,ENST00000400181.8,ENST00000465864.2,ENST00000481879.1,ENST00000494920.1,ENST00000602503.1	protein_coding,protein_coding,protein_coding,retained_intron,protein_coding,retained_intron	5091	4351	4723	3835	3832	4923
RBM6	ENSG00000004534.14	protein_coding	10180	1430.27	-0.0382445	0.080916	-0.472645	0.636466	0.772731	-0.0376489	1449.37	1411.17	RNA binding motif protein 6 [Source:HGNC Symbol;Acc:HGNC:9903]	RBM6-201,RBM6-202,RBM6-203,RBM6-204,RBM6-205,RBM6-206,RBM6-207,RBM6-208,RBM6-209,RBM6-210,RBM6-211,RBM6-212,RBM6-213,RBM6-214,RBM6-215,RBM6-216,RBM6-217,RBM6-218,RBM6-219,RBM6-220	ENST00000266022.8,ENST00000419610.5,ENST00000421682.1,ENST00000422955.5,ENST00000425608.5,ENST00000433811.1,ENST00000434592.5,ENST00000438912.1,ENST00000441115.5,ENST00000442092.5,ENST00000443081.5,ENST00000446471.1,ENST00000454079.5,ENST00000464013.5,ENST00000466247.1,ENST00000478026.1,ENST00000483350.1,ENST00000488807.2,ENST00000491874.5,ENST00000493652.1	protein_coding,nonsense_mediated_decay,protein_coding,protein_coding,nonsense_mediated_decay,protein_coding,nonsense_mediated_decay,protein_coding,processed_transcript,protein_coding,protein_coding,protein_coding,nonsense_mediated_decay,processed_transcript,retained_intron,retained_intron,retained_intron,processed_transcript,processed_transcript,retained_intron	1735	1670.2	1736	1709	1695	2225.48
CAMKK1	ENSG00000004660.14	protein_coding	84254	133.982	-0.867193	0.188068	-4.61106	4.00622e-06	2.12108e-05	-0.79891	173.053	94.9096	calcium/calmodulin dependent protein kinase kinase 1 [Source:HGNC Symbol;Acc:HGNC:1469]	CAMKK1-201,CAMKK1-202,CAMKK1-203,CAMKK1-204	ENST00000158166.5,ENST00000348335.6,ENST00000381769.6,ENST00000573483.1	protein_coding,protein_coding,protein_coding,retained_intron	342	367	372	219	227	326
RECQL	ENSG00000004700.15	protein_coding	5965	4596.96	-0.313167	0.0543353	-5.7636	8.2339e-09	6.20257e-08	-0.310948	5093.8	4100.11	RecQ like helicase [Source:HGNC Symbol;Acc:HGNC:9948]	RECQL-201,RECQL-202,RECQL-203,RECQL-204,RECQL-205,RECQL-206,RECQL-207,RECQL-208	ENST00000314748.10,ENST00000396093.7,ENST00000421138.6,ENST00000444129.6,ENST00000536240.5,ENST00000536964.5,ENST00000539672.1,ENST00000542432.5	protein_coding,protein_coding,protein_coding,protein_coding,protein_coding,protein_coding,protein_coding,protein_coding	6135	4821	4963	3644	3383	4685
VPS50	ENSG00000004766.16	protein_coding	55610	451.496	0.254168	0.115659	2.19757	0.0279801	0.0676303	0.246205	411.593	491.4	VPS50, EARP/GARPII complex subunit [Source:HGNC Symbol;Acc:HGNC:25956]	VPS50-201,VPS50-202,VPS50-203,VPS50-204,VPS50-205,VPS50-206,VPS50-207,VPS50-208,VPS50-209,VPS50-210,VPS50-211,VPS50-212,VPS50-213,VPS50-214,VPS50-215,VPS50-216,VPS50-217,VPS50-218,VPS50-219,VPS50-220,VPS50-221	ENST00000251739.9,ENST00000305866.9,ENST00000436177.5,ENST00000438395.5,ENST00000441602.5,ENST00000443443.1,ENST00000458530.1,ENST00000458707.1,ENST00000467326.5,ENST00000471188.5,ENST00000474412.1,ENST00000476413.1,ENST00000477572.1,ENST00000477935.1,ENST00000480943.5,ENST00000484954.1,ENST00000485140.1,ENST00000485994.5,ENST00000495039.1,ENST00000544910.5,ENST00000649152.1	protein_coding,protein_coding,nonsense_mediated_decay,nonsense_mediated_decay,nonsense_mediated_decay,protein_coding,protein_coding,protein_coding,processed_transcript,retained_intron,processed_transcript,retained_intron,processed_transcript,retained_intron,retained_intron,retained_intron,retained_intron,retained_intron,retained_intron,protein_coding,nonsense_mediated_decay	474	422	353	429	374	527
HSPB6	ENSG00000004776.12	protein_coding	126393	0.655174	-2.97299	2.97778	-0.998393	0.318089	NA	-0.132259	1.31035	0	heat shock protein family B (small) member 6 [Source:HGNC Symbol;Acc:HGNC:26511]	HSPB6-201,HSPB6-202,HSPB6-203	ENST00000004982.5,ENST00000587965.1,ENST00000592984.6	protein_coding,protein_coding,protein_coding	3	8	1	3	4	4
ARHGAP33	ENSG00000004777.18	protein_coding	115703	434.381	0.559478	0.131108	4.26731	1.97843e-05	9.38601e-05	0.537155	350.702	518.06	Rho GTPase activating protein 33 [Source:HGNC Symbol;Acc:HGNC:23085]	ARHGAP33-201,ARHGAP33-202,ARHGAP33-203,ARHGAP33-204,ARHGAP33-205,ARHGAP33-206,ARHGAP33-207,ARHGAP33-208,ARHGAP33-209,ARHGAP33-210,ARHGAP33-211,ARHGAP33-212,ARHGAP33-213	ENST00000007510.8,ENST00000221905.1,ENST00000314737.9,ENST00000378944.9,ENST00000586918.1,ENST00000587447.3,ENST00000587984.1,ENST00000588248.6,ENST00000589133.5,ENST00000590893.5,ENST00000591438.1,ENST00000593034.5,ENST00000601474.5	protein_coding,processed_transcript,protein_coding,protein_coding,retained_intron,protein_coding,retained_intron,protein_coding,processed_transcript,nonsense_mediated_decay,processed_transcript,retained_intron,retained_intron	573	451	644	606	568	692
NDUFAB1	ENSG00000004779.9	protein_coding	4706	2754.91	-0.141585	0.0702512	-2.01541	0.043862	0.0990558	-0.139916	2890.98	2618.84	NADH:ubiquinone oxidoreductase subunit AB1 [Source:HGNC Symbol;Acc:HGNC:7694]	NDUFAB1-201,NDUFAB1-202,NDUFAB1-203,NDUFAB1-204,NDUFAB1-205	ENST00000007516.7,ENST00000484769.1,ENST00000562133.5,ENST00000567761.1,ENST00000570319.5	protein_coding,nonsense_mediated_decay,protein_coding,protein_coding,protein_coding	1912	2471	1890	1327	1301	1972
PDK4	ENSG00000004799.7	protein_coding	5166	100.574	1.42997	0.226509	6.31309	2.73517e-10	2.49048e-09	1.27276	54.3116	146.836	pyruvate dehydrogenase kinase 4 [Source:HGNC Symbol;Acc:HGNC:8812]	PDK4-201,PDK4-202,PDK4-203,PDK4-204,PDK4-205	ENST00000005178.5,ENST00000468445.1,ENST00000473301.1,ENST00000473796.1,ENST00000498190.1	protein_coding,retained_intron,retained_intron,retained_intron,retained_intron	1	2	0	0	2	0
SLC22A16	ENSG00000004809.13	protein_coding	85413	0.384677	-2.17212	3.66397	-0.592833	0.553293	NA	-0.062575	0.769354	0	solute carrier family 22 member 16 [Source:HGNC Symbol;Acc:HGNC:20302]	SLC22A16-201,SLC22A16-202,SLC22A16-203,SLC22A16-204,SLC22A16-205,SLC22A16-206,SLC22A16-207,SLC22A16-208	ENST00000330550.8,ENST00000368919.7,ENST00000424139.1,ENST00000434949.5,ENST00000437378.5,ENST00000451557.5,ENST00000460159.1,ENST00000461487.1	protein_coding,protein_coding,protein_coding,protein_coding,protein_coding,protein_coding,processed_transcript,processed_transcript	9	19	14	10	2	7
ZMYND10	ENSG00000004838.13	protein_coding	51364	21.4556	0.370297	0.518819	0.71373	0.475394	0.637193	0.224205	18.8746	24.0366	zinc finger MYND-type containing 10 [Source:HGNC Symbol;Acc:HGNC:19412]	ZMYND10-201,ZMYND10-202,ZMYND10-203,ZMYND10-204,ZMYND10-205,ZMYND10-206,ZMYND10-207,ZMYND10-208,ZMYND10-209	ENST00000231749.7,ENST00000360165.7,ENST00000431869.1,ENST00000442887.1,ENST00000443080.5,ENST00000468182.1,ENST00000475688.1,ENST00000478269.5,ENST00000490675.5	protein_coding,protein_coding,nonsense_mediated_decay,protein_coding,nonsense_mediated_decay,processed_transcript,retained_intron,retained_intron,processed_transcript	9	11	15	11	12	15
ABCB5	ENSG00000004846.16	protein_coding	340273	0.12989	0.731473	4.08047	0.179262	0.857732	NA	0.0177355	0	0.259779	ATP binding cassette subfamily B member 5 [Source:HGNC Symbol;Acc:HGNC:46]	ABCB5-201,ABCB5-202,ABCB5-203,ABCB5-204,ABCB5-205,ABCB5-206	ENST00000258738.10,ENST00000404938.6,ENST00000406935.5,ENST00000441315.1,ENST00000443026.6,ENST00000477094.5	protein_coding,protein_coding,protein_coding,nonsense_mediated_decay,protein_coding,processed_transcript	0	0	0	0	0	0
ARX	ENSG00000004848.7	protein_coding	170302	30.0043	0.0130934	0.399256	0.0327945	0.973838	0.986032	0.0094512	29.9481	30.0605	aristaless related homeobox [Source:HGNC Symbol;Acc:HGNC:18060]	ARX-201,ARX-202,ARX-203,ARX-204,ARX-205	ENST00000379044.4,ENST00000636609.1,ENST00000636885.1,ENST00000637394.1,ENST00000637993.1	protein_coding,processed_transcript,processed_transcript,processed_transcript,protein_coding	8	3	4	4	7	3
SLC25A13	ENSG00000004864.13	protein_coding	10165	3169.28	0.385138	0.0692381	5.56252	2.65905e-08	1.88745e-07	0.380727	2749.1	3589.45	solute carrier family 25 member 13 [Source:HGNC Symbol;Acc:HGNC:10983]	SLC25A13-201,SLC25A13-202,SLC25A13-203,SLC25A13-204,SLC25A13-205,SLC25A13-206,SLC25A13-207,SLC25A13-208	ENST00000265631.9,ENST00000416240.6,ENST00000472162.2,ENST00000484495.5,ENST00000487710.1,ENST00000490072.5,ENST00000492869.1,ENST00000494085.1	protein_coding,protein_coding,nonsense_mediated_decay,processed_transcript,processed_transcript,processed_transcript,processed_transcript,processed_transcript	2831	2249	2490	3206	3160	3887
ST7	ENSG00000004866.20	protein_coding	7982	570.146	0.0394081	0.115308	0.341765	0.732528	0.838324	0.0381813	562.718	577.575	suppression of tumorigenicity 7 [Source:HGNC Symbol;Acc:HGNC:11351]	ST7-201,ST7-202,ST7-203,ST7-204,ST7-205,ST7-206,ST7-207,ST7-208,ST7-209,ST7-210,ST7-211,ST7-212,ST7-213,ST7-214,ST7-215,ST7-216,ST7-217,ST7-218,ST7-219,ST7-220,ST7-221,ST7-222,ST7-223,ST7-224,ST7-225,ST7-226,ST7-227,ST7-228,ST7-229,ST7-230	ENST00000265437.9,ENST00000323984.7,ENST00000393443.5,ENST00000393444.7,ENST00000393446.6,ENST00000393447.8,ENST00000393449.5,ENST00000393451.7,ENST00000417919.5,ENST00000420755.5,ENST00000421345.5,ENST00000422922.5,ENST00000432298.5,ENST00000434836.5,ENST00000438863.5,ENST00000443979.5,ENST00000446490.5,ENST00000449366.5,ENST00000462544.1,ENST00000464020.1,ENST00000465133.5,ENST00000465641.5,ENS…	protein_coding,protein_coding,protein_coding,protein_coding,protein_coding,protein_coding,protein_coding,protein_coding,protein_coding,protein_coding,protein_coding,protein_coding,protein_coding,protein_coding,nonsense_mediated_decay,nonsense_mediated_decay,protein_coding,protein_coding,processed_transcript,retained_intron,protein_coding,processed_transcript,processed_transcript,protein_coding,pr…	622	527	529.17	771	806.02	977
CDC27	ENSG00000004897.11	protein_coding	996	4063.41	-0.0493603	0.0536992	-0.919201	0.357991	0.526421	-0.0490187	4132.34	3994.48	cell division cycle 27 [Source:HGNC Symbol;Acc:HGNC:1728]	CDC27-201,CDC27-202,CDC27-203,CDC27-204,CDC27-205,CDC27-206,CDC27-207,CDC27-208,CDC27-209,CDC27-210,CDC27-211,CDC27-212,CDC27-213,CDC27-214,CDC27-215,CDC27-216,CDC27-217,CDC27-218,CDC27-219	ENST00000066544.7,ENST00000525495.6,ENST00000526866.5,ENST00000527547.5,ENST00000528147.1,ENST00000528748.5,ENST00000531206.5,ENST00000532575.1,ENST00000532893.5,ENST00000533415.5,ENST00000570740.1,ENST00000570818.5,ENST00000571643.5,ENST00000573502.1,ENST00000573550.5,ENST00000574304.5,ENST00000575483.5,ENST00000575830.2,ENST00000576484.1	protein_coding,retained_intron,nonsense_mediated_decay,protein_coding,retained_intron,processed_transcript,protein_coding,processed_transcript,nonsense_mediated_decay,nonsense_mediated_decay,nonsense_mediated_decay,nonsense_mediated_decay,protein_coding,nonsense_mediated_decay,nonsense_mediated_decay,nonsense_mediated_decay,protein_coding,processed_transcript,nonsense_mediated_decay	4744	3674.96	4161.96	3551	3399	4529.96
SLC4A1	ENSG00000004939.14	protein_coding	6521	0.199858	-1.19208	4.08047	-0.292143	0.770177	NA	-0.0289025	0.399716	0	solute carrier family 4 member 1 (Diego blood group) [Source:HGNC Symbol;Acc:HGNC:11027]	SLC4A1-201,SLC4A1-202,SLC4A1-203,SLC4A1-204,SLC4A1-205	ENST00000262418.11,ENST00000399246.3,ENST00000471005.5,ENST00000498270.1,ENST00000631130.1	protein_coding,protein_coding,processed_transcript,retained_intron,protein_coding	2	4	3	1	0	1
CALCR	ENSG00000004948.14	protein_coding	799	1.93047	4.27238	1.90132	2.24707	0.0246358	NA	0.393324	0	3.86095	calcitonin receptor [Source:HGNC Symbol;Acc:HGNC:1440]	CALCR-201,CALCR-202,CALCR-203,CALCR-204,CALCR-205,CALCR-206,CALCR-207,CALCR-208	ENST00000359558.6,ENST00000360249.8,ENST00000394441.5,ENST00000415529.2,ENST00000421592.6,ENST00000423724.5,ENST00000426151.6,ENST00000649521.1	protein_coding,protein_coding,protein_coding,nonsense_mediated_decay,protein_coding,nonsense_mediated_decay,protein_coding,protein_coding	2	0	3	13	9	6
HCCS	ENSG00000004961.14	protein_coding	3052	1933.26	-0.178049	0.0700168	-2.54295	0.0109922	0.0299036	-0.175964	2053.16	1813.37	holocytochrome c synthase [Source:HGNC Symbol;Acc:HGNC:4837]	HCCS-201,HCCS-202,HCCS-203	ENST00000321143.8,ENST00000380762.4,ENST00000380763.7	protein_coding,protein_coding,protein_coding	2920	2891	2607	2239	2160	3020
DVL2	ENSG00000004975.11	protein_coding	1856	1287.3	-0.182626	0.0807312	-2.26215	0.0236881	0.0586654	-0.179795	1368.95	1205.65	dishevelled segment polarity protein 2 [Source:HGNC Symbol;Acc:HGNC:3086]	DVL2-201,DVL2-202,DVL2-203,DVL2-204,DVL2-205,DVL2-206,DVL2-207,DVL2-208,DVL2-209,DVL2-210,DVL2-211,DVL2-212,DVL2-213,DVL2-214,DVL2-215	ENST00000005340.9,ENST00000571745.1,ENST00000572285.5,ENST00000573354.1,ENST00000574143.1,ENST00000574591.1,ENST00000574642.5,ENST00000575086.1,ENST00000575458.5,ENST00000575756.5,ENST00000576285.1,ENST00000576439.1,ENST00000576840.5,ENST00000576949.1,ENST00000577154.1	protein_coding,retained_intron,retained_intron,retained_intron,protein_coding,retained_intron,processed_transcript,protein_coding,protein_coding,protein_coding,retained_intron,retained_intron,retained_intron,retained_intron,retained_intron	1883	1615	1782	1316	1201	1734
PRSS22	ENSG00000005001.9	protein_coding	64063	841.74	-0.297336	0.0904297	-3.28803	0.0010089	0.00351657	-0.291573	927.843	755.636	serine protease 22 [Source:HGNC Symbol;Acc:HGNC:14368]	PRSS22-201,PRSS22-202,PRSS22-203,PRSS22-204,PRSS22-205,PRSS22-206,PRSS22-207,PRSS22-208	ENST00000161006.7,ENST00000570950.1,ENST00000571228.1,ENST00000572061.1,ENST00000574768.5,ENST00000575164.1,ENST00000576381.1,ENST00000577177.1	protein_coding,retained_intron,protein_coding,retained_intron,processed_transcript,retained_intron,nonsense_mediated_decay,processed_transcript	0	0	0	1	2	3
UPF1	ENSG00000005007.12	protein_coding	5976	9949.14	0.0869918	0.0486687	1.78743	0.0738681	0.153167	0.0864966	9649.2	10249.1	UPF1, RNA helicase and ATPase [Source:HGNC Symbol;Acc:HGNC:9962]	UPF1-201,UPF1-202,UPF1-203,UPF1-204,UPF1-205,UPF1-206,UPF1-207,UPF1-208,UPF1-209,UPF1-210,UPF1-211,UPF1-212,UPF1-213	ENST00000262803.9,ENST00000594243.1,ENST00000594504.5,ENST00000596842.5,ENST00000598209.5,ENST00000598471.1,ENST00000599848.5,ENST00000600012.5,ENST00000600310.5,ENST00000600689.1,ENST00000600868.5,ENST00000601689.1,ENST00000601981.5	protein_coding,retained_intron,processed_transcript,retained_intron,processed_transcript,processed_transcript,protein_coding,processed_transcript,processed_transcript,retained_intron,processed_transcript,retained_intron,processed_transcript	5344	4808	4793	5197	4800	6098
SKAP2	ENSG00000005020.12	protein_coding	8935	5368.93	0.410873	0.0535243	7.67638	1.63642e-14	2.23447e-13	0.408047	4609.4	6128.46	src kinase associated phosphoprotein 2 [Source:HGNC Symbol;Acc:HGNC:15687]	SKAP2-201,SKAP2-202,SKAP2-203,SKAP2-204,SKAP2-205,SKAP2-206,SKAP2-207,SKAP2-208,SKAP2-209	ENST00000345317.6,ENST00000432747.1,ENST00000468712.5,ENST00000481204.5,ENST00000487720.1,ENST00000489977.5,ENST00000490456.6,ENST00000495802.5,ENST00000497511.5	protein_coding,protein_coding,retained_intron,processed_transcript,processed_transcript,processed_transcript,processed_transcript,processed_transcript,processed_transcript	4282	3219	3581	3019	2877	4026
SLC25A5	ENSG00000005022.5	protein_coding	292	19308.9	-0.304451	0.0627669	-4.8505	1.23148e-06	7.06498e-06	-0.30158	21339.5	17278.3	solute carrier family 25 member 5 [Source:HGNC Symbol;Acc:HGNC:10991]	SLC25A5-201,SLC25A5-202,SLC25A5-203,SLC25A5-204	ENST00000317881.8,ENST00000460013.1,ENST00000463551.1,ENST00000475354.1	protein_coding,processed_transcript,processed_transcript,processed_transcript	43159	43461	39942	32120	30003	42337
MCUB	ENSG00000005059.15	protein_coding	55013	162.077	-0.701329	0.17399	-4.03086	5.55723e-05	0.000245955	-0.653499	200.625	123.529	mitochondrial calcium uniporter dominant negative beta subunit [Source:HGNC Symbol;Acc:HGNC:26076]	MCUB-201,MCUB-202,MCUB-203,MCUB-204,MCUB-205	ENST00000394650.6,ENST00000452915.3,ENST00000472310.5,ENST00000494604.1,ENST00000515114.3	protein_coding,processed_transcript,retained_intron,retained_intron,processed_transcript	1015	1009	912	474	439	654
HOXA11	ENSG00000005073.5	protein_coding	3207	0	NA	NA	NA	NA	NA	NA	0	0	homeobox A11 [Source:HGNC Symbol;Acc:HGNC:5101]	HOXA11-201,HOXA11-202	ENST00000006015.3,ENST00000517402.1	protein_coding,protein_coding	41	36	40	25	37	41
POLR2J	ENSG00000005075.15	protein_coding	5439	1562.79	0.00237295	0.0874019	0.0271498	0.97834	0.988459	0.0023299	1562.39	1563.19	RNA polymerase II subunit J [Source:HGNC Symbol;Acc:HGNC:9197]	POLR2J-201,POLR2J-202	ENST00000292614.9,ENST00000393794.4	protein_coding,protein_coding	1895.12	2316.22	1884.01	1788.12	1683.14	2219.49
DHX33	ENSG00000005100.12	protein_coding	56919	1809.71	-0.188873	0.0691557	-2.73113	0.00631171	0.0182648	-0.186716	1927.86	1691.55	DEAH-box helicase 33 [Source:HGNC Symbol;Acc:HGNC:16718]	DHX33-201,DHX33-202,DHX33-203,DHX33-204,DHX33-205	ENST00000225296.7,ENST00000433302.7,ENST00000572490.1,ENST00000574023.1,ENST00000575153.5	protein_coding,protein_coding,protein_coding,nonsense_mediated_decay,retained_intron	3035	2306	2962	2608	2472	3042
MEOX1	ENSG00000005102.12	protein_coding	4222	0.685243	-0.228058	3.01044	-0.0757557	0.939613	NA	-0.00989994	0.739275	0.631211	mesenchyme homeobox 1 [Source:HGNC Symbol;Acc:HGNC:7013]	MEOX1-201,MEOX1-202,MEOX1-203,MEOX1-204	ENST00000318579.8,ENST00000329168.3,ENST00000393661.2,ENST00000549132.1	protein_coding,protein_coding,protein_coding,protein_coding	12	3	13	4	6	3
THSD7A	ENSG00000005108.15	protein_coding	221981	226.44	3.5516	0.215355	16.4919	4.19581e-61	4.9871e-59	3.20029	35.8063	417.074	thrombospondin type 1 domain containing 7A [Source:HGNC Symbol;Acc:HGNC:22207]	THSD7A-201,THSD7A-202,THSD7A-203,THSD7A-204,THSD7A-205	ENST00000408005.2,ENST00000423059.8,ENST00000480061.1,ENST00000497575.1,ENST00000617773.1	retained_intron,protein_coding,processed_transcript,processed_transcript,protein_coding	1	0	1	1	0	0
LIG3	ENSG00000005156.11	protein_coding	3980	1560.45	-0.155824	0.0707434	-2.20266	0.0276186	0.0669119	-0.153961	1644.3	1476.6	DNA ligase 3 [Source:HGNC Symbol;Acc:HGNC:6600]	LIG3-201,LIG3-202,LIG3-203,LIG3-204,LIG3-205,LIG3-206,LIG3-207,LIG3-208,LIG3-209,LIG3-210,LIG3-211,LIG3-212,LIG3-213,LIG3-214,LIG3-215,LIG3-216	ENST00000262327.9,ENST00000378526.8,ENST00000585370.1,ENST00000585740.5,ENST00000585941.5,ENST00000586058.1,ENST00000586119.1,ENST00000586407.1,ENST00000586435.1,ENST00000588109.5,ENST00000588713.1,ENST00000590181.5,ENST00000590630.5,ENST00000592244.1,ENST00000592690.1,ENST00000593099.5	protein_coding,protein_coding,nonsense_mediated_decay,protein_coding,protein_coding,retained_intron,retained_intron,processed_transcript,retained_intron,nonsense_mediated_decay,retained_intron,retained_intron,retained_intron,retained_intron,protein_coding,retained_intron	2525	2045	2403	1604	1567	2187
RPAP3	ENSG00000005175.9	protein_coding	79657	2889.42	-0.0120214	0.0577216	-0.208265	0.835022	0.906283	-0.0119254	2901.98	2876.86	RNA polymerase II associated protein 3 [Source:HGNC Symbol;Acc:HGNC:26151]	RPAP3-201,RPAP3-202,RPAP3-203,RPAP3-204,RPAP3-205,RPAP3-206,RPAP3-207	ENST00000005386.7,ENST00000380650.4,ENST00000432584.7,ENST00000547706.1,ENST00000548211.1,ENST00000548296.1,ENST00000551293.1	protein_coding,protein_coding,protein_coding,processed_transcript,processed_transcript,retained_intron,retained_intron	1656	1441	1450	1226	1203	1663
ACSM3	ENSG00000005187.11	protein_coding	6296	96.1045	1.305	0.231922	5.62691	1.83462e-08	1.33324e-07	1.1554	55.2742	136.935	acyl-CoA synthetase medium chain family member 3 [Source:HGNC Symbol;Acc:HGNC:10522]	ACSM3-201,ACSM3-202,ACSM3-203,ACSM3-204,ACSM3-205,ACSM3-206,ACSM3-207,ACSM3-208,ACSM3-209,ACSM3-210,ACSM3-211,ACSM3-212,ACSM3-213,ACSM3-214,ACSM3-215	ENST00000289416.9,ENST00000440284.6,ENST00000501740.6,ENST00000561499.1,ENST00000561584.5,ENST00000561795.5,ENST00000562251.5,ENST00000563914.1,ENST00000564701.1,ENST00000567006.1,ENST00000567387.5,ENST00000567711.1,ENST00000568235.5,ENST00000569141.1,ENST00000614721.1	protein_coding,protein_coding,processed_transcript,processed_transcript,protein_coding,protein_coding,protein_coding,protein_coding,protein_coding,retained_intron,processed_transcript,processed_transcript,protein_coding,protein_coding,processed_transcript	6	11	7	11	5	12
REXO5	ENSG00000005189.19	protein_coding	81691	215.034	0.268381	0.160534	1.67181	0.0945628	0.188423	0.252643	195.214	234.855	RNA exonuclease 5 [Source:HGNC Symbol;Acc:HGNC:24661]	REXO5-201,REXO5-202,REXO5-203,REXO5-204,REXO5-205,REXO5-206,REXO5-207,REXO5-208,REXO5-209,REXO5-210,REXO5-211,REXO5-212,REXO5-213,REXO5-214,REXO5-215,REXO5-216,REXO5-217,REXO5-218,REXO5-219	ENST00000261377.10,ENST00000348433.10,ENST00000561474.1,ENST00000563045.1,ENST00000563068.1,ENST00000563617.1,ENST00000564200.1,ENST00000564274.5,ENST00000565340.5,ENST00000566276.5,ENST00000566518.5,ENST00000566993.5,ENST00000567297.5,ENST00000568046.5,ENST00000568334.1,ENST00000568476.5,ENST00000568501.5,ENST00000568647.5,ENST00000568894.5	protein_coding,protein_coding,protein_coding,retained_intron,protein_coding,protein_coding,processed_transcript,protein_coding,protein_coding,protein_coding,nonsense_mediated_decay,nonsense_mediated_decay,processed_transcript,protein_coding,retained_intron,processed_transcript,protein_coding,protein_coding,protein_coding	315	246	259	314	229	390
CIAPIN1	ENSG00000005194.14	protein_coding	57019	2849.1	0.247584	0.0706988	3.50195	0.00046186	0.00173149	0.244629	2606.27	3091.93	cytokine induced apoptosis inhibitor 1 [Source:HGNC Symbol;Acc:HGNC:28050]	CIAPIN1-201,CIAPIN1-202,CIAPIN1-203,CIAPIN1-204,CIAPIN1-205,CIAPIN1-206,CIAPIN1-207,CIAPIN1-208,CIAPIN1-209,CIAPIN1-210,CIAPIN1-211,CIAPIN1-212,CIAPIN1-213,CIAPIN1-214,CIAPIN1-215	ENST00000394391.8,ENST00000563341.1,ENST00000563561.1,ENST00000564885.1,ENST00000565368.5,ENST00000565786.5,ENST00000565961.5,ENST00000566284.1,ENST00000567518.5,ENST00000567751.5,ENST00000568940.5,ENST00000569246.5,ENST00000569370.5,ENST00000569979.5,ENST00000570000.5	protein_coding,protein_coding,retained_intron,retained_intron,processed_transcript,protein_coding,protein_coding,retained_intron,protein_coding,protein_coding,protein_coding,processed_transcript,protein_coding,protein_coding,nonsense_mediated_decay	3589	3540	3173	3863	3544	5056
SPPL2B	ENSG00000005206.16	protein_coding	56928	598.736	0.706004	0.121079	5.83093	5.51207e-09	4.2443e-08	0.681843	454.809	742.664	signal peptide peptidase like 2B [Source:HGNC Symbol;Acc:HGNC:30627]	SPPL2B-201,SPPL2B-202,SPPL2B-203,SPPL2B-204,SPPL2B-205,SPPL2B-206,SPPL2B-207,SPPL2B-208,SPPL2B-209,SPPL2B-210,SPPL2B-211,SPPL2B-212,SPPL2B-213,SPPL2B-214	ENST00000585725.2,ENST00000586111.3,ENST00000586332.5,ENST00000587851.1,ENST00000589515.2,ENST00000593243.5,ENST00000610743.4,ENST00000612623.1,ENST00000613503.4,ENST00000614784.1,ENST00000614794.4,ENST00000618220.4,ENST00000621568.4,ENST00000622308.4	processed_transcript,processed_transcript,nonsense_mediated_decay,retained_intron,retained_intron,processed_transcript,protein_coding,protein_coding,protein_coding,retained_intron,protein_coding,protein_coding,nonsense_mediated_decay,retained_intron	1299	1362	1614	1425	1463	1819
FAM214B	ENSG00000005238.19	protein_coding	80256	241.04	0.122155	0.141216	0.865022	0.387026	0.555584	0.116538	230.811	251.27	family with sequence similarity 214 member B [Source:HGNC Symbol;Acc:HGNC:25666]	FAM214B-201,FAM214B-202,FAM214B-203,FAM214B-204,FAM214B-205,FAM214B-206,FAM214B-207,FAM214B-208,FAM214B-209	ENST00000322813.9,ENST00000378557.1,ENST00000378561.5,ENST00000378566.5,ENST00000488109.6,ENST00000603301.5,ENST00000605104.1,ENST00000605244.5,ENST00000605392.1	protein_coding,protein_coding,protein_coding,protein_coding,protein_coding,protein_coding,processed_transcript,protein_coding,processed_transcript	554	490	596	602	500	683
COPZ2	ENSG00000005243.9	protein_coding	51226	64.9536	-0.340509	0.272927	-1.24762	0.21217	0.357387	-0.288446	72.5299	57.3774	coatomer protein complex subunit zeta 2 [Source:HGNC Symbol;Acc:HGNC:19356]	COPZ2-201,COPZ2-202,COPZ2-203,COPZ2-204,COPZ2-205,COPZ2-206,COPZ2-207,COPZ2-208,COPZ2-209,COPZ2-210	ENST00000579263.1,ENST00000580174.1,ENST00000580409.5,ENST00000581637.5,ENST00000581756.5,ENST00000583414.5,ENST00000584955.5,ENST00000585182.1,ENST00000612370.4,ENST00000621465.4	protein_coding,protein_coding,retained_intron,nonsense_mediated_decay,protein_coding,nonsense_mediated_decay,nonsense_mediated_decay,retained_intron,processed_transcript,protein_coding	121	160	79	59	52	69
PRKAR2B	ENSG00000005249.12	protein_coding	5577	57.6666	-0.704532	0.309687	-2.27498	0.0229071	0.0570344	-0.572024	71.5026	43.8305	protein kinase cAMP-dependent type II regulatory subunit beta [Source:HGNC Symbol;Acc:HGNC:9392]	PRKAR2B-201,PRKAR2B-202,PRKAR2B-203	ENST00000265717.4,ENST00000393613.6,ENST00000488792.1	protein_coding,processed_transcript,processed_transcript	2016	1838	1774	1017	1010	1206
MSL3	ENSG00000005302.18	protein_coding	10943	917.155	-0.163215	0.094058	-1.73525	0.0826957	0.168609	-0.159796	968.663	865.647	MSL complex subunit 3 [Source:HGNC Symbol;Acc:HGNC:7370]	MSL3-201,MSL3-202,MSL3-203,MSL3-204,MSL3-205,MSL3-206,MSL3-207,MSL3-208,MSL3-209,MSL3-210,MSL3-211,MSL3-212,MSL3-213,MSL3-214,MSL3-215,MSL3-216,MSL3-217,MSL3-218,MSL3-219,MSL3-220,MSL3-221,MSL3-222,MSL3-223,MSL3-224,MSL3-225,MSL3-226,MSL3-227,MSL3-228,MSL3-229,MSL3-230,MSL3-231,MSL3-232,MSL3-233,MSL3-234,MSL3-235,MSL3-236,MSL3-237,MSL3-238,MSL3-239,MSL3-240,MSL3-241,MSL3-242,MSL3-243,MSL3-244,MSL…	ENST00000312196.9,ENST00000337339.7,ENST00000361672.6,ENST00000380691.3,ENST00000380692.7,ENST00000380693.8,ENST00000398527.7,ENST00000421368.3,ENST00000467141.2,ENST00000468149.5,ENST00000473380.2,ENST00000476743.5,ENST00000478462.5,ENST00000482871.6,ENST00000483645.6,ENST00000494268.1,ENST00000647599.1,ENST00000647701.1,ENST00000647839.1,ENST00000647857.1,ENST00000647869.1,ENST00000647985.1,ENS…	protein_coding,protein_coding,protein_coding,nonsense_mediated_decay,protein_coding,protein_coding,protein_coding,protein_coding,protein_coding,nonsense_mediated_decay,retained_intron,protein_coding,retained_intron,protein_coding,protein_coding,retained_intron,nonsense_mediated_decay,retained_intron,nonsense_mediated_decay,protein_coding,protein_coding,retained_intron,protein_coding,protein_codin…	1847	1727	1533	1144	1078	1584
CREBBP	ENSG00000005339.14	protein_coding	1387	3589.84	0.214601	0.0664822	3.22795	0.00124682	0.00426444	0.212333	3321.9	3857.78	CREB binding protein [Source:HGNC Symbol;Acc:HGNC:2348]	CREBBP-201,CREBBP-202,CREBBP-203,CREBBP-204,CREBBP-205,CREBBP-206,CREBBP-207,CREBBP-208,CREBBP-209,CREBBP-210,CREBBP-211,CREBBP-212,CREBBP-213,CREBBP-214,CREBBP-215,CREBBP-216,CREBBP-217,CREBBP-218,CREBBP-219,CREBBP-220	ENST00000262367.9,ENST00000382070.7,ENST00000570939.2,ENST00000571763.5,ENST00000571826.5,ENST00000572134.1,ENST00000572569.1,ENST00000573517.6,ENST00000573672.1,ENST00000574740.1,ENST00000575237.2,ENST00000576720.1,ENST00000634839.1,ENST00000635753.1,ENST00000635899.1,ENST00000635919.1,ENST00000636002.1,ENST00000636895.1,ENST00000637492.1,ENST00000638158.1	protein_coding,protein_coding,protein_coding,retained_intron,protein_coding,protein_coding,retained_intron,protein_coding,retained_intron,retained_intron,retained_intron,retained_intron,retained_intron,processed_transcript,processed_transcript,processed_transcript,processed_transcript,processed_transcript,protein_coding,processed_transcript	3665	2404	3500	3754	3582	4233
TSPOAP1	ENSG00000005379.16	protein_coding	9256	0.342622	-0.230299	3.86501	-0.0595856	0.952486	NA	-0.00620614	0.369638	0.315605	TSPO associated protein 1 [Source:HGNC Symbol;Acc:HGNC:16831]	TSPOAP1-201,TSPOAP1-202,TSPOAP1-203,TSPOAP1-204,TSPOAP1-205,TSPOAP1-206,TSPOAP1-207,TSPOAP1-208,TSPOAP1-209,TSPOAP1-210,TSPOAP1-211	ENST00000268893.10,ENST00000343736.8,ENST00000577871.1,ENST00000578486.1,ENST00000578511.5,ENST00000580669.6,ENST00000581675.5,ENST00000581692.2,ENST00000582679.1,ENST00000583624.1,ENST00000585149.1	protein_coding,protein_coding,retained_intron,retained_intron,retained_intron,protein_coding,protein_coding,retained_intron,protein_coding,retained_intron,retained_intron	0	0	3	0	0	0
MPO	ENSG00000005381.7	protein_coding	4353	0.499406	-1.07002	3.06442	-0.349177	0.726956	NA	-0.0448228	0.683208	0.315605	myeloperoxidase [Source:HGNC Symbol;Acc:HGNC:7218]	MPO-201,MPO-202,MPO-203,MPO-204,MPO-205	ENST00000225275.3,ENST00000577220.1,ENST00000578493.1,ENST00000580005.1,ENST00000581022.1	protein_coding,protein_coding,processed_transcript,processed_transcript,retained_intron	0	0	0	0	0	0
PON1	ENSG00000005421.8	protein_coding	5444	0	NA	NA	NA	NA	NA	NA	0	0	paraoxonase 1 [Source:HGNC Symbol;Acc:HGNC:9204]	PON1-201,PON1-202,PON1-203,PON1-204	ENST00000222381.7,ENST00000433729.1,ENST00000462594.1,ENST00000470502.1	protein_coding,nonsense_mediated_decay,retained_intron,retained_intron	0	0	0	0	0	0
GCFC2	ENSG00000005436.13	protein_coding	6936	1065.38	0.0377529	0.0870884	0.433501	0.664651	0.7941	0.037073	1051.29	1079.47	GC-rich sequence DNA-binding factor 2 [Source:HGNC Symbol;Acc:HGNC:1317]	GCFC2-201,GCFC2-202,GCFC2-203,GCFC2-204,GCFC2-205,GCFC2-206,GCFC2-207,GCFC2-208,GCFC2-209,GCFC2-210,GCFC2-211	ENST00000321027.7,ENST00000409857.7,ENST00000427862.1,ENST00000442309.5,ENST00000470197.5,ENST00000470285.1,ENST00000470503.1,ENST00000472230.5,ENST00000486016.1,ENST00000492826.1,ENST00000541687.5	protein_coding,protein_coding,protein_coding,protein_coding,retained_intron,nonsense_mediated_decay,protein_coding,nonsense_mediated_decay,retained_intron,protein_coding,protein_coding	757	644	679	917	936	1334
WDR54	ENSG00000005448.16	protein_coding	84058	596.321	-0.389799	0.113847	-3.42388	0.000617333	0.00225888	-0.377962	677.072	515.57	WD repeat domain 54 [Source:HGNC Symbol;Acc:HGNC:25770]	WDR54-201,WDR54-202,WDR54-203,WDR54-204,WDR54-205,WDR54-206,WDR54-207,WDR54-208,WDR54-209,WDR54-210,WDR54-211,WDR54-212,WDR54-213	ENST00000348227.4,ENST00000409791.5,ENST00000426787.5,ENST00000461531.5,ENST00000465134.5,ENST00000468778.5,ENST00000469321.5,ENST00000469932.5,ENST00000475328.5,ENST00000480089.5,ENST00000482605.1,ENST00000482880.5,ENST00000493982.5	protein_coding,protein_coding,protein_coding,processed_transcript,retained_intron,retained_intron,processed_transcript,retained_intron,retained_intron,retained_intron,retained_intron,retained_intron,retained_intron	1044	1111	1118	626	573	876
CROT	ENSG00000005469.11	protein_coding	54677	152.73	0.341575	0.188172	1.81523	0.0694888	0.145742	0.314664	134.611	170.849	carnitine O-octanoyltransferase [Source:HGNC Symbol;Acc:HGNC:2366]	CROT-201,CROT-202,CROT-203,CROT-204,CROT-205,CROT-206,CROT-207	ENST00000331536.7,ENST00000412227.6,ENST00000419147.6,ENST00000442291.1,ENST00000469785.1,ENST00000479014.1,ENST00000488850.1	protein_coding,protein_coding,protein_coding,protein_coding,retained_intron,retained_intron,retained_intron	421	357	301	456	386	629
ABCB4	ENSG00000005471.17	protein_coding	5244	0.819364	0.369687	2.23279	0.165572	0.868494	NA	0.02833	0.713286	0.925441	ATP binding cassette subfamily B member 4 [Source:HGNC Symbol;Acc:HGNC:45]	ABCB4-201,ABCB4-202,ABCB4-203,ABCB4-204,ABCB4-205,ABCB4-206,ABCB4-207,ABCB4-208,ABCB4-209,ABCB4-210,ABCB4-211,ABCB4-212,ABCB4-213	ENST00000265723.8,ENST00000358400.7,ENST00000359206.8,ENST00000417608.1,ENST00000440025.1,ENST00000453593.5,ENST00000467079.1,ENST00000467983.1,ENST00000469770.1,ENST00000473795.1,ENST00000643670.1,ENST00000644106.1,ENST00000649586.1	protein_coding,protein_coding,protein_coding,protein_coding,protein_coding,protein_coding,retained_intron,retained_intron,retained_intron,retained_intron,nonsense_mediated_decay,nonsense_mediated_decay,protein_coding	0	0	0	0	0	0
KMT2E	ENSG00000005483.20	protein_coding	55904	1225.94	0.207166	0.0780699	2.6536	0.00796377	0.0224762	0.204159	1137.47	1314.4	lysine methyltransferase 2E [Source:HGNC Symbol;Acc:HGNC:18541]	KMT2E-201,KMT2E-202,KMT2E-203,KMT2E-204,KMT2E-205,KMT2E-206,KMT2E-207,KMT2E-208,KMT2E-209,KMT2E-210,KMT2E-211,KMT2E-212,KMT2E-213,KMT2E-214,KMT2E-215,KMT2E-216	ENST00000257745.8,ENST00000311117.7,ENST00000334884.9,ENST00000468607.1,ENST00000473063.1,ENST00000474203.5,ENST00000476671.5,ENST00000478079.1,ENST00000478990.5,ENST00000479838.2,ENST00000480368.5,ENST00000482560.6,ENST00000485619.1,ENST00000495267.5,ENST00000496191.1,ENST00000622386.1	protein_coding,protein_coding,nonsense_mediated_decay,retained_intron,protein_coding,protein_coding,protein_coding,nonsense_mediated_decay,protein_coding,protein_coding,processed_transcript,nonsense_mediated_decay,retained_intron,protein_coding,retained_intron,protein_coding	2762	2200	2441	2337	2481	3118
RHBDD2	ENSG00000005486.16	protein_coding	57414	1360.05	0.501524	0.109616	4.57527	4.756e-06	2.49345e-05	0.487371	1126.34	1593.77	rhomboid domain containing 2 [Source:HGNC Symbol;Acc:HGNC:23082]	RHBDD2-201,RHBDD2-202,RHBDD2-203,RHBDD2-204,RHBDD2-205,RHBDD2-206,RHBDD2-207,RHBDD2-208,RHBDD2-209	ENST00000006777.10,ENST00000318622.8,ENST00000428119.1,ENST00000454791.1,ENST00000466232.5,ENST00000467406.2,ENST00000468304.1,ENST00000468644.5,ENST00000476218.1	protein_coding,protein_coding,protein_coding,nonsense_mediated_decay,processed_transcript,processed_transcript,processed_transcript,processed_transcript,processed_transcript	3595	3224	3392	2802	2527	3390
SOX8	ENSG00000005513.9	protein_coding	30812	0	NA	NA	NA	NA	NA	NA	0	0	SRY-box 8 [Source:HGNC Symbol;Acc:HGNC:11203]	SOX8-201,SOX8-202	ENST00000293894.3,ENST00000566034.1	protein_coding,retained_intron	603	576	598	428	386	603
IBTK	ENSG00000005700.14	protein_coding	25998	3802.11	0.563331	0.0616124	9.14314	6.06651e-20	1.25512e-18	0.558208	3068.72	4535.51	inhibitor of Bruton tyrosine kinase [Source:HGNC Symbol;Acc:HGNC:17853]	IBTK-201,IBTK-202,IBTK-203,IBTK-204,IBTK-205,IBTK-206,IBTK-207,IBTK-208,IBTK-209,IBTK-210	ENST00000306270.11,ENST00000369751.2,ENST00000445419.6,ENST00000471036.1,ENST00000503400.5,ENST00000503631.5,ENST00000505222.5,ENST00000508381.1,ENST00000510291.5,ENST00000610980.4	protein_coding,retained_intron,retained_intron,nonsense_mediated_decay,nonsense_mediated_decay,protein_coding,retained_intron,retained_intron,protein_coding,protein_coding	2862	2189	2519	2166	2080	2876
ZNF195	ENSG00000005801.17	protein_coding	7748	728.019	0.25666	0.114983	2.23215	0.0256049	0.0626589	0.248711	663.05	792.989	zinc finger protein 195 [Source:HGNC Symbol;Acc:HGNC:12986]	ZNF195-201,ZNF195-202,ZNF195-203,ZNF195-204,ZNF195-205,ZNF195-206,ZNF195-207,ZNF195-208,ZNF195-209,ZNF195-210,ZNF195-211,ZNF195-212,ZNF195-213,ZNF195-214,ZNF195-215,ZNF195-216,ZNF195-217,ZNF195-218,ZNF195-219,ZNF195-220,ZNF195-221,ZNF195-222,ZNF195-223,ZNF195-224,ZNF195-225,ZNF195-226,ZNF195-227,ZNF195-228,ZNF195-229,ZNF195-230,ZNF195-231	ENST00000005082.13,ENST00000330692.11,ENST00000343338.11,ENST00000354599.10,ENST00000399602.8,ENST00000427810.6,ENST00000429541.6,ENST00000438262.6,ENST00000524857.5,ENST00000525313.6,ENST00000525502.5,ENST00000526501.5,ENST00000526540.5,ENST00000526598.1,ENST00000526601.5,ENST00000527386.1,ENST00000528218.5,ENST00000528410.5,ENST00000528636.1,ENST00000528796.5,ENST00000529085.5,ENST00000529228.5…	protein_coding,processed_transcript,protein_coding,protein_coding,protein_coding,protein_coding,protein_coding,protein_coding,processed_transcript,nonsense_mediated_decay,protein_coding,nonsense_mediated_decay,retained_intron,retained_intron,protein_coding,processed_transcript,nonsense_mediated_decay,protein_coding,processed_transcript,protein_coding,retained_intron,nonsense_mediated_decay,protei…	453	413	511	394	409	480
MYCBP2	ENSG00000005810.17	protein_coding	23077	4047.41	-0.380501	0.0911142	-4.17608	2.9657e-05	0.000137063	-0.373016	4577.61	3517.21	MYC binding protein 2, E3 ubiquitin protein ligase [Source:HGNC Symbol;Acc:HGNC:23386]	MYCBP2-201,MYCBP2-202,MYCBP2-203,MYCBP2-204,MYCBP2-205,MYCBP2-206,MYCBP2-207,MYCBP2-208,MYCBP2-209,MYCBP2-210,MYCBP2-211,MYCBP2-212	ENST00000357337.10,ENST00000429715.1,ENST00000462987.2,ENST00000466564.2,ENST00000474882.2,ENST00000482517.5,ENST00000485061.2,ENST00000486679.2,ENST00000491491.1,ENST00000498073.2,ENST00000544440.6,ENST00000612956.4	protein_coding,protein_coding,processed_transcript,protein_coding,processed_transcript,processed_transcript,processed_transcript,processed_transcript,processed_transcript,processed_transcript,protein_coding,protein_coding	1237	927	1227	736	697	900
FBXL3	ENSG00000005812.10	protein_coding	26224	1421.15	-0.754783	0.0834192	-9.04807	1.45513e-19	2.92844e-18	-0.74229	1783.69	1058.61	F-box and leucine rich repeat protein 3 [Source:HGNC Symbol;Acc:HGNC:13599]	FBXL3-201,FBXL3-202,FBXL3-203,FBXL3-204,FBXL3-205,FBXL3-206	ENST00000355619.9,ENST00000417323.1,ENST00000470210.1,ENST00000472949.1,ENST00000477982.2,ENST00000485797.2	protein_coding,protein_coding,processed_transcript,processed_transcript,processed_transcript,processed_transcript	593	499	512	418	335	512
ITGAL	ENSG00000005844.17	protein_coding	3683	0.350057	1.79751	4.02405	0.446692	0.655098	NA	0.0410545	0	0.700114	integrin subunit alpha L [Source:HGNC Symbol;Acc:HGNC:6148]	ITGAL-201,ITGAL-202,ITGAL-203,ITGAL-204,ITGAL-205,ITGAL-206,ITGAL-207,ITGAL-208,ITGAL-209,ITGAL-210,ITGAL-211,ITGAL-212,ITGAL-213,ITGAL-214,ITGAL-215,ITGAL-216,ITGAL-217,ITGAL-218,ITGAL-219	ENST00000356798.10,ENST00000358164.9,ENST00000433423.2,ENST00000562020.1,ENST00000562652.1,ENST00000562857.5,ENST00000563615.5,ENST00000564118.1,ENST00000564632.1,ENST00000564935.1,ENST00000565348.5,ENST00000565864.5,ENST00000566149.1,ENST00000566267.1,ENST00000568012.5,ENST00000568926.5,ENST00000568987.1,ENST00000569570.5,ENST00000569725.1	protein_coding,protein_coding,protein_coding,retained_intron,nonsense_mediated_decay,nonsense_mediated_decay,nonsense_mediated_decay,protein_coding,retained_intron,retained_intron,processed_transcript,nonsense_mediated_decay,retained_intron,processed_transcript,processed_transcript,nonsense_mediated_decay,retained_intron,processed_transcript,protein_coding	1	2	1	0	1	0
PDK2	ENSG00000005882.11	protein_coding	5164	977.539	0.620351	0.0955251	6.49411	8.35251e-11	8.10537e-10	0.606964	770.373	1184.71	pyruvate dehydrogenase kinase 2 [Source:HGNC Symbol;Acc:HGNC:8810]	PDK2-201,PDK2-202,PDK2-203,PDK2-204,PDK2-205,PDK2-206,PDK2-207,PDK2-208,PDK2-209,PDK2-210,PDK2-211,PDK2-212,PDK2-213,PDK2-214,PDK2-215,PDK2-216	ENST00000007708.7,ENST00000503076.1,ENST00000503176.5,ENST00000503614.5,ENST00000505440.5,ENST00000505897.5,ENST00000506242.5,ENST00000506647.1,ENST00000508030.5,ENST00000508960.1,ENST00000510219.2,ENST00000511026.1,ENST00000512204.5,ENST00000512238.1,ENST00000515040.5,ENST00000614357.4	protein_coding,retained_intron,protein_coding,protein_coding,protein_coding,retained_intron,retained_intron,retained_intron,protein_coding,retained_intron,protein_coding,processed_transcript,retained_intron,protein_coding,retained_intron,protein_coding	136	147	142	132	156	173
ITGA3	ENSG00000005884.17	protein_coding	3675	10337.9	-0.899043	0.0551296	-16.3078	8.68627e-60	9.92476e-58	-0.892487	13458.9	7216.87	integrin subunit alpha 3 [Source:HGNC Symbol;Acc:HGNC:6139]	ITGA3-201,ITGA3-202,ITGA3-203,ITGA3-204,ITGA3-205,ITGA3-206,ITGA3-207,ITGA3-208,ITGA3-209,ITGA3-210,ITGA3-211,ITGA3-212,ITGA3-213,ITGA3-214,ITGA3-215,ITGA3-216	ENST00000007722.11,ENST00000320031.12,ENST00000504417.1,ENST00000505306.5,ENST00000505552.1,ENST00000505612.1,ENST00000506401.6,ENST00000506437.1,ENST00000506827.1,ENST00000507771.5,ENST00000508100.1,ENST00000510809.1,ENST00000512553.5,ENST00000514834.1,ENST00000515147.1,ENST00000570989.1	protein_coding,protein_coding,nonsense_mediated_decay,retained_intron,retained_intron,retained_intron,nonsense_mediated_decay,retained_intron,protein_coding,retained_intron,retained_intron,nonsense_mediated_decay,protein_coding,retained_intron,retained_intron,retained_intron	4687	3990	4628	1258	1191	1474
ZFX	ENSG00000005889.15	protein_coding	7543	1583.36	0.0600097	0.0754822	0.795018	0.426603	0.593304	0.0591945	1549.91	1616.82	zinc finger protein X-linked [Source:HGNC Symbol;Acc:HGNC:12869]	ZFX-201,ZFX-202,ZFX-203,ZFX-204,ZFX-205,ZFX-206,ZFX-207,ZFX-208,ZFX-209,ZFX-210,ZFX-211	ENST00000304543.9,ENST00000338565.3,ENST00000379177.5,ENST00000379188.7,ENST00000419690.5,ENST00000428571.5,ENST00000459724.1,ENST00000474385.1,ENST00000480195.1,ENST00000497813.1,ENST00000539115.5	protein_coding,protein_coding,protein_coding,protein_coding,protein_coding,protein_coding,processed_transcript,processed_transcript,processed_transcript,processed_transcript,protein_coding	2379	1811	2113	2134	2051	2807
LAMP2	ENSG00000005893.15	protein_coding	3920	3256.54	0.153007	0.0588725	2.59896	0.00935069	0.0259197	0.151736	3083.75	3429.32	lysosomal associated membrane protein 2 [Source:HGNC Symbol;Acc:HGNC:6501]	LAMP2-201,LAMP2-202,LAMP2-203,LAMP2-204	ENST00000200639.8,ENST00000371335.4,ENST00000434600.6,ENST00000486593.5	protein_coding,protein_coding,protein_coding,nonsense_mediated_decay	6359	5352	5508	4708	4287	6268
ITGA2B	ENSG00000005961.18	protein_coding	3674	6.91489	1.21845	0.84439	1.44299	0.149023	0.271168	0.450722	4.10333	9.72644	integrin subunit alpha 2b [Source:HGNC Symbol;Acc:HGNC:6138]	ITGA2B-201,ITGA2B-202,ITGA2B-203,ITGA2B-204,ITGA2B-205,ITGA2B-206,ITGA2B-207,ITGA2B-208,ITGA2B-209,ITGA2B-210	ENST00000262407.5,ENST00000587295.5,ENST00000589645.5,ENST00000591990.5,ENST00000592075.5,ENST00000592226.5,ENST00000592253.5,ENST00000592462.5,ENST00000592944.1,ENST00000648408.1	protein_coding,protein_coding,retained_intron,retained_intron,retained_intron,retained_intron,retained_intron,retained_intron,retained_intron,protein_coding	8	9	6	9	12	14
ASB4	ENSG00000005981.12	protein_coding	51666	0.157803	0.731473	4.08047	0.179262	0.857732	NA	0.0177355	0	0.315605	ankyrin repeat and SOCS box containing 4 [Source:HGNC Symbol;Acc:HGNC:16009]	ASB4-201,ASB4-202,ASB4-203	ENST00000257621.4,ENST00000325885.5,ENST00000428113.5	processed_transcript,protein_coding,protein_coding	0	0	0	0	0	0
GDE1	ENSG00000006007.11	protein_coding	51573	2811.97	0.172691	0.0666471	2.59112	0.00956642	0.0264349	0.170856	2643.81	2980.13	glycerophosphodiester phosphodiesterase 1 [Source:HGNC Symbol;Acc:HGNC:29644]	GDE1-201,GDE1-202,GDE1-203,GDE1-204,GDE1-205	ENST00000353258.7,ENST00000563645.1,ENST00000564172.1,ENST00000569773.1,ENST00000569899.5	protein_coding,retained_intron,nonsense_mediated_decay,protein_coding,protein_coding	2213	1893	1894	1704	1478	2203
REX1BD	ENSG00000006015.17	protein_coding	55049	1094.23	-0.0552193	0.0838146	-0.658827	0.510007	0.668017	-0.0542974	1115.87	1072.58	required for excision 1-B domain containing [Source:HGNC Symbol;Acc:HGNC:26098]	REX1BD-201,REX1BD-202,REX1BD-203,REX1BD-204,REX1BD-205,REX1BD-206,REX1BD-207,REX1BD-208	ENST00000358607.10,ENST00000450195.6,ENST00000595077.1,ENST00000595490.1,ENST00000597371.1,ENST00000598375.5,ENST00000600997.5,ENST00000601736.1	protein_coding,protein_coding,retained_intron,protein_coding,retained_intron,retained_intron,retained_intron,nonsense_mediated_decay	637	766	656	343	344	388
CRLF1	ENSG00000006016.10	protein_coding	9244	107.706	0.577609	0.215524	2.68002	0.00736172	0.0209675	0.519339	86.689	128.723	cytokine receptor like factor 1 [Source:HGNC Symbol;Acc:HGNC:2364]	CRLF1-201,CRLF1-202,CRLF1-203,CRLF1-204,CRLF1-205	ENST00000392386.7,ENST00000593286.1,ENST00000594325.1,ENST00000596360.1,ENST00000597131.1	protein_coding,processed_transcript,processed_transcript,retained_intron,protein_coding	721	774	667	456	384	475
OSBPL7	ENSG00000006025.11	protein_coding	114881	220.975	-0.345808	0.182836	-1.89136	0.0585769	0.126204	-0.319943	247.202	194.747	oxysterol binding protein like 7 [Source:HGNC Symbol;Acc:HGNC:16387]	OSBPL7-201,OSBPL7-202,OSBPL7-203,OSBPL7-204,OSBPL7-205,OSBPL7-206,OSBPL7-207,OSBPL7-208,OSBPL7-209,OSBPL7-210,OSBPL7-211	ENST00000007414.7,ENST00000392507.7,ENST00000578461.1,ENST00000579728.5,ENST00000580140.5,ENST00000580226.5,ENST00000580808.1,ENST00000583167.5,ENST00000584698.1,ENST00000585051.1,ENST00000613735.4	protein_coding,protein_coding,nonsense_mediated_decay,nonsense_mediated_decay,retained_intron,retained_intron,retained_intron,retained_intron,retained_intron,retained_intron,protein_coding	4	2	0	4	0	3
TMEM98	ENSG00000006042.11	protein_coding	26022	5.7006	-0.038963	0.870794	-0.0447442	0.964311	0.981379	-0.0137179	5.75827	5.64293	transmembrane protein 98 [Source:HGNC Symbol;Acc:HGNC:24529]	TMEM98-201,TMEM98-202,TMEM98-203,TMEM98-204,TMEM98-205,TMEM98-206,TMEM98-207,TMEM98-208,TMEM98-209	ENST00000261713.8,ENST00000394642.7,ENST00000395149.6,ENST00000439138.5,ENST00000578289.5,ENST00000579849.5,ENST00000582227.5,ENST00000583120.1,ENST00000583437.2	protein_coding,protein_coding,protein_coding,protein_coding,protein_coding,protein_coding,retained_intron,retained_intron,protein_coding	0	1	0	0	0	0
YBX2	ENSG00000006047.12	protein_coding	51087	8.29193	-1.26265	0.769294	-1.64131	0.100733	0.198111	-0.519919	11.6838	4.90006	Y-box binding protein 2 [Source:HGNC Symbol;Acc:HGNC:17948]	YBX2-201,YBX2-202,YBX2-203,YBX2-204,YBX2-205,YBX2-206,YBX2-207	ENST00000007699.9,ENST00000570627.1,ENST00000570720.1,ENST00000571127.1,ENST00000571464.1,ENST00000571485.5,ENST00000571834.5	protein_coding,processed_transcript,retained_intron,retained_intron,protein_coding,retained_intron,retained_intron	0	0	0	0	2	2
KRT33A	ENSG00000006059.3	protein_coding	3883	0	NA	NA	NA	NA	NA	NA	0	0	keratin 33A [Source:HGNC Symbol;Acc:HGNC:6450]	KRT33A-201	ENST00000007735.3	protein_coding	0	0	0	0	0	0
MAP3K14	ENSG00000006062.15	protein_coding	9020	1997.01	0.0210769	0.0649561	0.324479	0.745575	0.847615	0.020864	1982.1	2011.92	mitogen-activated protein kinase kinase kinase 14 [Source:HGNC Symbol;Acc:HGNC:6853]	MAP3K14-201,MAP3K14-202,MAP3K14-203,MAP3K14-204,MAP3K14-205,MAP3K14-206,MAP3K14-207	ENST00000344686.7,ENST00000376926.8,ENST00000586644.2,ENST00000592267.1,ENST00000617331.2,ENST00000640087.1,ENST00000648527.1	protein_coding,protein_coding,retained_intron,retained_intron,protein_coding,retained_intron,protein_coding	2020	1698	2000	3101	2934	3672
ABCC8	ENSG00000006071.13	protein_coding	6833	3.00151	-2.04726	1.37519	-1.48871	0.136564	0.253278	-0.370155	4.87362	1.12939	ATP binding cassette subfamily C member 8 [Source:HGNC Symbol;Acc:HGNC:59]	ABCC8-201,ABCC8-202,ABCC8-203,ABCC8-204,ABCC8-205,ABCC8-206,ABCC8-207,ABCC8-208,ABCC8-209,ABCC8-210,ABCC8-211,ABCC8-212,ABCC8-213,ABCC8-214,ABCC8-215,ABCC8-216,ABCC8-217,ABCC8-218,ABCC8-219,ABCC8-220,ABCC8-221,ABCC8-222,ABCC8-223,ABCC8-224,ABCC8-225,ABCC8-226,ABCC8-227,ABCC8-228,ABCC8-229,ABCC8-230,ABCC8-231,ABCC8-232,ABCC8-233,ABCC8-234,ABCC8-235,ABCC8-236,ABCC8-237,ABCC8-238,ABCC8-239,ABCC8-240…	ENST00000302539.9,ENST00000389817.7,ENST00000524561.1,ENST00000525022.1,ENST00000526002.1,ENST00000526037.5,ENST00000526168.5,ENST00000526921.5,ENST00000527905.5,ENST00000528202.5,ENST00000528374.1,ENST00000529967.5,ENST00000530147.5,ENST00000531137.1,ENST00000531642.5,ENST00000531891.1,ENST00000531911.1,ENST00000532220.1,ENST00000532728.6,ENST00000612903.1,ENST00000635881.1,ENST00000642271.1,ENS…	protein_coding,protein_coding,retained_intron,retained_intron,retained_intron,retained_intron,nonsense_mediated_decay,retained_intron,nonsense_mediated_decay,processed_transcript,protein_coding,retained_intron,retained_intron,retained_intron,nonsense_mediated_decay,nonsense_mediated_decay,retained_intron,retained_intron,nonsense_mediated_decay,protein_coding,retained_intron,protein_coding,protein…	2	1	3	1	1	2
CACNG3	ENSG00000006116.3	protein_coding	10368	0	NA	NA	NA	NA	NA	NA	0	0	calcium voltage-gated channel auxiliary subunit gamma 3 [Source:HGNC Symbol;Acc:HGNC:1407]	CACNG3-201	ENST00000005284.3	protein_coding	0	0	0	0	0	0
TMEM132A	ENSG00000006118.14	protein_coding	54972	3574.73	0.560293	0.0669525	8.36852	5.83469e-17	9.66626e-16	0.554288	2889.4	4260.06	transmembrane protein 132A [Source:HGNC Symbol;Acc:HGNC:31092]	TMEM132A-201,TMEM132A-202,TMEM132A-203,TMEM132A-204,TMEM132A-205,TMEM132A-206,TMEM132A-207,TMEM132A-208,TMEM132A-209,TMEM132A-210,TMEM132A-211,TMEM132A-212,TMEM132A-213,TMEM132A-214	ENST00000005286.8,ENST00000453848.6,ENST00000534983.5,ENST00000535480.1,ENST00000536409.1,ENST00000536928.1,ENST00000537065.1,ENST00000537110.1,ENST00000538090.1,ENST00000540112.1,ENST00000540276.1,ENST00000543732.1,ENST00000544065.5,ENST00000544098.1	protein_coding,protein_coding,retained_intron,protein_coding,protein_coding,processed_transcript,processed_transcript,processed_transcript,retained_intron,protein_coding,processed_transcript,processed_transcript,protein_coding,retained_intron	1369	1435	1443	1185	1174	1528
AP2B1	ENSG00000006125.17	protein_coding	163	22323.2	-0.156179	0.0548217	-2.84886	0.0043876	0.0132308	-0.155053	23530.5	21115.8	adaptor related protein complex 2 subunit beta 1 [Source:HGNC Symbol;Acc:HGNC:563]	AP2B1-201,AP2B1-202,AP2B1-203,AP2B1-204,AP2B1-205,AP2B1-206,AP2B1-207,AP2B1-208,AP2B1-209,AP2B1-210,AP2B1-211,AP2B1-212,AP2B1-213,AP2B1-214,AP2B1-215,AP2B1-216,AP2B1-217,AP2B1-218,AP2B1-219,AP2B1-220,AP2B1-221,AP2B1-222	ENST00000587805.1,ENST00000588093.1,ENST00000588116.1,ENST00000589774.5,ENST00000590432.5,ENST00000590538.5,ENST00000591561.5,ENST00000591610.5,ENST00000592167.5,ENST00000593014.3,ENST00000610402.4,ENST00000612035.4,ENST00000612116.5,ENST00000614600.4,ENST00000616681.4,ENST00000616784.4,ENST00000618940.4,ENST00000619183.1,ENST00000620039.4,ENST00000621668.4,ENST00000621914.4,ENST00000628168.1	protein_coding,processed_transcript,nonsense_mediated_decay,protein_coding,protein_coding,nonsense_mediated_decay,processed_transcript,nonsense_mediated_decay,nonsense_mediated_decay,protein_coding,protein_coding,protein_coding,protein_coding,protein_coding,protein_coding,protein_coding,protein_coding,processed_transcript,nonsense_mediated_decay,protein_coding,protein_coding,protein_coding	20567	15937	18720	17705	16987	21536
TAC1	ENSG00000006128.11	protein_coding	6863	0	NA	NA	NA	NA	NA	NA	0	0	tachykinin precursor 1 [Source:HGNC Symbol;Acc:HGNC:11517]	TAC1-201,TAC1-202,TAC1-203,TAC1-204,TAC1-205	ENST00000319273.9,ENST00000346867.4,ENST00000350485.8,ENST00000491437.1,ENST00000495916.1	protein_coding,protein_coding,protein_coding,retained_intron,retained_intron	0	0	0	0	0	0
ZNF263	ENSG00000006194.9	protein_coding	10127	1299.86	-0.210102	0.0723281	-2.90485	0.00367427	0.0112912	-0.207479	1394.56	1205.16	zinc finger protein 263 [Source:HGNC Symbol;Acc:HGNC:13056]	ZNF263-201,ZNF263-202,ZNF263-203,ZNF263-204,ZNF263-205,ZNF263-206,ZNF263-207,ZNF263-208	ENST00000219069.5,ENST00000538765.2,ENST00000572748.1,ENST00000573578.1,ENST00000574253.1,ENST00000574674.1,ENST00000575332.1,ENST00000575823.1	protein_coding,protein_coding,protein_coding,protein_coding,protein_coding,protein_coding,protein_coding,protein_coding	1201	1223	1272	863	836	1141
CX3CL1	ENSG00000006210.6	protein_coding	6376	0.156785	-1.19208	4.08047	-0.292143	0.770177	NA	-0.0289025	0.31357	0	C-X3-C motif chemokine ligand 1 [Source:HGNC Symbol;Acc:HGNC:10647]	CX3CL1-201,CX3CL1-202,CX3CL1-203,CX3CL1-204	ENST00000006053.6,ENST00000563383.1,ENST00000564948.1,ENST00000565912.1	protein_coding,protein_coding,protein_coding,protein_coding	1	3	2	1	4	4
SPATA20	ENSG00000006282.20	protein_coding	64847	1442.48	0.120328	0.0707603	1.7005	0.089037	0.179309	0.118889	1382.71	1502.25	spermatogenesis associated 20 [Source:HGNC Symbol;Acc:HGNC:26125]	SPATA20-201,SPATA20-202,SPATA20-203,SPATA20-204,SPATA20-205,SPATA20-206,SPATA20-207,SPATA20-208,SPATA20-209,SPATA20-210,SPATA20-211,SPATA20-212,SPATA20-213,SPATA20-214,SPATA20-215,SPATA20-216,SPATA20-217,SPATA20-218,SPATA20-219,SPATA20-220,SPATA20-221,SPATA20-222,SPATA20-223,SPATA20-224,SPATA20-225,SPATA20-226,SPATA20-227,SPATA20-228	ENST00000006658.10,ENST00000356488.8,ENST00000502911.5,ENST00000503063.5,ENST00000503127.5,ENST00000504265.5,ENST00000504271.1,ENST00000504334.5,ENST00000505085.5,ENST00000505336.1,ENST00000505456.6,ENST00000505559.5,ENST00000505656.5,ENST00000508528.1,ENST00000508598.5,ENST00000510917.5,ENST00000511347.5,ENST00000511605.1,ENST00000511845.5,ENST00000511937.5,ENST00000512181.5,ENST00000512416.5,EN…	protein_coding,protein_coding,nonsense_mediated_decay,retained_intron,nonsense_mediated_decay,retained_intron,retained_intron,nonsense_mediated_decay,nonsense_mediated_decay,retained_intron,nonsense_mediated_decay,nonsense_mediated_decay,retained_intron,nonsense_mediated_decay,retained_intron,nonsense_mediated_decay,nonsense_mediated_decay,retained_intron,retained_intron,nonsense_mediated_decay,r…	1784	1598.96	1727	1458	1323	1778.92
CACNA1G	ENSG00000006283.17	protein_coding	8913	1.52927	0.843861	1.7059	0.494672	0.620831	NA	0.104624	1.08292	1.97561	calcium voltage-gated channel subunit alpha1 G [Source:HGNC Symbol;Acc:HGNC:1394]	CACNA1G-201,CACNA1G-202,CACNA1G-203,CACNA1G-204,CACNA1G-205,CACNA1G-206,CACNA1G-207,CACNA1G-208,CACNA1G-209,CACNA1G-210,CACNA1G-211,CACNA1G-212,CACNA1G-213,CACNA1G-214,CACNA1G-215,CACNA1G-216,CACNA1G-217,CACNA1G-218,CACNA1G-219,CACNA1G-220,CACNA1G-221,CACNA1G-222,CACNA1G-223,CACNA1G-224,CACNA1G-225,CACNA1G-226,CACNA1G-227,CACNA1G-228,CACNA1G-229,CACNA1G-230,CACNA1G-231,CACNA1G-232,CACNA1G-233,CAC…	ENST00000352832.9,ENST00000354983.8,ENST00000358244.9,ENST00000359106.9,ENST00000360761.8,ENST00000416767.8,ENST00000429973.6,ENST00000442258.6,ENST00000502264.5,ENST00000503436.5,ENST00000503485.5,ENST00000503607.5,ENST00000504076.5,ENST00000505165.5,ENST00000506406.5,ENST00000506520.1,ENST00000507336.5,ENST00000507510.6,ENST00000507609.5,ENST00000507896.5,ENST00000510115.5,ENST00000510366.5,ENS…	protein_coding,protein_coding,protein_coding,protein_coding,protein_coding,protein_coding,protein_coding,protein_coding,protein_coding,nonsense_mediated_decay,protein_coding,nonsense_mediated_decay,nonsense_mediated_decay,protein_coding,nonsense_mediated_decay,protein_coding,protein_coding,protein_coding,protein_coding,protein_coding,protein_coding,protein_coding,nonsense_mediated_decay,nonsense_…	4	8	8	16	18	25
TNFRSF12A	ENSG00000006327.13	protein_coding	51330	3059.22	-0.688219	0.0867991	-7.92887	2.21141e-15	3.21809e-14	-0.675911	3775.41	2343.04	TNF receptor superfamily member 12A [Source:HGNC Symbol;Acc:HGNC:18152]	TNFRSF12A-201,TNFRSF12A-202,TNFRSF12A-203,TNFRSF12A-204,TNFRSF12A-205,TNFRSF12A-206,TNFRSF12A-207	ENST00000326577.8,ENST00000341627.5,ENST00000571351.1,ENST00000573001.5,ENST00000574699.1,ENST00000575124.1,ENST00000575836.1	protein_coding,protein_coding,retained_intron,protein_coding,nonsense_mediated_decay,protein_coding,protein_coding	3318	3277	3359	2925	2743	3757
DLX6	ENSG00000006377.10	protein_coding	1750	0	NA	NA	NA	NA	NA	NA	0	0	distal-less homeobox 6 [Source:HGNC Symbol;Acc:HGNC:2919]	DLX6-201,DLX6-202,DLX6-203	ENST00000493273.2,ENST00000518156.2,ENST00000555308.1	processed_transcript,protein_coding,protein_coding	23	17	20	16	7	18
MAP3K9	ENSG00000006432.15	protein_coding	4293	511.064	0.308193	0.110757	2.78259	0.00539265	0.0158697	0.299313	456.319	565.809	mitogen-activated protein kinase kinase kinase 9 [Source:HGNC Symbol;Acc:HGNC:6861]	MAP3K9-201,MAP3K9-202,MAP3K9-203,MAP3K9-204,MAP3K9-205,MAP3K9-206,MAP3K9-207	ENST00000381250.8,ENST00000553414.5,ENST00000554024.1,ENST00000554146.1,ENST00000554752.6,ENST00000555993.6,ENST00000611979.4	protein_coding,protein_coding,retained_intron,protein_coding,protein_coding,protein_coding,protein_coding	307	218	301	421	398	436
RALA	ENSG00000006451.7	protein_coding	5898	2531.21	-0.15976	0.0660621	-2.41833	0.015592	0.0407758	-0.158092	2671.16	2391.25	RAS like proto-oncogene A [Source:HGNC Symbol;Acc:HGNC:9839]	RALA-201,RALA-202,RALA-203,RALA-204,RALA-205	ENST00000005257.6,ENST00000434466.1,ENST00000436179.1,ENST00000466491.1,ENST00000468201.1	protein_coding,nonsense_mediated_decay,protein_coding,processed_transcript,processed_transcript	1737	1663.99	1607.98	1372.99	1328	1883
BAIAP2L1	ENSG00000006453.13	protein_coding	55971	3292.08	0.222794	0.0579613	3.84384	0.000121125	0.000507601	0.220999	3039.03	3545.13	BAI1 associated protein 2 like 1 [Source:HGNC Symbol;Acc:HGNC:21649]	BAIAP2L1-201,BAIAP2L1-202,BAIAP2L1-203,BAIAP2L1-204,BAIAP2L1-205	ENST00000005260.8,ENST00000462558.5,ENST00000473569.1,ENST00000479789.1,ENST00000480580.1	protein_coding,processed_transcript,retained_intron,processed_transcript,retained_intron	544	553	550	918	853	1170
KDM7A	ENSG00000006459.10	protein_coding	80853	125.663	0.197682	0.203371	0.972029	0.331036	0.497932	0.179699	117.234	134.093	lysine demethylase 7A [Source:HGNC Symbol;Acc:HGNC:22224]	KDM7A-201,KDM7A-202,KDM7A-203	ENST00000397560.6,ENST00000472616.1,ENST00000478996.1	protein_coding,nonsense_mediated_decay,retained_intron	223	159	188	141	166	193
ETV1	ENSG00000006468.13	protein_coding	2115	150.019	0.275173	0.175434	1.56852	0.116759	0.222871	0.256129	135.666	164.372	ETS variant 1 [Source:HGNC Symbol;Acc:HGNC:3490]	ETV1-201,ETV1-202,ETV1-203,ETV1-204,ETV1-205,ETV1-206,ETV1-207,ETV1-208,ETV1-209,ETV1-210,ETV1-211,ETV1-212,ETV1-213,ETV1-214,ETV1-215,ETV1-216,ETV1-217,ETV1-218,ETV1-219,ETV1-220,ETV1-221,ETV1-222,ETV1-223	ENST00000242066.9,ENST00000399357.7,ENST00000403527.5,ENST00000403685.5,ENST00000405192.6,ENST00000405218.6,ENST00000405358.8,ENST00000420159.6,ENST00000421381.5,ENST00000430479.5,ENST00000431887.5,ENST00000433547.1,ENST00000438956.5,ENST00000443137.5,ENST00000443608.5,ENST00000460438.5,ENST00000472931.6,ENST00000476355.5,ENST00000476720.6,ENST00000483075.1,ENST00000485475.1,ENST00000493831.1,ENS…	protein_coding,protein_coding,protein_coding,protein_coding,protein_coding,protein_coding,protein_coding,protein_coding,protein_coding,protein_coding,protein_coding,protein_coding,protein_coding,nonsense_mediated_decay,protein_coding,retained_intron,retained_intron,retained_intron,processed_transcript,processed_transcript,processed_transcript,retained_intron,processed_transcript	1382	947	1199	1041	981	1342
AGK	ENSG00000006530.16	protein_coding	55750	285.115	-0.245744	0.142424	-1.72544	0.0844476	0.171664	-0.234248	309.463	260.767	acylglycerol kinase [Source:HGNC Symbol;Acc:HGNC:21869]	AGK-201,AGK-202,AGK-203,AGK-204,AGK-205,AGK-206,AGK-207,AGK-208,AGK-209,AGK-210,AGK-211,AGK-212,AGK-213,AGK-214,AGK-215,AGK-216,AGK-217,AGK-218,AGK-219,AGK-220,AGK-221,AGK-222,AGK-223,AGK-224,AGK-225,AGK-226	ENST00000355413.8,ENST00000465241.5,ENST00000473247.5,ENST00000473884.5,ENST00000492693.5,ENST00000494053.1,ENST00000494688.1,ENST00000495028.5,ENST00000496273.1,ENST00000496784.1,ENST00000629555.2,ENST00000647568.1,ENST00000647898.1,ENST00000648068.1,ENST00000648395.1,ENST00000648489.1,ENST00000648690.1,ENST00000649014.1,ENST00000649286.1,ENST00000649365.1,ENST00000649538.1,ENST00000649790.1,ENS…	protein_coding,retained_intron,protein_coding,nonsense_mediated_decay,protein_coding,retained_intron,nonsense_mediated_decay,processed_transcript,processed_transcript,retained_intron,protein_coding,nonsense_mediated_decay,processed_transcript,protein_coding,protein_coding,processed_transcript,protein_coding,nonsense_mediated_decay,protein_coding,nonsense_mediated_decay,processed_transcript,nonsen…	1672	1481	1611	1516	1341	1942
ALDH3B1	ENSG00000006534.15	protein_coding	221	1425.96	0.559774	0.0903897	6.1929	5.90684e-10	5.17615e-09	0.548934	1152.62	1699.3	aldehyde dehydrogenase 3 family member B1 [Source:HGNC Symbol;Acc:HGNC:410]	ALDH3B1-201,ALDH3B1-202,ALDH3B1-203,ALDH3B1-204,ALDH3B1-205,ALDH3B1-206,ALDH3B1-207,ALDH3B1-208,ALDH3B1-209,ALDH3B1-210	ENST00000342456.10,ENST00000527514.1,ENST00000612297.4,ENST00000614849.4,ENST00000615368.4,ENST00000615463.4,ENST00000616697.1,ENST00000617288.4,ENST00000617449.4,ENST00000619675.4	protein_coding,protein_coding,protein_coding,protein_coding,retained_intron,protein_coding,nonsense_mediated_decay,protein_coding,protein_coding,nonsense_mediated_decay	350	322	330	346	306	382
TTC22	ENSG00000006555.10	protein_coding	55001	265.407	-0.00522237	0.145462	-0.035902	0.97136	0.984944	-0.00496851	266.029	264.784	tetratricopeptide repeat domain 22 [Source:HGNC Symbol;Acc:HGNC:26067]	TTC22-201,TTC22-202,TTC22-203,TTC22-204,TTC22-205	ENST00000371274.8,ENST00000371276.8,ENST00000448308.2,ENST00000474654.1,ENST00000488771.1	protein_coding,protein_coding,protein_coding,retained_intron,retained_intron	0	0	0	0	0	1
PHTF2	ENSG00000006576.16	protein_coding	57157	1183.68	0.152785	0.0899988	1.69763	0.0895775	0.180213	0.149851	1120.55	1246.81	putative homeodomain transcription factor 2 [Source:HGNC Symbol;Acc:HGNC:13411]	PHTF2-201,PHTF2-202,PHTF2-203,PHTF2-204,PHTF2-205,PHTF2-206,PHTF2-207,PHTF2-208,PHTF2-209,PHTF2-210,PHTF2-211,PHTF2-212	ENST00000248550.7,ENST00000275575.11,ENST00000307305.12,ENST00000415251.6,ENST00000416283.6,ENST00000422959.6,ENST00000424760.5,ENST00000450574.5,ENST00000454592.5,ENST00000468351.1,ENST00000470215.1,ENST00000479515.1	protein_coding,protein_coding,protein_coding,protein_coding,protein_coding,protein_coding,protein_coding,protein_coding,processed_transcript,retained_intron,processed_transcript,retained_intron	3699	3314	3214	3492	3175	4542
CCL26	ENSG00000006606.8	protein_coding	10344	1.35593	-3.99046	2.38114	-1.67586	0.0937657	NA	-0.232648	2.71187	0	C-C motif chemokine ligand 26 [Source:HGNC Symbol;Acc:HGNC:10625]	CCL26-201,CCL26-202	ENST00000005180.8,ENST00000394905.2	protein_coding,protein_coding	0	0	0	0	0	0
FARP2	ENSG00000006607.13	protein_coding	9855	1124.96	0.446743	0.078185	5.71393	1.10399e-08	8.21156e-08	0.440241	952.098	1297.82	FERM, ARH/RhoGEF and pleckstrin domain protein 2 [Source:HGNC Symbol;Acc:HGNC:16460]	FARP2-201,FARP2-202,FARP2-203,FARP2-204,FARP2-205,FARP2-206,FARP2-207,FARP2-208,FARP2-209,FARP2-210,FARP2-211,FARP2-212,FARP2-213,FARP2-214,FARP2-215,FARP2-216,FARP2-217,FARP2-218,FARP2-219,FARP2-220,FARP2-221,FARP2-222,FARP2-223	ENST00000264042.7,ENST00000373287.8,ENST00000412332.1,ENST00000413432.2,ENST00000418082.1,ENST00000422951.1,ENST00000444371.1,ENST00000445489.1,ENST00000464142.5,ENST00000467260.1,ENST00000470617.1,ENST00000471447.5,ENST00000473082.5,ENST00000473510.1,ENST00000476799.1,ENST00000478489.5,ENST00000479427.5,ENST00000485051.1,ENST00000486736.5,ENST00000491425.1,ENST00000492868.1,ENST00000496470.1,ENS…	protein_coding,protein_coding,protein_coding,protein_coding,protein_coding,protein_coding,protein_coding,protein_coding,processed_transcript,processed_transcript,retained_intron,retained_intron,processed_transcript,retained_intron,retained_intron,processed_transcript,processed_transcript,retained_intron,retained_intron,processed_transcript,processed_transcript,retained_intron,protein_coding	2617	1804	2437	2491	2418	3095
USH1C	ENSG00000006611.15	protein_coding	10083	0	NA	NA	NA	NA	NA	NA	0	0	USH1 protein network component harmonin [Source:HGNC Symbol;Acc:HGNC:12597]	USH1C-201,USH1C-202,USH1C-203,USH1C-204,USH1C-205,USH1C-206,USH1C-207,USH1C-208,USH1C-209,USH1C-210,USH1C-211	ENST00000005226.11,ENST00000318024.8,ENST00000526181.1,ENST00000526313.5,ENST00000527020.5,ENST00000527551.1,ENST00000527720.5,ENST00000529563.5,ENST00000530700.1,ENST00000534556.1,ENST00000624811.1	protein_coding,protein_coding,protein_coding,nonsense_mediated_decay,protein_coding,retained_intron,protein_coding,processed_transcript,processed_transcript,retained_intron,TEC	0	0	0	0	2	1
GGCT	ENSG00000006625.17	protein_coding	79017	3970.41	0.0988893	0.0551457	1.79324	0.072935	0.151499	0.0981677	3835.02	4105.79	gamma-glutamylcyclotransferase [Source:HGNC Symbol;Acc:HGNC:21705]	GGCT-201,GGCT-202,GGCT-203,GGCT-204,GGCT-205,GGCT-206,GGCT-207,GGCT-208	ENST00000005374.10,ENST00000275428.8,ENST00000409144.5,ENST00000409390.5,ENST00000409436.2,ENST00000426081.5,ENST00000440082.5,ENST00000447901.1	protein_coding,protein_coding,protein_coding,protein_coding,protein_coding,nonsense_mediated_decay,nonsense_mediated_decay,nonsense_mediated_decay	3523	3630	2835	3206	3012	4147
DBF4	ENSG00000006634.7	protein_coding	10926	1865.46	-0.0215206	0.0698431	-0.308127	0.757985	0.856172	-0.0212697	1878.79	1852.14	DBF4 zinc finger [Source:HGNC Symbol;Acc:HGNC:17364]	DBF4-201,DBF4-202,DBF4-203,DBF4-204,DBF4-205,DBF4-206,DBF4-207,DBF4-208	ENST00000265728.5,ENST00000413643.5,ENST00000430279.5,ENST00000431138.5,ENST00000486925.1,ENST00000495067.1,ENST00000498144.5,ENST00000498726.1	protein_coding,nonsense_mediated_decay,nonsense_mediated_decay,nonsense_mediated_decay,retained_intron,retained_intron,retained_intron,retained_intron	2439.6	2214.81	2002.96	1997.72	2093.88	2817.89
TBXA2R	ENSG00000006638.11	protein_coding	6915	0.917109	0.610228	2.45532	0.248533	0.803722	NA	0.0393043	0.739275	1.09494	thromboxane A2 receptor [Source:HGNC Symbol;Acc:HGNC:11608]	TBXA2R-201,TBXA2R-202,TBXA2R-203,TBXA2R-204	ENST00000375190.8,ENST00000411851.3,ENST00000587717.1,ENST00000589966.1	protein_coding,protein_coding,processed_transcript,protein_coding	117	88	89	84	107	125
IFRD1	ENSG00000006652.13	protein_coding	3475	1677.69	-0.641868	0.0722165	-8.88811	6.21574e-19	1.19783e-17	-0.633875	2044.71	1310.67	interferon related developmental regulator 1 [Source:HGNC Symbol;Acc:HGNC:5456]	IFRD1-201,IFRD1-202,IFRD1-203,IFRD1-204,IFRD1-205,IFRD1-206,IFRD1-207,IFRD1-208,IFRD1-209,IFRD1-210,IFRD1-211,IFRD1-212,IFRD1-213,IFRD1-214,IFRD1-215,IFRD1-216,IFRD1-217	ENST00000005558.8,ENST00000403825.7,ENST00000417662.1,ENST00000421296.1,ENST00000429071.5,ENST00000432734.1,ENST00000440625.5,ENST00000443101.6,ENST00000445335.1,ENST00000462155.2,ENST00000466459.5,ENST00000470441.1,ENST00000476927.5,ENST00000486688.1,ENST00000489994.5,ENST00000535603.5,ENST00000621379.4	protein_coding,protein_coding,protein_coding,retained_intron,protein_coding,protein_coding,protein_coding,protein_coding,protein_coding,protein_coding,processed_transcript,retained_intron,protein_coding,processed_transcript,retained_intron,protein_coding,protein_coding	2743	2617	2407	2047	1840	2752
LGALS14	ENSG00000006659.12	protein_coding	56891	0	NA	NA	NA	NA	NA	NA	0	0	galectin 14 [Source:HGNC Symbol;Acc:HGNC:30054]	LGALS14-201,LGALS14-202,LGALS14-203	ENST00000360675.7,ENST00000392052.7,ENST00000601802.1	protein_coding,protein_coding,protein_coding	0	0	0	0	0	0
COX10	ENSG00000006695.10	protein_coding	1352	624.135	0.304595	0.0953945	3.19301	0.00140799	0.00475324	0.298042	558.513	689.758	cytochrome c oxidase assembly factor heme A:farnesyltransferase COX10 [Source:HGNC Symbol;Acc:HGNC:2260]	COX10-201,COX10-202,COX10-203,COX10-204	ENST00000261643.7,ENST00000429152.6,ENST00000580561.1,ENST00000581931.5	protein_coding,protein_coding,nonsense_mediated_decay,nonsense_mediated_decay	762	582	654	935	902	1163
GTF2IRD1	ENSG00000006704.10	protein_coding	9569	1102.1	-0.00882964	0.0813274	-0.108569	0.913544	0.953493	-0.00869072	1104.67	1099.53	GTF2I repeat domain containing 1 [Source:HGNC Symbol;Acc:HGNC:4661]	GTF2IRD1-201,GTF2IRD1-202,GTF2IRD1-203,GTF2IRD1-204,GTF2IRD1-205,GTF2IRD1-206,GTF2IRD1-207	ENST00000265755.7,ENST00000424337.6,ENST00000455841.6,ENST00000470715.1,ENST00000476977.5,ENST00000486086.1,ENST00000489094.1	protein_coding,protein_coding,protein_coding,protein_coding,protein_coding,retained_intron,processed_transcript	1245	1115	1346	1241	1089	1458
PAF1	ENSG00000006712.14	protein_coding	54623	3477.72	0.0229321	0.0576602	0.397711	0.690844	0.811525	0.0227493	3450.54	3504.89	PAF1 homolog, Paf1/RNA polymerase II complex component [Source:HGNC Symbol;Acc:HGNC:25459]	PAF1-201,PAF1-202,PAF1-203,PAF1-204,PAF1-205,PAF1-206,PAF1-207,PAF1-208	ENST00000221265.7,ENST00000416728.3,ENST00000595379.1,ENST00000595564.5,ENST00000595797.5,ENST00000597365.1,ENST00000598127.1,ENST00000598594.1	protein_coding,nonsense_mediated_decay,protein_coding,protein_coding,retained_intron,retained_intron,retained_intron,retained_intron	2536	2383	2390	2419	2296	3090
VPS41	ENSG00000006715.15	protein_coding	27072	2353.21	0.145149	0.0641934	2.26111	0.0237523	0.0587751	0.143717	2235.7	2470.72	VPS41, HOPS complex subunit [Source:HGNC Symbol;Acc:HGNC:12713]	VPS41-201,VPS41-202,VPS41-203,VPS41-204,VPS41-205,VPS41-206,VPS41-207,VPS41-208,VPS41-209,VPS41-210,VPS41-211,VPS41-212,VPS41-213,VPS41-214	ENST00000265745.13,ENST00000310301.8,ENST00000395969.6,ENST00000413141.5,ENST00000414632.5,ENST00000418457.6,ENST00000439468.1,ENST00000448833.5,ENST00000457055.1,ENST00000462429.1,ENST00000466017.1,ENST00000482217.1,ENST00000485955.1,ENST00000490924.1	nonsense_mediated_decay,protein_coding,protein_coding,protein_coding,protein_coding,protein_coding,protein_coding,nonsense_mediated_decay,protein_coding,retained_intron,processed_transcript,retained_intron,processed_transcript,retained_intron	1932	1567	1632	1061	917	1379
ARHGAP44	ENSG00000006740.16	protein_coding	9912	10.4392	0.795634	0.732259	1.08655	0.277237	0.437341	0.348019	7.63968	13.2386	Rho GTPase activating protein 44 [Source:HGNC Symbol;Acc:HGNC:29096]	ARHGAP44-201,ARHGAP44-202,ARHGAP44-203,ARHGAP44-204,ARHGAP44-205,ARHGAP44-206,ARHGAP44-207,ARHGAP44-208,ARHGAP44-209,ARHGAP44-210,ARHGAP44-211,ARHGAP44-212	ENST00000262444.13,ENST00000340825.7,ENST00000379672.9,ENST00000538915.2,ENST00000544416.6,ENST00000578087.1,ENST00000578442.1,ENST00000580768.5,ENST00000581437.1,ENST00000583608.1,ENST00000584974.1,ENST00000616670.4	protein_coding,protein_coding,protein_coding,retained_intron,nonsense_mediated_decay,processed_transcript,retained_intron,nonsense_mediated_decay,protein_coding,protein_coding,retained_intron,protein_coding	219	161	154	134	148	159
ELAC2	ENSG00000006744.18	protein_coding	60528	3136.8	-0.166817	0.073449	-2.27119	0.0231354	0.0574999	-0.16467	3317.78	2955.83	elaC ribonuclease Z 2 [Source:HGNC Symbol;Acc:HGNC:14198]	ELAC2-201,ELAC2-202,ELAC2-203,ELAC2-204,ELAC2-205,ELAC2-206,ELAC2-207,ELAC2-208,ELAC2-209,ELAC2-210,ELAC2-211,ELAC2-212,ELAC2-213,ELAC2-214,ELAC2-215,ELAC2-216,ELAC2-217,ELAC2-218,ELAC2-219,ELAC2-220,ELAC2-221	ENST00000338034.8,ENST00000395962.6,ENST00000426905.7,ENST00000446899.5,ENST00000465825.5,ENST00000476042.1,ENST00000480891.5,ENST00000484122.5,ENST00000487229.6,ENST00000491478.5,ENST00000492559.5,ENST00000578071.1,ENST00000578104.1,ENST00000578991.5,ENST00000580504.5,ENST00000581499.6,ENST00000583371.5,ENST00000584650.5,ENST00000609101.5,ENST00000609345.1,ENST00000609757.5	protein_coding,protein_coding,protein_coding,protein_coding,retained_intron,nonsense_mediated_decay,retained_intron,retained_intron,retained_intron,retained_intron,retained_intron,protein_coding,retained_intron,retained_intron,protein_coding,protein_coding,protein_coding,protein_coding,protein_coding,processed_transcript,protein_coding	4541	4288	4374	4452	4376	5460
SCIN	ENSG00000006747.14	protein_coding	85477	3.14194	0.382004	1.18959	0.321123	0.748117	0.849087	0.0870313	2.70684	3.57704	scinderin [Source:HGNC Symbol;Acc:HGNC:21695]	SCIN-201,SCIN-202,SCIN-203,SCIN-204,SCIN-205,SCIN-206,SCIN-207,SCIN-208,SCIN-209,SCIN-210	ENST00000297029.9,ENST00000341757.9,ENST00000417018.1,ENST00000436854.1,ENST00000473722.5,ENST00000476649.1,ENST00000486980.5,ENST00000518849.1,ENST00000519209.5,ENST00000523729.5	protein_coding,nonsense_mediated_decay,protein_coding,nonsense_mediated_decay,processed_transcript,retained_intron,processed_transcript,protein_coding,protein_coding,protein_coding	0	0	0	0	2	0
ARSD	ENSG00000006756.15	protein_coding	414	1103.77	1.24271	0.085786	14.4861	1.48314e-47	1.13707e-45	1.22099	655.672	1551.86	arylsulfatase D [Source:HGNC Symbol;Acc:HGNC:717]	ARSD-201,ARSD-202,ARSD-203,ARSD-204,ARSD-205,ARSD-206,ARSD-207	ENST00000217890.10,ENST00000381154.5,ENST00000458014.1,ENST00000481340.1,ENST00000494870.5,ENST00000495294.1,ENST00000559324.1	processed_transcript,protein_coding,protein_coding,processed_transcript,retained_intron,processed_transcript,nonsense_mediated_decay	1554	1342	1416	1165	1098	1532
PNPLA4	ENSG00000006757.11	protein_coding	8228	398.229	-0.335397	0.122844	-2.73026	0.00632851	0.0183104	-0.323601	444.364	352.093	patatin like phospholipase domain containing 4 [Source:HGNC Symbol;Acc:HGNC:24887]	PNPLA4-201,PNPLA4-202,PNPLA4-203,PNPLA4-204	ENST00000381042.8,ENST00000442940.1,ENST00000444736.5,ENST00000537427.5	protein_coding,protein_coding,protein_coding,protein_coding	0	0	0	0	0	0
MYH13	ENSG00000006788.13	protein_coding	8735	0	NA	NA	NA	NA	NA	NA	0	0	myosin heavy chain 13 [Source:HGNC Symbol;Acc:HGNC:7571]	MYH13-201,MYH13-202,MYH13-203	ENST00000252172.8,ENST00000418404.8,ENST00000621918.1	protein_coding,protein_coding,protein_coding	0	0	0	0	0	0
ADIPOR2	ENSG00000006831.9	protein_coding	79602	29508.1	0.139062	0.0457303	3.04091	0.00235862	0.00757959	0.138363	28087.1	30929.1	adiponectin receptor 2 [Source:HGNC Symbol;Acc:HGNC:24041]	ADIPOR2-201,ADIPOR2-202,ADIPOR2-203,ADIPOR2-204,ADIPOR2-205,ADIPOR2-206,ADIPOR2-207	ENST00000357103.4,ENST00000535774.1,ENST00000537190.1,ENST00000537545.1,ENST00000540974.1,ENST00000543456.1,ENST00000544470.1	protein_coding,processed_transcript,processed_transcript,processed_transcript,processed_transcript,processed_transcript,processed_transcript	7736	5892	7016	6408	6175	8018
CDKL3	ENSG00000006837.11	protein_coding	51265	22.833	0.307562	0.461395	0.666592	0.505033	0.663561	0.20314	20.4675	25.1984	cyclin dependent kinase like 3 [Source:HGNC Symbol;Acc:HGNC:15483]	CDKL3-201,CDKL3-202,CDKL3-203,CDKL3-204,CDKL3-205,CDKL3-206,CDKL3-207,CDKL3-208,CDKL3-209,CDKL3-210	ENST00000265334.8,ENST00000518990.5,ENST00000519312.5,ENST00000520592.1,ENST00000520693.5,ENST00000521118.5,ENST00000521755.1,ENST00000522501.1,ENST00000523054.5,ENST00000523832.1	protein_coding,protein_coding,nonsense_mediated_decay,nonsense_mediated_decay,nonsense_mediated_decay,protein_coding,protein_coding,processed_transcript,protein_coding,protein_coding	63.22	77.49	54.54	80.07	79.05	104.35
UPP2	ENSG00000007001.12	protein_coding	151531	0	NA	NA	NA	NA	NA	NA	0	0	uridine phosphorylase 2 [Source:HGNC Symbol;Acc:HGNC:23061]	UPP2-201,UPP2-202,UPP2-203,UPP2-204	ENST00000005756.4,ENST00000460456.1,ENST00000489438.1,ENST00000605860.5	protein_coding,processed_transcript,processed_transcript,protein_coding	0	0	0	0	0	0
PRSS21	ENSG00000007038.10	protein_coding	10942	0	NA	NA	NA	NA	NA	NA	0	0	serine protease 21 [Source:HGNC Symbol;Acc:HGNC:9485]	PRSS21-201,PRSS21-202,PRSS21-203,PRSS21-204,PRSS21-205,PRSS21-206,PRSS21-207,PRSS21-208,PRSS21-209,PRSS21-210	ENST00000005995.7,ENST00000450020.7,ENST00000570594.5,ENST00000570629.5,ENST00000571141.1,ENST00000574265.1,ENST00000574813.5,ENST00000575199.1,ENST00000575739.1,ENST00000577043.1	protein_coding,protein_coding,nonsense_mediated_decay,nonsense_mediated_decay,retained_intron,protein_coding,protein_coding,retained_intron,processed_transcript,retained_intron	1	0	0	0	2	0
MARK4	ENSG00000007047.14	protein_coding	57787	965.635	0.474861	0.100482	4.72582	2.29185e-06	1.25934e-05	0.463549	808.204	1123.07	microtubule affinity regulating kinase 4 [Source:HGNC Symbol;Acc:HGNC:13538]	MARK4-201,MARK4-202,MARK4-203,MARK4-204,MARK4-205,MARK4-206,MARK4-207,MARK4-208,MARK4-209,MARK4-210,MARK4-211	ENST00000262891.8,ENST00000300843.8,ENST00000587566.5,ENST00000588533.5,ENST00000588621.5,ENST00000590897.1,ENST00000590909.1,ENST00000592207.5,ENST00000592762.5,ENST00000620044.4,ENST00000622871.1	protein_coding,protein_coding,protein_coding,retained_intron,retained_intron,retained_intron,protein_coding,nonsense_mediated_decay,nonsense_mediated_decay,protein_coding,protein_coding	1404	1116	1375	1385	1356	1609
PROM1	ENSG00000007062.11	protein_coding	8842	4.30096	3.46686	1.36207	2.54529	0.0109187	0.0297309	0.732812	0.713286	7.88864	prominin 1 [Source:HGNC Symbol;Acc:HGNC:9454]	PROM1-201,PROM1-202,PROM1-203,PROM1-204,PROM1-205,PROM1-206,PROM1-207,PROM1-208,PROM1-209,PROM1-210,PROM1-211,PROM1-212,PROM1-213,PROM1-214,PROM1-215,PROM1-216,PROM1-217,PROM1-218,PROM1-219,PROM1-220	ENST00000447510.6,ENST00000502501.1,ENST00000502943.1,ENST00000503884.5,ENST00000504842.5,ENST00000505450.5,ENST00000508167.5,ENST00000508322.1,ENST00000508940.1,ENST00000510224.5,ENST00000511153.5,ENST00000511270.1,ENST00000512304.2,ENST00000513108.1,ENST00000513448.5,ENST00000513946.1,ENST00000514693.5,ENST00000514967.5,ENST00000539194.5,ENST00000540805.5	protein_coding,processed_transcript,processed_transcript,nonsense_mediated_decay,processed_transcript,protein_coding,protein_coding,protein_coding,protein_coding,protein_coding,nonsense_mediated_decay,processed_transcript,processed_transcript,processed_transcript,retained_intron,protein_coding,processed_transcript,protein_coding,protein_coding,protein_coding	1	1	0	4	0	0
CCDC124	ENSG00000007080.10	protein_coding	115098	5201.27	0.403948	0.0704941	5.73024	1.00291e-08	7.49112e-08	0.399154	4478.36	5924.19	coiled-coil domain containing 124 [Source:HGNC Symbol;Acc:HGNC:25171]	CCDC124-201,CCDC124-202,CCDC124-203,CCDC124-204	ENST00000445755.6,ENST00000596123.1,ENST00000597436.5,ENST00000602080.1	protein_coding,protein_coding,protein_coding,retained_intron	3508	3688	3317	3989	3755	5029
CEACAM21	ENSG00000007129.17	protein_coding	90273	0	NA	NA	NA	NA	NA	NA	0	0	carcinoembryonic antigen related cell adhesion molecule 21 [Source:HGNC Symbol;Acc:HGNC:28834]	CEACAM21-201,CEACAM21-202,CEACAM21-203,CEACAM21-204,CEACAM21-205,CEACAM21-206,CEACAM21-207	ENST00000187608.13,ENST00000401445.3,ENST00000407170.6,ENST00000457737.5,ENST00000482870.6,ENST00000618577.4,ENST00000632983.1	protein_coding,protein_coding,protein_coding,nonsense_mediated_decay,processed_transcript,processed_transcript,protein_coding	0	0	0	0	0	0
PAFAH1B1	ENSG00000007168.12	protein_coding	5048	5316.05	-0.110196	0.0522162	-2.11038	0.0348259	0.0816477	-0.109475	5519.22	5112.88	platelet activating factor acetylhydrolase 1b regulatory subunit 1 [Source:HGNC Symbol;Acc:HGNC:8574]	PAFAH1B1-201,PAFAH1B1-202,PAFAH1B1-203,PAFAH1B1-204,PAFAH1B1-205,PAFAH1B1-206,PAFAH1B1-207,PAFAH1B1-208,PAFAH1B1-209,PAFAH1B1-210,PAFAH1B1-211,PAFAH1B1-212,PAFAH1B1-213	ENST00000397193.7,ENST00000397195.9,ENST00000570400.1,ENST00000571289.1,ENST00000571495.1,ENST00000572915.6,ENST00000574213.1,ENST00000574468.1,ENST00000574816.5,ENST00000575477.5,ENST00000576586.5,ENST00000609078.1,ENST00000610190.1	processed_transcript,protein_coding,nonsense_mediated_decay,retained_intron,retained_intron,processed_transcript,processed_transcript,protein_coding,processed_transcript,processed_transcript,protein_coding,processed_transcript,retained_intron	7271.67	5778	6219.58	4691.44	4524.67	6054.2
NOS2	ENSG00000007171.17	protein_coding	4843	0	NA	NA	NA	NA	NA	NA	0	0	nitric oxide synthase 2 [Source:HGNC Symbol;Acc:HGNC:7873]	NOS2-201,NOS2-202,NOS2-203	ENST00000313735.10,ENST00000621962.1,ENST00000646938.1	protein_coding,protein_coding,protein_coding	2	1	0	0	0	1
DNAH9	ENSG00000007174.17	protein_coding	1770	0.856049	-2.09269	2.34596	-0.89204	0.372371	NA	-0.138735	1.39649	0.315605	dynein axonemal heavy chain 9 [Source:HGNC Symbol;Acc:HGNC:2953]	DNAH9-201,DNAH9-202,DNAH9-203,DNAH9-204,DNAH9-205,DNAH9-206,DNAH9-207,DNAH9-208,DNAH9-209,DNAH9-210,DNAH9-211,DNAH9-212,DNAH9-213,DNAH9-214,DNAH9-215	ENST00000262442.8,ENST00000396001.6,ENST00000454412.6,ENST00000578834.1,ENST00000579406.1,ENST00000579602.1,ENST00000579703.1,ENST00000579813.1,ENST00000579828.5,ENST00000580255.1,ENST00000581682.1,ENST00000583192.1,ENST00000584663.1,ENST00000585197.1,ENST00000608377.5	protein_coding,processed_transcript,protein_coding,processed_transcript,processed_transcript,protein_coding,protein_coding,protein_coding,protein_coding,processed_transcript,processed_transcript,retained_intron,processed_transcript,retained_intron,protein_coding	0	0	0	0	0	0
KIAA0100	ENSG00000007202.14	protein_coding	9703	8628.48	-0.394625	0.0474932	-8.30908	9.64477e-17	1.57573e-15	-0.392485	9801.58	7455.38	KIAA0100 [Source:HGNC Symbol;Acc:HGNC:28960]	KIAA0100-201,KIAA0100-202,KIAA0100-203,KIAA0100-204,KIAA0100-205,KIAA0100-206,KIAA0100-207,KIAA0100-208,KIAA0100-209,KIAA0100-210,KIAA0100-211,KIAA0100-212,KIAA0100-213,KIAA0100-214,KIAA0100-215,KIAA0100-216	ENST00000389003.7,ENST00000528896.6,ENST00000544884.5,ENST00000577261.1,ENST00000577417.5,ENST00000577580.1,ENST00000579253.1,ENST00000579924.6,ENST00000580395.1,ENST00000580882.5,ENST00000581064.1,ENST00000581267.1,ENST00000582417.1,ENST00000582901.1,ENST00000583403.5,ENST00000583860.1	protein_coding,protein_coding,protein_coding,protein_coding,retained_intron,retained_intron,retained_intron,processed_transcript,retained_intron,retained_intron,retained_intron,nonsense_mediated_decay,retained_intron,retained_intron,nonsense_mediated_decay,retained_intron	8506	6913	8523	6200	6307	7253
SLC13A2	ENSG00000007216.14	protein_coding	9058	0	NA	NA	NA	NA	NA	NA	0	0	solute carrier family 13 member 2 [Source:HGNC Symbol;Acc:HGNC:10917]	SLC13A2-201,SLC13A2-202,SLC13A2-203,SLC13A2-204,SLC13A2-205,SLC13A2-206,SLC13A2-207	ENST00000314669.9,ENST00000444914.7,ENST00000459818.2,ENST00000541739.6,ENST00000545060.2,ENST00000577903.5,ENST00000579281.5	protein_coding,protein_coding,nonsense_mediated_decay,retained_intron,protein_coding,nonsense_mediated_decay,nonsense_mediated_decay	0	0	0	0	0	0
GAS7	ENSG00000007237.18	protein_coding	8522	1.01499	-0.319877	2.18227	-0.14658	0.883463	NA	-0.0254633	1.13899	0.89099	growth arrest specific 7 [Source:HGNC Symbol;Acc:HGNC:4169]	GAS7-201,GAS7-202,GAS7-203,GAS7-204,GAS7-205,GAS7-206,GAS7-207,GAS7-208,GAS7-209,GAS7-210,GAS7-211,GAS7-212,GAS7-213,GAS7-214,GAS7-215,GAS7-216,GAS7-217,GAS7-218,GAS7-219	ENST00000323816.8,ENST00000396115.6,ENST00000432992.6,ENST00000437099.6,ENST00000542249.5,ENST00000578456.1,ENST00000578599.5,ENST00000578655.1,ENST00000579140.5,ENST00000579158.5,ENST00000580043.1,ENST00000580811.5,ENST00000580865.5,ENST00000581112.5,ENST00000581871.5,ENST00000583882.5,ENST00000584146.6,ENST00000584389.5,ENST00000585266.5	protein_coding,protein_coding,protein_coding,protein_coding,protein_coding,retained_intron,protein_coding,processed_transcript,processed_transcript,protein_coding,protein_coding,processed_transcript,protein_coding,processed_transcript,processed_transcript,protein_coding,protein_coding,protein_coding,protein_coding	0	0	0	0	0	0
TRAPPC6A	ENSG00000007255.10	protein_coding	79090	384.314	0.610938	0.119472	5.11363	3.16021e-07	1.96101e-06	0.590573	304.416	464.212	trafficking protein particle complex 6A [Source:HGNC Symbol;Acc:HGNC:23069]	TRAPPC6A-201,TRAPPC6A-202,TRAPPC6A-203,TRAPPC6A-204,TRAPPC6A-205	ENST00000006275.8,ENST00000585934.1,ENST00000587818.1,ENST00000588062.5,ENST00000592647.1	protein_coding,protein_coding,retained_intron,protein_coding,protein_coding	266	348	281	202	176	254
MATK	ENSG00000007264.14	protein_coding	4145	0.898105	-3.40862	2.41213	-1.41312	0.157621	NA	-0.210677	1.79621	0	megakaryocyte-associated tyrosine kinase [Source:HGNC Symbol;Acc:HGNC:6906]	MATK-201,MATK-202,MATK-203,MATK-204,MATK-205,MATK-206,MATK-207,MATK-208,MATK-209,MATK-210,MATK-211,MATK-212,MATK-213,MATK-214,MATK-215	ENST00000310132.10,ENST00000395040.6,ENST00000395045.6,ENST00000585778.5,ENST00000587180.1,ENST00000588983.5,ENST00000590028.5,ENST00000590493.5,ENST00000590821.1,ENST00000590849.1,ENST00000590980.1,ENST00000591059.1,ENST00000592300.1,ENST00000592612.1,ENST00000619596.4	protein_coding,protein_coding,protein_coding,protein_coding,protein_coding,protein_coding,protein_coding,protein_coding,processed_transcript,protein_coding,protein_coding,protein_coding,processed_transcript,processed_transcript,protein_coding	185	159	151	91	90	133
CEACAM7	ENSG00000007306.14	protein_coding	1087	0	NA	NA	NA	NA	NA	NA	0	0	carcinoembryonic antigen related cell adhesion molecule 7 [Source:HGNC Symbol;Acc:HGNC:1819]	CEACAM7-201,CEACAM7-202,CEACAM7-203,CEACAM7-204	ENST00000006724.7,ENST00000401731.5,ENST00000599715.1,ENST00000602225.1	protein_coding,protein_coding,processed_transcript,protein_coding	0	0	0	0	0	0
CD79B	ENSG00000007312.12	protein_coding	974	0.369638	-2.12482	4.03498	-0.526601	0.598471	NA	-0.0522215	0.739275	0	CD79b molecule [Source:HGNC Symbol;Acc:HGNC:1699]	CD79B-201,CD79B-202,CD79B-203,CD79B-204,CD79B-205,CD79B-206	ENST00000006750.7,ENST00000349817.2,ENST00000392795.7,ENST00000558969.1,ENST00000559358.1,ENST00000583260.1	protein_coding,protein_coding,protein_coding,retained_intron,retained_intron,retained_intron	0	2	0	0	0	0
SCN4A	ENSG00000007314.12	protein_coding	6329	1.03985	-3.6291	2.29302	-1.58267	0.113497	NA	-0.241147	2.0797	0	sodium voltage-gated channel alpha subunit 4 [Source:HGNC Symbol;Acc:HGNC:10591]	SCN4A-201,SCN4A-202,SCN4A-203	ENST00000435607.3,ENST00000581514.1,ENST00000584310.1	protein_coding,retained_intron,retained_intron	0	0	0	1	2	0
ST7L	ENSG00000007341.18	protein_coding	54879	241.064	-0.0122629	0.145599	-0.084224	0.932878	0.964996	-0.0116654	241.834	240.293	suppression of tumorigenicity 7 like [Source:HGNC Symbol;Acc:HGNC:18441]	ST7L-201,ST7L-202,ST7L-203,ST7L-204,ST7L-205,ST7L-206,ST7L-207,ST7L-208,ST7L-209,ST7L-210,ST7L-211,ST7L-212,ST7L-213,ST7L-214,ST7L-215,ST7L-216,ST7L-217,ST7L-218,ST7L-219,ST7L-220,ST7L-221,ST7L-222,ST7L-223,ST7L-224,ST7L-225,ST7L-226,ST7L-227,ST7L-228	ENST00000343210.11,ENST00000358039.8,ENST00000360743.8,ENST00000361846.7,ENST00000369664.1,ENST00000369666.5,ENST00000369669.5,ENST00000418497.5,ENST00000459630.5,ENST00000463235.5,ENST00000466360.5,ENST00000467335.5,ENST00000470519.5,ENST00000470683.1,ENST00000473206.5,ENST00000477332.5,ENST00000477682.1,ENST00000479436.5,ENST00000480988.5,ENST00000485753.5,ENST00000490067.5,ENST00000490715.5,EN…	protein_coding,protein_coding,protein_coding,nonsense_mediated_decay,protein_coding,protein_coding,protein_coding,protein_coding,processed_transcript,processed_transcript,processed_transcript,processed_transcript,processed_transcript,processed_transcript,processed_transcript,processed_transcript,processed_transcript,processed_transcript,processed_transcript,processed_transcript,protein_coding,non…	359	325	303	328	299	357
TKTL1	ENSG00000007350.16	protein_coding	8277	0	NA	NA	NA	NA	NA	NA	0	0	transketolase like 1 [Source:HGNC Symbol;Acc:HGNC:11835]	TKTL1-201,TKTL1-202,TKTL1-203,TKTL1-204,TKTL1-205,TKTL1-206,TKTL1-207,TKTL1-208	ENST00000369912.2,ENST00000369915.7,ENST00000426203.5,ENST00000426989.5,ENST00000439635.5,ENST00000463884.1,ENST00000465168.1,ENST00000482044.1	protein_coding,protein_coding,protein_coding,protein_coding,nonsense_mediated_decay,processed_transcript,processed_transcript,processed_transcript	0	0	0	0	0	0
PAX6	ENSG00000007372.22	protein_coding	5080	695.239	0.453631	0.0988701	4.58815	4.47195e-06	2.35709e-05	0.443165	586.874	803.605	paired box 6 [Source:HGNC Symbol;Acc:HGNC:8620]	PAX6-201,PAX6-202,PAX6-203,PAX6-204,PAX6-205,PAX6-206,PAX6-207,PAX6-208,PAX6-209,PAX6-210,PAX6-211,PAX6-212,PAX6-213,PAX6-214,PAX6-215,PAX6-216,PAX6-217,PAX6-218,PAX6-219,PAX6-220,PAX6-221,PAX6-222,PAX6-223,PAX6-224,PAX6-225,PAX6-226,PAX6-227,PAX6-228,PAX6-229,PAX6-230,PAX6-231,PAX6-232,PAX6-233,PAX6-234,PAX6-235,PAX6-236,PAX6-237,PAX6-238,PAX6-239,PAX6-240,PAX6-241,PAX6-242,PAX6-243,PAX6-244,PAX…	ENST00000241001.13,ENST00000379107.7,ENST00000379109.7,ENST00000379111.7,ENST00000379115.9,ENST00000379123.10,ENST00000379129.7,ENST00000379132.8,ENST00000419022.6,ENST00000423822.7,ENST00000438681.6,ENST00000455099.6,ENST00000464174.6,ENST00000470027.7,ENST00000471303.6,ENST00000474783.2,ENST00000481563.6,ENST00000494377.7,ENST00000524853.6,ENST00000525535.2,ENST00000527769.5,ENST00000530373.6,E…	protein_coding,protein_coding,protein_coding,protein_coding,protein_coding,protein_coding,protein_coding,protein_coding,protein_coding,protein_coding,protein_coding,protein_coding,processed_transcript,retained_intron,retained_intron,retained_intron,protein_coding,retained_intron,protein_coding,protein_coding,retained_intron,processed_transcript,processed_transcript,retained_intron,retained_intron…	520	445	472	464	441	649
RPUSD1	ENSG00000007376.7	protein_coding	113000	2574.72	-0.665978	0.0887052	-7.50776	6.0146e-14	7.80928e-13	-0.653549	3159.07	1990.37	RNA pseudouridylate synthase domain containing 1 [Source:HGNC Symbol;Acc:HGNC:14173]	RPUSD1-201,RPUSD1-202,RPUSD1-203,RPUSD1-204,RPUSD1-205,RPUSD1-206,RPUSD1-207,RPUSD1-208,RPUSD1-209,RPUSD1-210	ENST00000007264.6,ENST00000561734.5,ENST00000562070.1,ENST00000563560.1,ENST00000565377.1,ENST00000565503.5,ENST00000565809.5,ENST00000567114.5,ENST00000567283.5,ENST00000569601.5	protein_coding,protein_coding,protein_coding,protein_coding,protein_coding,nonsense_mediated_decay,protein_coding,protein_coding,nonsense_mediated_decay,protein_coding	1415	1471	1342	933	942	1277
RHBDF1	ENSG00000007384.15	protein_coding	64285	614.049	0.143459	0.116564	1.23073	0.218423	0.364999	0.138895	582.978	645.12	rhomboid 5 homolog 1 [Source:HGNC Symbol;Acc:HGNC:20561]	RHBDF1-201,RHBDF1-202,RHBDF1-203,RHBDF1-204,RHBDF1-205,RHBDF1-206,RHBDF1-207,RHBDF1-208,RHBDF1-209,RHBDF1-210,RHBDF1-211	ENST00000262316.10,ENST00000417043.5,ENST00000419764.1,ENST00000428730.5,ENST00000448893.1,ENST00000450643.5,ENST00000472390.1,ENST00000482904.1,ENST00000486045.1,ENST00000487201.1,ENST00000493647.1	protein_coding,nonsense_mediated_decay,protein_coding,nonsense_mediated_decay,protein_coding,protein_coding,retained_intron,retained_intron,retained_intron,retained_intron,retained_intron	495	479	555	631	552	800
LUC7L	ENSG00000007392.16	protein_coding	55692	934.486	-0.264221	0.0950743	-2.7791	0.005451	0.0160297	-0.258573	1019.99	848.979	LUC7 like [Source:HGNC Symbol;Acc:HGNC:6723]	LUC7L-201,LUC7L-202,LUC7L-203,LUC7L-204,LUC7L-205,LUC7L-206,LUC7L-207,LUC7L-208,LUC7L-209,LUC7L-210,LUC7L-211,LUC7L-212,LUC7L-213,LUC7L-214,LUC7L-215,LUC7L-216,LUC7L-217,LUC7L-218,LUC7L-219,LUC7L-220,LUC7L-221	ENST00000293872.12,ENST00000337351.8,ENST00000397780.5,ENST00000397783.5,ENST00000418978.5,ENST00000419516.5,ENST00000426094.5,ENST00000428363.1,ENST00000429378.5,ENST00000430864.5,ENST00000442701.1,ENST00000443357.5,ENST00000464711.5,ENST00000467552.1,ENST00000468732.5,ENST00000469109.1,ENST00000490762.5,ENST00000494366.5,ENST00000494545.1,ENST00000495349.5,ENST00000629543.2	protein_coding,protein_coding,protein_coding,protein_coding,protein_coding,nonsense_mediated_decay,nonsense_mediated_decay,nonsense_mediated_decay,protein_coding,protein_coding,protein_coding,protein_coding,protein_coding,retained_intron,retained_intron,retained_intron,retained_intron,retained_intron,processed_transcript,retained_intron,retained_intron	950	1023	1053	865	905	1236
CACNA2D2	ENSG00000007402.11	protein_coding	9254	0.47239	0.70281	3.43694	0.204487	0.837973	NA	0.0256071	0.31357	0.631211	calcium voltage-gated channel auxiliary subunit alpha2delta 2 [Source:HGNC Symbol;Acc:HGNC:1400]	CACNA2D2-201,CACNA2D2-202,CACNA2D2-203,CACNA2D2-204,CACNA2D2-205,CACNA2D2-206,CACNA2D2-207,CACNA2D2-208	ENST00000266039.7,ENST00000360963.7,ENST00000423994.6,ENST00000424201.6,ENST00000429770.5,ENST00000479441.1,ENST00000483620.1,ENST00000487413.1	protein_coding,protein_coding,protein_coding,protein_coding,protein_coding,protein_coding,retained_intron,processed_transcript	105	55	89	59	42	49
BAIAP3	ENSG00000007516.13	protein_coding	8938	157.721	0.870519	0.19028	4.57493	4.76374e-06	2.49677e-05	0.800411	111.6	203.841	BAI1 associated protein 3 [Source:HGNC Symbol;Acc:HGNC:948]	BAIAP3-201,BAIAP3-202,BAIAP3-203,BAIAP3-204,BAIAP3-205,BAIAP3-206,BAIAP3-207,BAIAP3-208,BAIAP3-209,BAIAP3-210,BAIAP3-211,BAIAP3-212,BAIAP3-213,BAIAP3-214,BAIAP3-215,BAIAP3-216	ENST00000324385.9,ENST00000397488.6,ENST00000421665.6,ENST00000426824.7,ENST00000561602.1,ENST00000561793.1,ENST00000562208.5,ENST00000564213.1,ENST00000565665.5,ENST00000566162.1,ENST00000566389.1,ENST00000567203.1,ENST00000567825.3,ENST00000568198.1,ENST00000568887.5,ENST00000628027.2	protein_coding,protein_coding,protein_coding,protein_coding,retained_intron,protein_coding,protein_coding,processed_transcript,retained_intron,protein_coding,retained_intron,retained_intron,retained_intron,retained_intron,protein_coding,protein_coding	249	219	270	313	308	423
TSR3	ENSG00000007520.3	protein_coding	115939	2558.98	-0.254684	0.0823381	-3.09314	0.00198049	0.00647489	-0.250578	2784.95	2333.01	TSR3, acp transferase ribosome maturation factor [Source:HGNC Symbol;Acc:HGNC:14175]	TSR3-201,TSR3-202	ENST00000007390.2,ENST00000566296.1	protein_coding,nonsense_mediated_decay	1575	1928	1546	1383	1303	1726
PIGQ	ENSG00000007541.16	protein_coding	9091	1302.09	-0.038466	0.0822185	-0.467851	0.639891	0.775429	-0.0378475	1319.03	1285.15	phosphatidylinositol glycan anchor biosynthesis class Q [Source:HGNC Symbol;Acc:HGNC:14135]	PIGQ-201,PIGQ-202,PIGQ-203,PIGQ-204,PIGQ-205,PIGQ-206,PIGQ-207,PIGQ-208,PIGQ-209,PIGQ-210,PIGQ-211,PIGQ-212,PIGQ-213,PIGQ-214,PIGQ-215,PIGQ-216,PIGQ-217,PIGQ-218,PIGQ-219,PIGQ-220,PIGQ-221,PIGQ-222,PIGQ-223,PIGQ-224,PIGQ-225	ENST00000026218.9,ENST00000293874.2,ENST00000321878.9,ENST00000409527.6,ENST00000420990.6,ENST00000422307.6,ENST00000439574.1,ENST00000443147.5,ENST00000470411.2,ENST00000476438.1,ENST00000480424.6,ENST00000537901.1,ENST00000540241.1,ENST00000540548.1,ENST00000544860.1,ENST00000634341.1,ENST00000635205.1,ENST00000635909.1,ENST00000635935.1,ENST00000636005.1,ENST00000636657.1,ENST00000637468.1,ENS…	protein_coding,protein_coding,protein_coding,protein_coding,nonsense_mediated_decay,protein_coding,protein_coding,nonsense_mediated_decay,protein_coding,retained_intron,retained_intron,retained_intron,protein_coding,processed_transcript,processed_transcript,retained_intron,nonsense_mediated_decay,nonsense_mediated_decay,processed_transcript,nonsense_mediated_decay,nonsense_mediated_decay,nonsense…	1064.39	1098.78	1103.45	1047.73	963.53	1251.28
CRAMP1	ENSG00000007545.15	protein_coding	57585	1033.62	-0.0849783	0.10726	-0.792268	0.428204	0.594272	-0.0826788	1063.42	1003.82	cramped chromatin regulator homolog 1 [Source:HGNC Symbol;Acc:HGNC:14122]	CRAMP1-201,CRAMP1-202,CRAMP1-203,CRAMP1-204,CRAMP1-205,CRAMP1-206,CRAMP1-207,CRAMP1-208	ENST00000293925.9,ENST00000397412.7,ENST00000415022.1,ENST00000466562.5,ENST00000467286.1,ENST00000468839.1,ENST00000492778.5,ENST00000498594.5	protein_coding,protein_coding,protein_coding,retained_intron,retained_intron,retained_intron,retained_intron,retained_intron	844.21	762.54	864.11	899.47	824.01	1003.86
TEAD3	ENSG00000007866.20	protein_coding	7005	1462.64	0.330043	0.0713913	4.62302	3.78197e-06	2.01016e-05	0.326027	1296.14	1629.14	TEA domain transcription factor 3 [Source:HGNC Symbol;Acc:HGNC:11716]	TEAD3-201,TEAD3-202,TEAD3-203	ENST00000338863.11,ENST00000402886.8,ENST00000639578.2	protein_coding,nonsense_mediated_decay,protein_coding	744	577	762	972	906	1167
SELE	ENSG00000007908.15	protein_coding	6401	0.315605	1.66657	4.035	0.413028	0.679586	NA	0.0410545	0	0.631211	selectin E [Source:HGNC Symbol;Acc:HGNC:10718]	SELE-201,SELE-202,SELE-203,SELE-204,SELE-205,SELE-206,SELE-207	ENST00000333360.11,ENST00000367774.1,ENST00000367775.5,ENST00000367776.5,ENST00000367777.5,ENST00000461085.1,ENST00000609271.1	protein_coding,protein_coding,protein_coding,protein_coding,protein_coding,retained_intron,protein_coding	2	0	0	0	0	0
DNAJC11	ENSG00000007923.15	protein_coding	55735	3598.06	0.0559026	0.0573477	0.974802	0.329659	0.496693	0.0554618	3528.01	3668.11	DnaJ heat shock protein family (Hsp40) member C11 [Source:HGNC Symbol;Acc:HGNC:25570]	DNAJC11-201,DNAJC11-202,DNAJC11-203,DNAJC11-204,DNAJC11-205,DNAJC11-206,DNAJC11-207,DNAJC11-208,DNAJC11-209,DNAJC11-210,DNAJC11-211	ENST00000294401.11,ENST00000377577.9,ENST00000426784.1,ENST00000451196.5,ENST00000460594.5,ENST00000465508.5,ENST00000465911.1,ENST00000469318.5,ENST00000472414.1,ENST00000473993.5,ENST00000485073.5	protein_coding,protein_coding,protein_coding,protein_coding,processed_transcript,processed_transcript,processed_transcript,processed_transcript,processed_transcript,processed_transcript,processed_transcript	3778	3723	3823	3667	3535	4499
FMO3	ENSG00000007933.12	protein_coding	2328	0	NA	NA	NA	NA	NA	NA	0	0	flavin containing monooxygenase 3 [Source:HGNC Symbol;Acc:HGNC:3771]	FMO3-201,FMO3-202,FMO3-203,FMO3-204,FMO3-205,FMO3-206	ENST00000367755.8,ENST00000472784.5,ENST00000478457.1,ENST00000479749.1,ENST00000530212.5,ENST00000534514.1	protein_coding,nonsense_mediated_decay,processed_transcript,protein_coding,processed_transcript,processed_transcript	0	0	0	0	0	0
MYLIP	ENSG00000007944.14	protein_coding	29116	725.995	0.755914	0.099005	7.63511	2.25629e-14	3.05029e-13	0.738422	539.515	912.474	myosin regulatory light chain interacting protein [Source:HGNC Symbol;Acc:HGNC:21155]	MYLIP-201,MYLIP-202	ENST00000349606.4,ENST00000356840.7	protein_coding,protein_coding	448	351	387	728	677	951
NOX1	ENSG00000007952.17	protein_coding	27035	0.649448	2.73376	3.34905	0.816278	0.414341	NA	0.101978	0	1.2989	NADPH oxidase 1 [Source:HGNC Symbol;Acc:HGNC:7889]	NOX1-201,NOX1-202,NOX1-203,NOX1-204,NOX1-205	ENST00000217885.5,ENST00000372960.8,ENST00000372964.5,ENST00000372966.7,ENST00000427768.5	protein_coding,protein_coding,protein_coding,protein_coding,protein_coding	0	0	0	0	0	0
E2F2	ENSG00000007968.6	protein_coding	1870	435.336	0.609333	0.121634	5.00958	5.45491e-07	3.28258e-06	0.588313	344.621	526.052	E2F transcription factor 2 [Source:HGNC Symbol;Acc:HGNC:3114]	E2F2-201,E2F2-202	ENST00000361729.2,ENST00000487237.1	protein_coding,processed_transcript	925	783	912	855	900	944
PSMB1	ENSG00000008018.8	protein_coding	5689	14054	0.165761	0.0600372	2.76098	0.00576285	0.0168416	0.16433	13248.7	14859.4	proteasome subunit beta 1 [Source:HGNC Symbol;Acc:HGNC:9537]	PSMB1-201,PSMB1-202	ENST00000262193.6,ENST00000462957.1	protein_coding,processed_transcript	8835	10439	7781	8889	8317	12150
SYN1	ENSG00000008056.13	protein_coding	6853	0.500424	0.702501	3.36896	0.208522	0.834822	NA	0.024898	0.369638	0.631211	synapsin I [Source:HGNC Symbol;Acc:HGNC:11494]	SYN1-201,SYN1-202,SYN1-203,SYN1-204,SYN1-205	ENST00000295987.12,ENST00000340666.5,ENST00000638337.1,ENST00000639776.1,ENST00000640721.1	protein_coding,protein_coding,retained_intron,protein_coding,protein_coding	129	78	97.85	34	39.66	47.25
JARID2	ENSG00000008083.13	protein_coding	3720	1351.93	0.0524335	0.0775901	0.675775	0.499183	0.658667	0.0516816	1327.04	1376.83	jumonji and AT-rich interaction domain containing 2 [Source:HGNC Symbol;Acc:HGNC:6196]	JARID2-201,JARID2-202,JARID2-203	ENST00000341776.6,ENST00000397311.4,ENST00000474854.1	protein_coding,protein_coding,processed_transcript	340	250	333	501	493	669
CDKL5	ENSG00000008086.11	protein_coding	6792	308.888	1.00251	0.154604	6.48437	8.91061e-11	8.61862e-10	0.94777	205.457	412.318	cyclin dependent kinase like 5 [Source:HGNC Symbol;Acc:HGNC:11411]	CDKL5-201,CDKL5-202,CDKL5-203,CDKL5-204,CDKL5-205,CDKL5-206,CDKL5-207,CDKL5-208,CDKL5-209,CDKL5-210,CDKL5-211	ENST00000379989.6,ENST00000379996.7,ENST00000463994.4,ENST00000623364.3,ENST00000623535.1,ENST00000623610.1,ENST00000624700.3,ENST00000624953.1,ENST00000635828.1,ENST00000636046.1,ENST00000637881.1	protein_coding,protein_coding,protein_coding,protein_coding,protein_coding,retained_intron,protein_coding,protein_coding,protein_coding,processed_transcript,protein_coding	266	164	224	236	205	211
CAMK1G	ENSG00000008118.9	protein_coding	57172	0	NA	NA	NA	NA	NA	NA	0	0	calcium/calmodulin dependent protein kinase IG [Source:HGNC Symbol;Acc:HGNC:14585]	CAMK1G-201,CAMK1G-202,CAMK1G-203,CAMK1G-204	ENST00000009105.5,ENST00000361322.2,ENST00000423146.5,ENST00000494990.1	protein_coding,protein_coding,protein_coding,processed_transcript	0	0	0	2	1	0
CDK11A	ENSG00000008128.22	protein_coding	728642	1611.18	0.0118212	0.0765857	0.154353	0.877332	0.931812	0.011656	1604.64	1617.71	cyclin dependent kinase 11A [Source:HGNC Symbol;Acc:HGNC:1730]	CDK11A-201,CDK11A-202,CDK11A-203,CDK11A-204,CDK11A-205,CDK11A-206,CDK11A-207,CDK11A-208,CDK11A-209,CDK11A-210,CDK11A-211,CDK11A-212,CDK11A-213,CDK11A-214,CDK11A-215,CDK11A-216,CDK11A-217,CDK11A-218,CDK11A-219,CDK11A-220,CDK11A-221,CDK11A-222,CDK11A-223	ENST00000356200.7,ENST00000356937.7,ENST00000357760.6,ENST00000358779.9,ENST00000378633.5,ENST00000378638.6,ENST00000401096.2,ENST00000404249.7,ENST00000460465.5,ENST00000463652.5,ENST00000464748.1,ENST00000468397.1,ENST00000468800.5,ENST00000474916.1,ENST00000478901.1,ENST00000479362.1,ENST00000487462.1,ENST00000489300.1,ENST00000491311.1,ENST00000492390.5,ENST00000495016.5,ENST00000498810.1,ENS…	protein_coding,retained_intron,protein_coding,protein_coding,protein_coding,protein_coding,protein_coding,protein_coding,nonsense_mediated_decay,retained_intron,retained_intron,retained_intron,retained_intron,retained_intron,retained_intron,protein_coding,retained_intron,retained_intron,retained_intron,retained_intron,processed_transcript,retained_intron,nonsense_mediated_decay	1571.95	1571.92	1550.46	1565.1	1484.25	2065.42
NADK	ENSG00000008130.15	protein_coding	65220	1939.51	0.119465	0.0643416	1.85673	0.0633501	0.134831	0.118281	1859.37	2019.64	NAD kinase [Source:HGNC Symbol;Acc:HGNC:29831]	NADK-201,NADK-202,NADK-203,NADK-204,NADK-205,NADK-206,NADK-207,NADK-208,NADK-209,NADK-210,NADK-211,NADK-212,NADK-213,NADK-214,NADK-215,NADK-216,NADK-217	ENST00000341426.9,ENST00000341991.7,ENST00000342348.9,ENST00000378625.5,ENST00000460602.5,ENST00000464373.1,ENST00000469045.5,ENST00000477235.5,ENST00000480499.5,ENST00000480542.1,ENST00000489538.1,ENST00000492768.5,ENST00000492845.6,ENST00000497186.5,ENST00000497615.1,ENST00000497747.5,ENST00000498806.1	protein_coding,protein_coding,protein_coding,protein_coding,retained_intron,retained_intron,protein_coding,retained_intron,retained_intron,processed_transcript,nonsense_mediated_decay,processed_transcript,retained_intron,nonsense_mediated_decay,retained_intron,retained_intron,nonsense_mediated_decay	3220	3244	3124	3428	2961	4079
TFAP2B	ENSG00000008196.12	protein_coding	7021	0	NA	NA	NA	NA	NA	NA	0	0	transcription factor AP-2 beta [Source:HGNC Symbol;Acc:HGNC:11743]	TFAP2B-201,TFAP2B-202,TFAP2B-203	ENST00000344788.7,ENST00000393655.3,ENST00000489228.1	protein_coding,protein_coding,processed_transcript	0	0	0	0	0	0
TFAP2D	ENSG00000008197.4	protein_coding	83741	0	NA	NA	NA	NA	NA	NA	0	0	transcription factor AP-2 delta [Source:HGNC Symbol;Acc:HGNC:15581]	TFAP2D-201,TFAP2D-202	ENST00000008391.3,ENST00000492804.1	protein_coding,processed_transcript	0	0	0	0	0	0
DLEC1	ENSG00000008226.19	protein_coding	9940	0.682888	2.76543	2.95479	0.935913	0.349318	NA	0.128977	0	1.36578	DLEC1, cilia and flagella associated protein [Source:HGNC Symbol;Acc:HGNC:2899]	DLEC1-201,DLEC1-202,DLEC1-203,DLEC1-204,DLEC1-205,DLEC1-206,DLEC1-207	ENST00000308059.10,ENST00000346219.7,ENST00000440294.6,ENST00000447130.1,ENST00000469151.1,ENST00000477260.1,ENST00000478428.1	protein_coding,protein_coding,retained_intron,nonsense_mediated_decay,processed_transcript,retained_intron,retained_intron	2	0	0	0	0	1
CYTH3	ENSG00000008256.15	protein_coding	9265	1791.97	-0.271399	0.0670032	-4.05054	5.11006e-05	0.000227728	-0.268485	1959.39	1624.55	cytohesin 3 [Source:HGNC Symbol;Acc:HGNC:9504]	CYTH3-201,CYTH3-202,CYTH3-203,CYTH3-204,CYTH3-205,CYTH3-206,CYTH3-207,CYTH3-208,CYTH3-209,CYTH3-210,CYTH3-211	ENST00000350796.7,ENST00000396741.3,ENST00000461891.5,ENST00000465320.1,ENST00000466543.1,ENST00000478541.1,ENST00000481329.1,ENST00000482460.1,ENST00000488964.5,ENST00000491641.5,ENST00000495176.5	protein_coding,protein_coding,processed_transcript,processed_transcript,retained_intron,retained_intron,retained_intron,processed_transcript,processed_transcript,processed_transcript,retained_intron	1197	1005	1181	1139	1003	1411
ADAM22	ENSG00000008277.14	protein_coding	53616	4.25968	1.27414	1.30311	0.977775	0.328185	0.495074	0.247427	2.47533	6.04403	ADAM metallopeptidase domain 22 [Source:HGNC Symbol;Acc:HGNC:201]	ADAM22-201,ADAM22-202,ADAM22-203,ADAM22-204,ADAM22-205,ADAM22-206,ADAM22-207,ADAM22-208,ADAM22-209,ADAM22-210,ADAM22-211	ENST00000265727.11,ENST00000398201.8,ENST00000398203.7,ENST00000398204.8,ENST00000398209.7,ENST00000412441.5,ENST00000413139.1,ENST00000426930.5,ENST00000439864.5,ENST00000476330.1,ENST00000478920.1	protein_coding,protein_coding,protein_coding,protein_coding,protein_coding,protein_coding,protein_coding,protein_coding,protein_coding,processed_transcript,processed_transcript	378	306	347	162	146	176
SYPL1	ENSG00000008282.8	protein_coding	6856	4050.31	0.538584	0.0610975	8.81515	1.19524e-18	2.25668e-17	0.533768	3303.21	4797.41	synaptophysin like 1 [Source:HGNC Symbol;Acc:HGNC:11507]	SYPL1-201,SYPL1-202,SYPL1-203,SYPL1-204,SYPL1-205,SYPL1-206,SYPL1-207	ENST00000011473.6,ENST00000455385.6,ENST00000460770.1,ENST00000464029.5,ENST00000470347.1,ENST00000483448.1,ENST00000634737.1	protein_coding,protein_coding,retained_intron,protein_coding,protein_coding,retained_intron,nonsense_mediated_decay	3657	3156	3095	3987	3886	5229
CYB561	ENSG00000008283.15	protein_coding	1534	4945.88	0.0764027	0.0583579	1.30921	0.190464	0.328956	0.0757788	4815.1	5076.67	cytochrome b561 [Source:HGNC Symbol;Acc:HGNC:2571]	CYB561-201,CYB561-202,CYB561-203,CYB561-204,CYB561-205,CYB561-206,CYB561-207,CYB561-208,CYB561-209,CYB561-210,CYB561-211,CYB561-212,CYB561-213,CYB561-214,CYB561-215,CYB561-216,CYB561-217,CYB561-218,CYB561-219,CYB561-220,CYB561-221	ENST00000360793.7,ENST00000392975.6,ENST00000392976.5,ENST00000448884.6,ENST00000542042.5,ENST00000577368.5,ENST00000577989.5,ENST00000578016.1,ENST00000578072.1,ENST00000580592.1,ENST00000580691.5,ENST00000581163.5,ENST00000581573.5,ENST00000582034.5,ENST00000582143.1,ENST00000582297.5,ENST00000582997.5,ENST00000583478.1,ENST00000584031.5,ENST00000584291.5,ENST00000585153.1	protein_coding,protein_coding,protein_coding,protein_coding,protein_coding,retained_intron,processed_transcript,processed_transcript,protein_coding,protein_coding,protein_coding,processed_transcript,protein_coding,protein_coding,retained_intron,protein_coding,protein_coding,retained_intron,protein_coding,protein_coding,protein_coding	2057	1821	1933	1280	1173	1541
SPAG9	ENSG00000008294.20	protein_coding	9043	5762.48	-0.370749	0.0567336	-6.53491	6.36469e-11	6.27261e-10	-0.367887	6497.99	5026.97	sperm associated antigen 9 [Source:HGNC Symbol;Acc:HGNC:14524]	SPAG9-201,SPAG9-202,SPAG9-203,SPAG9-204,SPAG9-205,SPAG9-206,SPAG9-207,SPAG9-208,SPAG9-209,SPAG9-210,SPAG9-211,SPAG9-212,SPAG9-213,SPAG9-214,SPAG9-215,SPAG9-216,SPAG9-217,SPAG9-218,SPAG9-219,SPAG9-220,SPAG9-221,SPAG9-222	ENST00000262013.11,ENST00000357122.8,ENST00000502329.1,ENST00000505173.5,ENST00000505279.5,ENST00000506483.1,ENST00000506500.1,ENST00000509724.1,ENST00000510283.5,ENST00000510855.1,ENST00000511312.2,ENST00000511795.1,ENST00000511987.5,ENST00000513547.5,ENST00000513746.6,ENST00000513827.5,ENST00000513906.1,ENST00000514205.1,ENST00000514613.5,ENST00000515685.1,ENST00000576492.1,ENST00000618113.4	protein_coding,protein_coding,retained_intron,retained_intron,protein_coding,retained_intron,retained_intron,processed_transcript,protein_coding,protein_coding,retained_intron,protein_coding,retained_intron,processed_transcript,nonsense_mediated_decay,retained_intron,protein_coding,retained_intron,retained_intron,retained_intron,processed_transcript,protein_coding	7979	6135	6980	6834	6715	8538
CELSR3	ENSG00000008300.16	protein_coding	1951	144.283	-0.650238	0.197258	-3.29638	0.000979396	0.0034306	-0.594343	176.208	112.359	cadherin EGF LAG seven-pass G-type receptor 3 [Source:HGNC Symbol;Acc:HGNC:3230]	CELSR3-201,CELSR3-202,CELSR3-203,CELSR3-204	ENST00000164024.4,ENST00000461362.5,ENST00000470999.1,ENST00000498057.1	protein_coding,retained_intron,retained_intron,retained_intron	278	259	328	288	304	335
AASS	ENSG00000008311.14	protein_coding	10157	89.5916	0.608574	0.228857	2.65919	0.00783284	0.0221495	0.540227	70.8772	108.306	aminoadipate-semialdehyde synthase [Source:HGNC Symbol;Acc:HGNC:17366]	AASS-201,AASS-202,AASS-203,AASS-204,AASS-205,AASS-206,AASS-207	ENST00000358954.6,ENST00000393376.5,ENST00000417368.6,ENST00000426162.1,ENST00000431170.5,ENST00000460376.5,ENST00000473553.5	nonsense_mediated_decay,protein_coding,protein_coding,nonsense_mediated_decay,nonsense_mediated_decay,retained_intron,processed_transcript	1	7	1	2	5	10
PLEKHG6	ENSG00000008323.15	protein_coding	55200	1903.51	0.108952	0.0819638	1.32927	0.183758	0.32031	0.107211	1832.06	1974.96	pleckstrin homology and RhoGEF domain containing G6 [Source:HGNC Symbol;Acc:HGNC:25562]	PLEKHG6-201,PLEKHG6-202,PLEKHG6-203,PLEKHG6-204,PLEKHG6-205,PLEKHG6-206,PLEKHG6-207,PLEKHG6-208,PLEKHG6-209	ENST00000011684.11,ENST00000304581.8,ENST00000396988.7,ENST00000449001.6,ENST00000535616.1,ENST00000536531.5,ENST00000538208.1,ENST00000543000.1,ENST00000544743.1	protein_coding,protein_coding,protein_coding,protein_coding,processed_transcript,protein_coding,processed_transcript,processed_transcript,processed_transcript	2	5	2	1	3	0
SS18L2	ENSG00000008324.11	protein_coding	51188	800.419	-0.760705	0.0857905	-8.867	7.51412e-19	1.4371e-17	-0.747412	1006.83	594.003	SS18 like 2 [Source:HGNC Symbol;Acc:HGNC:15593]	SS18L2-201,SS18L2-202,SS18L2-203	ENST00000011691.5,ENST00000447630.5,ENST00000474941.1	protein_coding,protein_coding,retained_intron	440	501	374	246	265	374
MPND	ENSG00000008382.15	protein_coding	84954	192.568	0.404111	0.156752	2.57803	0.00993651	0.0273551	0.381465	165.851	219.286	MPN domain containing [Source:HGNC Symbol;Acc:HGNC:25934]	MPND-201,MPND-202,MPND-203,MPND-204,MPND-205,MPND-206,MPND-207,MPND-208	ENST00000262966.12,ENST00000359935.8,ENST00000594162.1,ENST00000594716.5,ENST00000596722.5,ENST00000597036.5,ENST00000599840.5,ENST00000601877.1	protein_coding,protein_coding,protein_coding,nonsense_mediated_decay,protein_coding,protein_coding,protein_coding,protein_coding	68	62	83	42	53	66
MGST1	ENSG00000008394.12	protein_coding	4257	3502.65	0.179021	0.0746916	2.3968	0.0165389	0.0429415	0.176639	3286.34	3718.96	microsomal glutathione S-transferase 1 [Source:HGNC Symbol;Acc:HGNC:7061]	MGST1-201,MGST1-202,MGST1-203,MGST1-204,MGST1-205,MGST1-206,MGST1-207,MGST1-208,MGST1-209,MGST1-210,MGST1-211,MGST1-212,MGST1-213,MGST1-214,MGST1-215,MGST1-216,MGST1-217,MGST1-218,MGST1-219	ENST00000010404.6,ENST00000359720.3,ENST00000396207.1,ENST00000396209.5,ENST00000396210.7,ENST00000534835.5,ENST00000535309.5,ENST00000535624.1,ENST00000536371.5,ENST00000537878.5,ENST00000538857.1,ENST00000538885.5,ENST00000539036.5,ENST00000539708.5,ENST00000540056.5,ENST00000540126.5,ENST00000542256.5,ENST00000543076.5,ENST00000624056.1	protein_coding,processed_transcript,protein_coding,protein_coding,protein_coding,processed_transcript,protein_coding,retained_intron,protein_coding,retained_intron,processed_transcript,protein_coding,processed_transcript,processed_transcript,protein_coding,protein_coding,processed_transcript,protein_coding,TEC	1805	1712	1663	1135	1067	1632
CRY1	ENSG00000008405.11	protein_coding	1407	1023.35	-0.846001	0.095279	-8.8792	6.73429e-19	1.29494e-17	-0.827833	1314.5	732.191	cryptochrome circadian regulator 1 [Source:HGNC Symbol;Acc:HGNC:2384]	CRY1-201,CRY1-202,CRY1-203,CRY1-204,CRY1-205	ENST00000008527.9,ENST00000546722.1,ENST00000549356.1,ENST00000550633.1,ENST00000552790.5	protein_coding,retained_intron,protein_coding,processed_transcript,retained_intron	769	633	636	721	681	1013
PGLYRP1	ENSG00000008438.4	protein_coding	8993	0	NA	NA	NA	NA	NA	NA	0	0	peptidoglycan recognition protein 1 [Source:HGNC Symbol;Acc:HGNC:8904]	PGLYRP1-201	ENST00000008938.4	protein_coding	0	0	0	0	0	0
NFIX	ENSG00000008441.16	protein_coding	4784	5544.94	-0.731902	0.0535012	-13.6801	1.3351e-42	8.31669e-41	-0.726873	6921.92	4167.96	nuclear factor I X [Source:HGNC Symbol;Acc:HGNC:7788]	NFIX-201,NFIX-202,NFIX-203,NFIX-204,NFIX-205,NFIX-206,NFIX-207,NFIX-208,NFIX-209,NFIX-210,NFIX-211,NFIX-212,NFIX-213,NFIX-214	ENST00000358552.7,ENST00000360105.8,ENST00000397661.6,ENST00000585382.5,ENST00000585575.5,ENST00000586797.5,ENST00000586873.1,ENST00000587260.1,ENST00000587760.5,ENST00000588228.5,ENST00000588680.1,ENST00000590027.1,ENST00000591028.1,ENST00000592199.5	protein_coding,protein_coding,protein_coding,nonsense_mediated_decay,protein_coding,nonsense_mediated_decay,protein_coding,protein_coding,protein_coding,protein_coding,processed_transcript,protein_coding,protein_coding,protein_coding	4538	3036	4059	2787	2899	3179
ST3GAL1	ENSG00000008513.15	protein_coding	6482	1150.75	-0.0189113	0.0744755	-0.253926	0.799552	0.882633	-0.0186612	1158.19	1143.32	ST3 beta-galactoside alpha-2,3-sialyltransferase 1 [Source:HGNC Symbol;Acc:HGNC:10862]	ST3GAL1-201,ST3GAL1-202,ST3GAL1-203,ST3GAL1-204,ST3GAL1-205,ST3GAL1-206,ST3GAL1-207,ST3GAL1-208,ST3GAL1-209,ST3GAL1-210,ST3GAL1-211,ST3GAL1-212,ST3GAL1-213,ST3GAL1-214,ST3GAL1-215,ST3GAL1-216	ENST00000399640.3,ENST00000517668.5,ENST00000518298.5,ENST00000519435.5,ENST00000519924.5,ENST00000520020.5,ENST00000521180.5,ENST00000521627.1,ENST00000522204.1,ENST00000522285.1,ENST00000522652.5,ENST00000522873.1,ENST00000523634.1,ENST00000523854.5,ENST00000523855.1,ENST00000648219.1	protein_coding,protein_coding,processed_transcript,processed_transcript,protein_coding,processed_transcript,protein_coding,processed_transcript,retained_intron,processed_transcript,protein_coding,processed_transcript,protein_coding,protein_coding,protein_coding,protein_coding	36	39	35	21	24	26
MMP25	ENSG00000008516.16	protein_coding	64386	1.39604	0.726716	1.92783	0.376961	0.706203	NA	0.0731126	1.05285	1.73923	matrix metallopeptidase 25 [Source:HGNC Symbol;Acc:HGNC:14246]	MMP25-201,MMP25-202,MMP25-203,MMP25-204	ENST00000336577.8,ENST00000570755.1,ENST00000575441.1,ENST00000612971.1	protein_coding,processed_transcript,retained_intron,protein_coding	14	13	12	8	14	12
IL32	ENSG00000008517.16	protein_coding	9235	185.694	1.15518	0.184771	6.25196	4.05325e-10	3.61628e-09	1.06719	115.404	255.984	interleukin 32 [Source:HGNC Symbol;Acc:HGNC:16830]	IL32-201,IL32-202,IL32-203,IL32-204,IL32-205,IL32-206,IL32-207,IL32-208,IL32-209,IL32-210,IL32-211,IL32-212,IL32-213,IL32-214,IL32-215,IL32-216,IL32-217,IL32-218,IL32-219,IL32-220,IL32-221,IL32-222,IL32-223,IL32-224,IL32-225,IL32-226,IL32-227,IL32-228,IL32-229,IL32-230,IL32-231,IL32-232,IL32-233,IL32-234,IL32-235	ENST00000008180.13,ENST00000325568.9,ENST00000382213.7,ENST00000396887.7,ENST00000396890.6,ENST00000440815.7,ENST00000444393.7,ENST00000525003.1,ENST00000525228.5,ENST00000525377.6,ENST00000525643.6,ENST00000526464.6,ENST00000528163.6,ENST00000528652.2,ENST00000529550.5,ENST00000529699.5,ENST00000530538.6,ENST00000530890.5,ENST00000531965.5,ENST00000532086.1,ENST00000532247.5,ENST00000533097.6,EN…	protein_coding,protein_coding,protein_coding,protein_coding,protein_coding,protein_coding,protein_coding,retained_intron,protein_coding,protein_coding,protein_coding,protein_coding,protein_coding,retained_intron,protein_coding,protein_coding,protein_coding,protein_coding,protein_coding,retained_intron,retained_intron,protein_coding,protein_coding,retained_intron,protein_coding,protein_coding,prot…	3	8	5	48	37	67
PKD1	ENSG00000008710.19	protein_coding	5310	1523.66	-0.0907255	0.115317	-0.786752	0.431427	0.597667	-0.0879005	1571.05	1476.27	polycystin 1, transient receptor potential channel interacting [Source:HGNC Symbol;Acc:HGNC:9008]	PKD1-201,PKD1-202,PKD1-203,PKD1-204,PKD1-205,PKD1-206,PKD1-207,PKD1-208,PKD1-209,PKD1-210,PKD1-211,PKD1-212,PKD1-213,PKD1-214,PKD1-215,PKD1-216,PKD1-217,PKD1-218,PKD1-219,PKD1-220,PKD1-221,PKD1-222,PKD1-223,PKD1-224,PKD1-225,PKD1-226,PKD1-227,PKD1-228,PKD1-229,PKD1-230,PKD1-231,PKD1-232,PKD1-233,PKD1-234,PKD1-235,PKD1-236,PKD1-237,PKD1-238,PKD1-239,PKD1-240	ENST00000262304.8,ENST00000415938.7,ENST00000423118.5,ENST00000468674.5,ENST00000469241.2,ENST00000469851.1,ENST00000471603.6,ENST00000472577.1,ENST00000472659.1,ENST00000473780.2,ENST00000474088.1,ENST00000475889.1,ENST00000480227.5,ENST00000483024.1,ENST00000483558.5,ENST00000483731.5,ENST00000483814.1,ENST00000485120.1,ENST00000486339.6,ENST00000487932.5,ENST00000488185.2,ENST00000496574.6,ENS…	protein_coding,retained_intron,protein_coding,processed_transcript,retained_intron,retained_intron,retained_intron,retained_intron,retained_intron,processed_transcript,retained_intron,processed_transcript,retained_intron,protein_coding,processed_transcript,retained_intron,retained_intron,retained_intron,retained_intron,nonsense_mediated_decay,protein_coding,retained_intron,nonsense_mediated_decay…	4145.44	3434.82	4534.51	4066.73	3728.92	4417.07
MAPK8IP2	ENSG00000008735.13	protein_coding	23542	375.913	-0.0842402	0.141221	-0.596514	0.550832	0.703181	-0.0803663	387.413	364.413	mitogen-activated protein kinase 8 interacting protein 2 [Source:HGNC Symbol;Acc:HGNC:6883]	MAPK8IP2-201,MAPK8IP2-202	ENST00000008876.7,ENST00000329492.5	retained_intron,protein_coding	314	230	229	241	253	284
MED24	ENSG00000008838.19	protein_coding	9862	1979.3	0.220736	0.0657793	3.3557	0.00079165	0.00282664	0.218452	1828.04	2130.56	mediator complex subunit 24 [Source:HGNC Symbol;Acc:HGNC:22963]	MED24-201,MED24-202,MED24-203,MED24-204,MED24-205,MED24-206,MED24-207,MED24-208,MED24-209,MED24-210,MED24-211,MED24-212,MED24-213,MED24-214,MED24-215,MED24-216,MED24-217,MED24-218,MED24-219,MED24-220,MED24-221,MED24-222,MED24-223,MED24-224,MED24-225,MED24-226,MED24-227,MED24-228,MED24-229,MED24-230,MED24-231,MED24-232,MED24-233,MED24-234	ENST00000356271.7,ENST00000394126.5,ENST00000394127.6,ENST00000394128.6,ENST00000422942.6,ENST00000428757.6,ENST00000470126.1,ENST00000479829.5,ENST00000491466.5,ENST00000492176.2,ENST00000495586.1,ENST00000501516.7,ENST00000535071.6,ENST00000535508.6,ENST00000537674.6,ENST00000543759.6,ENST00000577488.5,ENST00000578161.2,ENST00000578901.1,ENST00000579364.1,ENST00000580008.5,ENST00000580302.1,ENS…	protein_coding,protein_coding,protein_coding,protein_coding,protein_coding,protein_coding,processed_transcript,processed_transcript,nonsense_mediated_decay,retained_intron,retained_intron,protein_coding,protein_coding,nonsense_mediated_decay,protein_coding,protein_coding,retained_intron,protein_coding,nonsense_mediated_decay,retained_intron,nonsense_mediated_decay,protein_coding,protein_coding,re…	2150	1799	2005	2280	2144	2646
RHOBTB2	ENSG00000008853.16	protein_coding	23221	2859.3	0.653802	0.0764292	8.55435	1.18539e-17	2.04812e-16	0.644701	2221.98	3496.61	Rho related BTB domain containing 2 [Source:HGNC Symbol;Acc:HGNC:18756]	RHOBTB2-201,RHOBTB2-202,RHOBTB2-203,RHOBTB2-204,RHOBTB2-205,RHOBTB2-206,RHOBTB2-207,RHOBTB2-208	ENST00000251822.6,ENST00000517528.1,ENST00000518534.1,ENST00000519210.1,ENST00000519685.5,ENST00000522948.5,ENST00000523918.1,ENST00000524077.5	protein_coding,retained_intron,processed_transcript,retained_intron,protein_coding,protein_coding,processed_transcript,protein_coding	1285	1136	1185	928	855	1123
HEATR5B	ENSG00000008869.11	protein_coding	54497	746.961	0.133566	0.108936	1.22609	0.220164	0.36732	0.129843	711.851	782.072	HEAT repeat containing 5B [Source:HGNC Symbol;Acc:HGNC:29273]	HEATR5B-201,HEATR5B-202,HEATR5B-203,HEATR5B-204,HEATR5B-205	ENST00000233099.5,ENST00000425467.5,ENST00000467978.1,ENST00000471051.1,ENST00000478810.1	protein_coding,protein_coding,retained_intron,retained_intron,retained_intron	581	394	505	448	424	562
SEC62	ENSG00000008952.16	protein_coding	7095	6870.96	-0.0456583	0.05341	-0.854866	0.392625	0.56112	-0.0453457	6980.29	6761.64	SEC62 homolog, preprotein translocation factor [Source:HGNC Symbol;Acc:HGNC:11846]	SEC62-201,SEC62-202,SEC62-203,SEC62-204,SEC62-205,SEC62-206,SEC62-207,SEC62-208,SEC62-209,SEC62-210	ENST00000337002.8,ENST00000460513.5,ENST00000461933.1,ENST00000469515.6,ENST00000469890.1,ENST00000470355.1,ENST00000480708.5,ENST00000481435.5,ENST00000487736.5,ENST00000497277.1	protein_coding,nonsense_mediated_decay,processed_transcript,nonsense_mediated_decay,retained_intron,processed_transcript,protein_coding,retained_intron,nonsense_mediated_decay,retained_intron	4963	5060	4214	3609	3811	5096
RPS20	ENSG00000008988.9	protein_coding	6224	34688.2	-0.101793	0.0775877	-1.31197	0.18953	0.327941	-0.100333	35912.8	33463.6	ribosomal protein S20 [Source:HGNC Symbol;Acc:HGNC:10405]	RPS20-201,RPS20-202,RPS20-203,RPS20-204,RPS20-205,RPS20-206,RPS20-207,RPS20-208,RPS20-209,RPS20-210,RPS20-211,RPS20-212	ENST00000009589.7,ENST00000518875.5,ENST00000519369.1,ENST00000519606.5,ENST00000519807.5,ENST00000520490.1,ENST00000520627.1,ENST00000521262.5,ENST00000521289.5,ENST00000523936.5,ENST00000524349.5,ENST00000618656.1	protein_coding,protein_coding,retained_intron,protein_coding,protein_coding,processed_transcript,protein_coding,protein_coding,retained_intron,protein_coding,protein_coding,protein_coding	32876	41597	31326	29951	28256	35982
CSDE1	ENSG00000009307.15	protein_coding	7812	20532.1	-0.278858	0.0437631	-6.372	1.86581e-10	1.73457e-09	-0.277573	22510.5	18553.7	cold shock domain containing E1 [Source:HGNC Symbol;Acc:HGNC:29905]	CSDE1-201,CSDE1-202,CSDE1-203,CSDE1-204,CSDE1-205,CSDE1-206,CSDE1-207,CSDE1-208,CSDE1-209,CSDE1-210,CSDE1-211,CSDE1-212,CSDE1-213,CSDE1-214,CSDE1-215,CSDE1-216,CSDE1-217,CSDE1-218	ENST00000261443.9,ENST00000339438.10,ENST00000358528.8,ENST00000369530.5,ENST00000438362.6,ENST00000483030.1,ENST00000483407.1,ENST00000524652.1,ENST00000525132.1,ENST00000525878.5,ENST00000525970.5,ENST00000529046.5,ENST00000530784.1,ENST00000530886.5,ENST00000533818.5,ENST00000534389.2,ENST00000534699.5,ENST00000610726.4	protein_coding,protein_coding,protein_coding,protein_coding,protein_coding,retained_intron,processed_transcript,processed_transcript,protein_coding,protein_coding,protein_coding,protein_coding,retained_intron,protein_coding,processed_transcript,protein_coding,protein_coding,protein_coding	27349	20399	23980	18170	17717	22664
UBE3C	ENSG00000009335.17	protein_coding	9690	5161.06	-0.0380281	0.0547508	-0.694567	0.487327	0.647648	-0.0377546	5228.79	5093.33	ubiquitin protein ligase E3C [Source:HGNC Symbol;Acc:HGNC:16803]	UBE3C-201,UBE3C-202,UBE3C-203,UBE3C-204,UBE3C-205,UBE3C-206,UBE3C-207,UBE3C-208,UBE3C-209	ENST00000348165.9,ENST00000389103.4,ENST00000430750.1,ENST00000469336.1,ENST00000470408.5,ENST00000474153.1,ENST00000494532.1,ENST00000497368.1,ENST00000611269.4	protein_coding,protein_coding,nonsense_mediated_decay,retained_intron,retained_intron,retained_intron,retained_intron,retained_intron,protein_coding	8636	6842	7843	7759	7260	9345
REV3L	ENSG00000009413.15	protein_coding	5980	944.327	-0.269399	0.101622	-2.65099	0.00802567	0.0226269	-0.262841	1031.97	856.679	REV3 like, DNA directed polymerase zeta catalytic subunit [Source:HGNC Symbol;Acc:HGNC:9968]	REV3L-201,REV3L-202,REV3L-203,REV3L-204,REV3L-205,REV3L-206,REV3L-207,REV3L-208,REV3L-209,REV3L-210,REV3L-211,REV3L-212,REV3L-213,REV3L-214	ENST00000358835.7,ENST00000368802.7,ENST00000368805.5,ENST00000413831.1,ENST00000422377.5,ENST00000434009.5,ENST00000435970.5,ENST00000460981.1,ENST00000462119.5,ENST00000467500.1,ENST00000470871.1,ENST00000492520.1,ENST00000494858.1,ENST00000619481.1	protein_coding,protein_coding,protein_coding,nonsense_mediated_decay,nonsense_mediated_decay,nonsense_mediated_decay,protein_coding,retained_intron,processed_transcript,retained_intron,retained_intron,retained_intron,retained_intron,protein_coding	1901	1308	1596	1084	998	1359
TENM1	ENSG00000009694.13	protein_coding	10178	1.28002	1.21597	2.01102	0.604652	0.54541	NA	0.111922	0.799432	1.7606	teneurin transmembrane protein 1 [Source:HGNC Symbol;Acc:HGNC:8117]	TENM1-201,TENM1-202,TENM1-203	ENST00000371130.7,ENST00000422452.2,ENST00000461429.1	protein_coding,protein_coding,processed_transcript	2	0	0	0	0	0
PAX7	ENSG00000009709.11	protein_coding	5081	0	NA	NA	NA	NA	NA	NA	0	0	paired box 7 [Source:HGNC Symbol;Acc:HGNC:8621]	PAX7-201,PAX7-202,PAX7-203	ENST00000375375.7,ENST00000400661.3,ENST00000420770.6	protein_coding,protein_coding,protein_coding	0	0	2	0	0	0
MASP2	ENSG00000009724.16	protein_coding	10747	1.66559	0.886007	1.82835	0.484594	0.627965	NA	0.0963191	1.19915	2.13204	mannan binding lectin serine peptidase 2 [Source:HGNC Symbol;Acc:HGNC:6902]	MASP2-201,MASP2-202,MASP2-203,MASP2-204	ENST00000400897.7,ENST00000400898.3,ENST00000478645.1,ENST00000480221.1	protein_coding,protein_coding,retained_intron,retained_intron	11	13	13	23	23	41
IYD	ENSG00000009765.14	protein_coding	389434	0.156785	-1.19208	4.08047	-0.292143	0.770177	NA	-0.0289025	0.31357	0	iodotyrosine deiodinase [Source:HGNC Symbol;Acc:HGNC:21071]	IYD-201,IYD-202,IYD-203,IYD-204,IYD-205,IYD-206,IYD-207,IYD-208,IYD-209	ENST00000229447.9,ENST00000344419.7,ENST00000367335.7,ENST00000392255.7,ENST00000392256.6,ENST00000422583.2,ENST00000425615.3,ENST00000500320.7,ENST00000546121.1	protein_coding,protein_coding,nonsense_mediated_decay,protein_coding,protein_coding,nonsense_mediated_decay,protein_coding,protein_coding,retained_intron	0	0	0	0	0	0
FAM76A	ENSG00000009780.15	protein_coding	199870	168.177	-0.590209	0.174603	-3.3803	0.000724075	0.00260637	-0.549752	202.058	134.296	family with sequence similarity 76 member A [Source:HGNC Symbol;Acc:HGNC:28530]	FAM76A-201,FAM76A-202,FAM76A-203,FAM76A-204,FAM76A-205,FAM76A-206,FAM76A-207	ENST00000010299.10,ENST00000234549.11,ENST00000373949.5,ENST00000373954.10,ENST00000419687.6,ENST00000446647.1,ENST00000530324.5	protein_coding,protein_coding,protein_coding,protein_coding,protein_coding,protein_coding,protein_coding	227	170	186	85	92	123
TRAF3IP3	ENSG00000009790.14	protein_coding	80342	0.315605	1.66657	4.035	0.413028	0.679586	NA	0.0410545	0	0.631211	TRAF3 interacting protein 3 [Source:HGNC Symbol;Acc:HGNC:30766]	TRAF3IP3-201,TRAF3IP3-202,TRAF3IP3-203,TRAF3IP3-204,TRAF3IP3-205,TRAF3IP3-206,TRAF3IP3-207,TRAF3IP3-208,TRAF3IP3-209,TRAF3IP3-210,TRAF3IP3-211,TRAF3IP3-212,TRAF3IP3-213,TRAF3IP3-214,TRAF3IP3-215,TRAF3IP3-216	ENST00000367023.5,ENST00000367024.5,ENST00000367025.7,ENST00000367026.7,ENST00000400959.7,ENST00000460314.1,ENST00000467830.1,ENST00000468672.5,ENST00000471368.1,ENST00000474496.5,ENST00000476050.5,ENST00000477431.1,ENST00000478359.5,ENST00000479796.5,ENST00000487271.5,ENST00000488702.1	protein_coding,protein_coding,protein_coding,protein_coding,protein_coding,retained_intron,processed_transcript,processed_transcript,nonsense_mediated_decay,retained_intron,retained_intron,protein_coding,nonsense_mediated_decay,protein_coding,protein_coding,processed_transcript	0	0	0	0	0	0
POMT2	ENSG00000009830.11	protein_coding	29954	554.992	0.13867	0.0978136	1.4177	0.156279	0.281556	0.135537	528.339	581.645	protein O-mannosyltransferase 2 [Source:HGNC Symbol;Acc:HGNC:19743]	POMT2-201,POMT2-202,POMT2-203,POMT2-204,POMT2-205,POMT2-206,POMT2-207,POMT2-208,POMT2-209,POMT2-210,POMT2-211,POMT2-212,POMT2-213,POMT2-214,POMT2-215,POMT2-216,POMT2-217,POMT2-218,POMT2-219,POMT2-220,POMT2-221,POMT2-222,POMT2-223	ENST00000261534.8,ENST00000452340.7,ENST00000553863.5,ENST00000553880.5,ENST00000554564.1,ENST00000554767.5,ENST00000554884.5,ENST00000554948.1,ENST00000555134.1,ENST00000555675.5,ENST00000555710.1,ENST00000555788.5,ENST00000556171.1,ENST00000556326.5,ENST00000556394.1,ENST00000556404.1,ENST00000556446.1,ENST00000556851.1,ENST00000556880.5,ENST00000557289.1,ENST00000557525.1,ENST00000557675.5,ENS…	protein_coding,retained_intron,processed_transcript,retained_intron,retained_intron,retained_intron,processed_transcript,protein_coding,retained_intron,retained_intron,nonsense_mediated_decay,processed_transcript,protein_coding,nonsense_mediated_decay,protein_coding,retained_intron,retained_intron,retained_intron,processed_transcript,nonsense_mediated_decay,retained_intron,processed_transcript,no…	1109	909	1016	982	960	1349
VTA1	ENSG00000009844.15	protein_coding	51534	4038.56	0.00038662	0.0642814	0.00601449	0.995201	0.997306	0.000382772	4037.69	4039.43	vesicle trafficking 1 [Source:HGNC Symbol;Acc:HGNC:20954]	VTA1-201,VTA1-202,VTA1-203,VTA1-204,VTA1-205	ENST00000367621.1,ENST00000367630.8,ENST00000452973.6,ENST00000491881.1,ENST00000620996.4	protein_coding,protein_coding,protein_coding,processed_transcript,protein_coding	2243	2042	1974	1887	1972	2658
MLXIPL	ENSG00000009950.15	protein_coding	51085	196.737	0.173204	0.192919	0.897808	0.369288	0.538014	0.158896	184.813	208.661	MLX interacting protein like [Source:HGNC Symbol;Acc:HGNC:12744]	MLXIPL-201,MLXIPL-202,MLXIPL-203,MLXIPL-204,MLXIPL-205,MLXIPL-206,MLXIPL-207,MLXIPL-208,MLXIPL-209,MLXIPL-210,MLXIPL-211	ENST00000313375.7,ENST00000345114.9,ENST00000354613.5,ENST00000414749.6,ENST00000429400.6,ENST00000434326.5,ENST00000453275.1,ENST00000456640.1,ENST00000467221.1,ENST00000476404.5,ENST00000488212.1	protein_coding,nonsense_mediated_decay,protein_coding,protein_coding,protein_coding,protein_coding,protein_coding,protein_coding,retained_intron,retained_intron,retained_intron	333	336	405	296	275	368
BAZ1B	ENSG00000009954.10	protein_coding	9031	6310.8	-0.408471	0.052215	-7.82287	5.16327e-15	7.30947e-14	-0.405797	7197.88	5423.71	bromodomain adjacent to zinc finger domain 1B [Source:HGNC Symbol;Acc:HGNC:961]	BAZ1B-201,BAZ1B-202,BAZ1B-203	ENST00000339594.8,ENST00000404251.1,ENST00000466844.1	protein_coding,protein_coding,retained_intron	15585	11920	13694	9886	9948	12834
RANBP9	ENSG00000010017.12	protein_coding	10048	2269.9	-0.490483	0.0666443	-7.35971	1.84311e-13	2.28581e-12	-0.485274	2652	1887.79	RAN binding protein 9 [Source:HGNC Symbol;Acc:HGNC:13727]	RANBP9-201,RANBP9-202	ENST00000011619.5,ENST00000469916.1	protein_coding,processed_transcript	2046	1611	1721	1394	1312	1719
ETV7	ENSG00000010030.13	protein_coding	51513	31.9105	0.746673	0.412395	1.81058	0.0702061	0.146881	0.528933	23.8121	40.009	ETS variant 7 [Source:HGNC Symbol;Acc:HGNC:18160]	ETV7-201,ETV7-202,ETV7-203,ETV7-204,ETV7-205,ETV7-206,ETV7-207,ETV7-208	ENST00000339796.9,ENST00000340181.8,ENST00000373737.8,ENST00000373738.4,ENST00000538992.3,ENST00000615781.4,ENST00000620358.4,ENST00000627426.2	protein_coding,protein_coding,protein_coding,protein_coding,protein_coding,protein_coding,protein_coding,protein_coding	0	0	0	0	2	0
SPRTN	ENSG00000010072.15	protein_coding	83932	528.863	-0.111214	0.102582	-1.08414	0.278301	0.438497	-0.108456	549.674	508.052	SprT-like N-terminal domain [Source:HGNC Symbol;Acc:HGNC:25356]	SPRTN-201,SPRTN-202,SPRTN-203,SPRTN-204,SPRTN-205,SPRTN-206	ENST00000008440.9,ENST00000295050.11,ENST00000366644.3,ENST00000391858.8,ENST00000469904.1,ENST00000492437.1	protein_coding,protein_coding,protein_coding,protein_coding,processed_transcript,processed_transcript	845	710	787	609	618	818
METTL13	ENSG00000010165.19	protein_coding	51603	2579.29	-0.128616	0.066937	-1.92144	0.0546761	0.119265	-0.127238	2695.28	2463.31	methyltransferase like 13 [Source:HGNC Symbol;Acc:HGNC:24248]	METTL13-201,METTL13-202,METTL13-203,METTL13-204,METTL13-205,METTL13-206,METTL13-207	ENST00000361735.3,ENST00000362019.7,ENST00000367737.9,ENST00000466643.1,ENST00000476386.1,ENST00000478330.1,ENST00000485629.1	protein_coding,protein_coding,protein_coding,processed_transcript,processed_transcript,processed_transcript,processed_transcript	2811	2478	2419	2525	2540	3219
DYRK4	ENSG00000010219.13	protein_coding	8798	495.322	-0.408346	0.114733	-3.55909	0.000372146	0.00141766	-0.395748	564.828	425.816	dual specificity tyrosine phosphorylation regulated kinase 4 [Source:HGNC Symbol;Acc:HGNC:3095]	DYRK4-201,DYRK4-202,DYRK4-203,DYRK4-204,DYRK4-205,DYRK4-206,DYRK4-207,DYRK4-208,DYRK4-209,DYRK4-210,DYRK4-211,DYRK4-212,DYRK4-213,DYRK4-214,DYRK4-215,DYRK4-216,DYRK4-217	ENST00000010132.6,ENST00000536137.1,ENST00000536157.5,ENST00000536645.1,ENST00000537719.5,ENST00000538520.5,ENST00000539309.5,ENST00000539490.1,ENST00000539701.5,ENST00000540644.1,ENST00000540757.6,ENST00000541024.1,ENST00000542905.1,ENST00000543431.5,ENST00000544050.1,ENST00000544671.1,ENST00000545571.5	protein_coding,retained_intron,retained_intron,processed_transcript,nonsense_mediated_decay,retained_intron,nonsense_mediated_decay,processed_transcript,nonsense_mediated_decay,retained_intron,protein_coding,retained_intron,retained_intron,protein_coding,retained_intron,protein_coding,retained_intron	732	771.91	732	598.86	622	879
ZNF207	ENSG00000010244.18	protein_coding	7756	9085.29	0.0473816	0.0520103	0.911004	0.362293	0.530875	0.0470738	8935.13	9235.46	zinc finger protein 207 [Source:HGNC Symbol;Acc:HGNC:12998]	ZNF207-201,ZNF207-202,ZNF207-203,ZNF207-204,ZNF207-205,ZNF207-206,ZNF207-207,ZNF207-208,ZNF207-209,ZNF207-210,ZNF207-211,ZNF207-212,ZNF207-213,ZNF207-214,ZNF207-215,ZNF207-216,ZNF207-217	ENST00000321233.10,ENST00000342555.10,ENST00000394670.8,ENST00000394673.6,ENST00000394679.9,ENST00000577324.1,ENST00000577908.5,ENST00000578918.1,ENST00000579416.1,ENST00000579634.5,ENST00000579810.2,ENST00000580759.5,ENST00000581531.5,ENST00000582165.1,ENST00000582705.1,ENST00000584416.1,ENST00000584696.1	protein_coding,protein_coding,protein_coding,protein_coding,protein_coding,retained_intron,protein_coding,protein_coding,retained_intron,protein_coding,retained_intron,protein_coding,nonsense_mediated_decay,protein_coding,retained_intron,processed_transcript,retained_intron	7512	6806	7284	6198	6011	8310
UQCRC1	ENSG00000010256.10	protein_coding	7384	3509.56	-0.0450715	0.0739586	-0.609415	0.542249	0.69629	-0.0444835	3565.37	3453.75	ubiquinol-cytochrome c reductase core protein 1 [Source:HGNC Symbol;Acc:HGNC:12585]	UQCRC1-201,UQCRC1-202,UQCRC1-203,UQCRC1-204,UQCRC1-205,UQCRC1-206,UQCRC1-207,UQCRC1-208,UQCRC1-209,UQCRC1-210	ENST00000203407.5,ENST00000412343.5,ENST00000415995.5,ENST00000460105.1,ENST00000463708.1,ENST00000467690.5,ENST00000471189.5,ENST00000472438.5,ENST00000480561.5,ENST00000493806.1	protein_coding,nonsense_mediated_decay,nonsense_mediated_decay,retained_intron,retained_intron,retained_intron,retained_intron,retained_intron,retained_intron,processed_transcript	5902	6142	5579	5037	4754	6353
STARD3NL	ENSG00000010270.13	protein_coding	83930	1488.54	-0.793623	0.0838768	-9.46177	3.02781e-21	6.79627e-20	-0.780345	1887.73	1089.34	STARD3 N-terminal like [Source:HGNC Symbol;Acc:HGNC:19169]	STARD3NL-201,STARD3NL-202,STARD3NL-203,STARD3NL-204,STARD3NL-205,STARD3NL-206,STARD3NL-207	ENST00000009041.11,ENST00000396013.5,ENST00000429075.1,ENST00000434197.5,ENST00000440144.5,ENST00000453225.5,ENST00000471550.1	protein_coding,protein_coding,protein_coding,protein_coding,protein_coding,protein_coding,retained_intron	1097	1043	886	517	520	736
CD9	ENSG00000010278.13	protein_coding	928	9783.22	-0.124935	0.0596461	-2.0946	0.0362065	0.0841271	-0.12387	10207.2	9359.26	CD9 molecule [Source:HGNC Symbol;Acc:HGNC:1709]	CD9-201,CD9-202,CD9-203,CD9-204,CD9-205,CD9-206,CD9-207,CD9-208,CD9-209,CD9-210,CD9-211,CD9-212,CD9-213,CD9-214,CD9-215,CD9-216	ENST00000009180.9,ENST00000382515.7,ENST00000382518.6,ENST00000382519.9,ENST00000481267.6,ENST00000536586.6,ENST00000538418.1,ENST00000538834.6,ENST00000540891.1,ENST00000543916.5,ENST00000546073.6,ENST00000610354.4,ENST00000642746.1,ENST00000645368.1,ENST00000645565.1,ENST00000646407.1	protein_coding,protein_coding,protein_coding,protein_coding,processed_transcript,protein_coding,retained_intron,protein_coding,processed_transcript,retained_intron,retained_intron,protein_coding,protein_coding,retained_intron,protein_coding,protein_coding	9018	8612	8087	3579	3316	4729
HHATL	ENSG00000010282.14	protein_coding	57467	0	NA	NA	NA	NA	NA	NA	0	0	hedgehog acyltransferase like [Source:HGNC Symbol;Acc:HGNC:13242]	HHATL-201,HHATL-202,HHATL-203,HHATL-204,HHATL-205,HHATL-206,HHATL-207,HHATL-208,HHATL-209,HHATL-210,HHATL-211,HHATL-212	ENST00000310417.9,ENST00000416756.5,ENST00000417472.5,ENST00000426666.5,ENST00000441594.5,ENST00000442469.1,ENST00000455195.5,ENST00000457462.5,ENST00000466007.1,ENST00000480939.1,ENST00000490003.5,ENST00000497000.1	protein_coding,protein_coding,protein_coding,protein_coding,protein_coding,protein_coding,protein_coding,protein_coding,retained_intron,retained_intron,retained_intron,retained_intron	0	0	0	1	0	0
NCAPD2	ENSG00000010292.12	protein_coding	9918	31457.4	-0.0259023	0.047612	-0.544029	0.586421	0.732845	-0.0257612	31739.4	31175.4	non-SMC condensin I complex subunit D2 [Source:HGNC Symbol;Acc:HGNC:24305]	NCAPD2-201,NCAPD2-202,NCAPD2-203,NCAPD2-204,NCAPD2-205,NCAPD2-206,NCAPD2-207,NCAPD2-208,NCAPD2-209,NCAPD2-210,NCAPD2-211,NCAPD2-212,NCAPD2-213	ENST00000315579.9,ENST00000382457.8,ENST00000535804.1,ENST00000536090.1,ENST00000536538.1,ENST00000538600.1,ENST00000539084.5,ENST00000539714.5,ENST00000539885.1,ENST00000541399.1,ENST00000542472.1,ENST00000542492.1,ENST00000545732.1	protein_coding,protein_coding,processed_transcript,processed_transcript,processed_transcript,processed_transcript,nonsense_mediated_decay,protein_coding,processed_transcript,processed_transcript,processed_transcript,processed_transcript,retained_intron	22743	17754	21041	19833	18970	23538
IFFO1	ENSG00000010295.19	protein_coding	25900	14.7681	-0.535035	0.564625	-0.947593	0.343337	0.51131	-0.302091	17.551	11.9852	intermediate filament family orphan 1 [Source:HGNC Symbol;Acc:HGNC:24970]	IFFO1-201,IFFO1-202,IFFO1-203,IFFO1-204,IFFO1-205,IFFO1-206,IFFO1-207,IFFO1-208,IFFO1-209,IFFO1-210,IFFO1-211,IFFO1-212	ENST00000336604.8,ENST00000356896.8,ENST00000396830.2,ENST00000396840.6,ENST00000436152.6,ENST00000465801.5,ENST00000471408.5,ENST00000472558.6,ENST00000487279.6,ENST00000488007.5,ENST00000615885.4,ENST00000619571.4	protein_coding,protein_coding,retained_intron,protein_coding,protein_coding,protein_coding,retained_intron,retained_intron,nonsense_mediated_decay,retained_intron,protein_coding,protein_coding	3	2	8	5	4	3
GIPR	ENSG00000010310.8	protein_coding	2696	9.61084	0.400536	0.698983	0.573026	0.566627	0.716169	0.184177	8.20667	11.015	gastric inhibitory polypeptide receptor [Source:HGNC Symbol;Acc:HGNC:4271]	GIPR-201,GIPR-202,GIPR-203,GIPR-204,GIPR-205,GIPR-206,GIPR-207,GIPR-208	ENST00000263281.7,ENST00000304207.12,ENST00000585889.1,ENST00000588816.1,ENST00000590918.5,ENST00000591224.1,ENST00000591322.1,ENST00000593127.1	protein_coding,protein_coding,nonsense_mediated_decay,retained_intron,protein_coding,retained_intron,protein_coding,processed_transcript	99	83	110	40	27	41
PHF7	ENSG00000010318.20	protein_coding	51533	52.7251	-1.20517	0.325117	-3.7069	0.000209812	0.000840101	-0.960741	73.7613	31.6889	PHD finger protein 7 [Source:HGNC Symbol;Acc:HGNC:18458]	PHF7-201,PHF7-202,PHF7-203,PHF7-204,PHF7-205,PHF7-206,PHF7-207,PHF7-208,PHF7-209,PHF7-210,PHF7-211	ENST00000327906.7,ENST00000347025.6,ENST00000459935.1,ENST00000461861.5,ENST00000465863.1,ENST00000472337.5,ENST00000473145.5,ENST00000482327.5,ENST00000498509.2,ENST00000614886.4,ENST00000615126.1	protein_coding,protein_coding,retained_intron,protein_coding,protein_coding,processed_transcript,retained_intron,processed_transcript,retained_intron,protein_coding,protein_coding	190	138	135	223	158	218
SEMA3G	ENSG00000010319.6	protein_coding	56920	18.0561	0.492296	0.525246	0.937267	0.348621	0.516613	0.295748	15.1049	21.0073	semaphorin 3G [Source:HGNC Symbol;Acc:HGNC:30400]	SEMA3G-201,SEMA3G-202,SEMA3G-203	ENST00000231721.6,ENST00000465657.1,ENST00000475739.1	protein_coding,nonsense_mediated_decay,protein_coding	29	36	36	12	10	15
NISCH	ENSG00000010322.15	protein_coding	11188	984.596	0.343249	0.0824895	4.16112	3.16689e-05	0.000145866	0.337696	867.937	1101.26	nischarin [Source:HGNC Symbol;Acc:HGNC:18006]	NISCH-201,NISCH-202,NISCH-203,NISCH-204,NISCH-205,NISCH-206,NISCH-207,NISCH-208,NISCH-209,NISCH-210,NISCH-211,NISCH-212,NISCH-213,NISCH-214	ENST00000345716.8,ENST00000420808.2,ENST00000460759.1,ENST00000464280.5,ENST00000467594.1,ENST00000474188.1,ENST00000479054.5,ENST00000481211.1,ENST00000485765.5,ENST00000488157.5,ENST00000488243.1,ENST00000488380.5,ENST00000489895.5,ENST00000490425.1	protein_coding,protein_coding,retained_intron,processed_transcript,retained_intron,retained_intron,protein_coding,retained_intron,retained_intron,processed_transcript,processed_transcript,protein_coding,retained_intron,processed_transcript	1850	1677	2006	1725	1840	2191
STAB1	ENSG00000010327.10	protein_coding	23166	0.714424	-1.80538	2.70338	-0.667823	0.504247	NA	-0.0981827	1.16907	0.259779	stabilin 1 [Source:HGNC Symbol;Acc:HGNC:18628]	STAB1-201,STAB1-202,STAB1-203,STAB1-204,STAB1-205,STAB1-206,STAB1-207,STAB1-208,STAB1-209	ENST00000321725.10,ENST00000461325.1,ENST00000462681.1,ENST00000462741.5,ENST00000469989.1,ENST00000479355.1,ENST00000481607.1,ENST00000481626.5,ENST00000484850.1	protein_coding,retained_intron,retained_intron,retained_intron,protein_coding,retained_intron,retained_intron,retained_intron,retained_intron	1	1	2	1	0	0
FUZ	ENSG00000010361.13	protein_coding	80199	6.22287	-0.372695	0.884029	-0.421587	0.673327	0.800632	-0.128761	7.07364	5.37209	fuzzy planar cell polarity protein [Source:HGNC Symbol;Acc:HGNC:26219]	FUZ-201,FUZ-202,FUZ-203,FUZ-204,FUZ-205,FUZ-206,FUZ-207,FUZ-208,FUZ-209,FUZ-210,FUZ-211,FUZ-212,FUZ-213,FUZ-214,FUZ-215,FUZ-216,FUZ-217,FUZ-218	ENST00000313777.8,ENST00000377092.8,ENST00000525130.5,ENST00000525370.5,ENST00000525800.5,ENST00000526435.1,ENST00000526575.1,ENST00000527111.2,ENST00000527585.5,ENST00000527973.1,ENST00000528043.5,ENST00000528094.5,ENST00000529302.1,ENST00000529634.2,ENST00000531017.5,ENST00000533418.5,ENST00000534008.5,ENST00000534138.1	protein_coding,nonsense_mediated_decay,nonsense_mediated_decay,nonsense_mediated_decay,nonsense_mediated_decay,nonsense_mediated_decay,protein_coding,nonsense_mediated_decay,nonsense_mediated_decay,processed_transcript,nonsense_mediated_decay,protein_coding,protein_coding,protein_coding,retained_intron,protein_coding,processed_transcript,retained_intron	606	583	534	484	476	680
SLC6A13	ENSG00000010379.15	protein_coding	6540	7.58283	1.86521	0.881462	2.11604	0.0343412	0.0806501	0.652269	3.27476	11.8909	solute carrier family 6 member 13 [Source:HGNC Symbol;Acc:HGNC:11046]	SLC6A13-201,SLC6A13-202,SLC6A13-203,SLC6A13-204,SLC6A13-205,SLC6A13-206,SLC6A13-207,SLC6A13-208,SLC6A13-209,SLC6A13-210,SLC6A13-211,SLC6A13-212	ENST00000343164.8,ENST00000436453.1,ENST00000445055.6,ENST00000534887.1,ENST00000536842.5,ENST00000539260.1,ENST00000539668.1,ENST00000542272.5,ENST00000542379.1,ENST00000542947.1,ENST00000543722.1,ENST00000546319.5	protein_coding,protein_coding,protein_coding,retained_intron,retained_intron,nonsense_mediated_decay,processed_transcript,nonsense_mediated_decay,processed_transcript,retained_intron,retained_intron,protein_coding	8	13	8	9	10	5
IDS	ENSG00000010404.17	protein_coding	3423	3686.16	-0.701338	0.056742	-12.3601	4.29524e-35	2.00181e-33	-0.695923	4564.38	2807.93	iduronate 2-sulfatase [Source:HGNC Symbol;Acc:HGNC:5389]	IDS-201,IDS-202,IDS-203,IDS-204,IDS-205,IDS-206,IDS-207,IDS-208	ENST00000340855.10,ENST00000370441.8,ENST00000428056.6,ENST00000464251.5,ENST00000466019.1,ENST00000466323.5,ENST00000490775.5,ENST00000521702.1	protein_coding,protein_coding,protein_coding,nonsense_mediated_decay,processed_transcript,nonsense_mediated_decay,processed_transcript,protein_coding	3253.7	2443.84	2822.71	1972.23	1797.01	2516.86
PRSS3	ENSG00000010438.16	protein_coding	5646	0	NA	NA	NA	NA	NA	NA	0	0	serine protease 3 [Source:HGNC Symbol;Acc:HGNC:9486]	PRSS3-201,PRSS3-202,PRSS3-203,PRSS3-204,PRSS3-205,PRSS3-206,PRSS3-207,PRSS3-208	ENST00000342836.8,ENST00000361005.9,ENST00000379405.3,ENST00000429677.7,ENST00000457896.5,ENST00000468152.2,ENST00000477653.2,ENST00000495682.1	protein_coding,protein_coding,protein_coding,protein_coding,protein_coding,processed_transcript,processed_transcript,processed_transcript	1	3	0	1	1	0
ZNF200	ENSG00000010539.11	protein_coding	7752	424.026	-0.0726532	0.116758	-0.622255	0.533774	0.689607	-0.0703338	434.488	413.565	zinc finger protein 200 [Source:HGNC Symbol;Acc:HGNC:12993]	ZNF200-201,ZNF200-202,ZNF200-203,ZNF200-204,ZNF200-205,ZNF200-206,ZNF200-207,ZNF200-208,ZNF200-209,ZNF200-210	ENST00000396868.7,ENST00000396870.8,ENST00000396871.8,ENST00000414144.6,ENST00000431561.7,ENST00000575285.1,ENST00000575617.1,ENST00000575630.1,ENST00000575948.1,ENST00000577015.1	protein_coding,protein_coding,protein_coding,protein_coding,protein_coding,retained_intron,protein_coding,retained_intron,protein_coding,retained_intron	484	472	485	401	470	619
CD4	ENSG00000010610.9	protein_coding	920	0.314588	-0.2303	3.99036	-0.0577141	0.953976	NA	-0.00583209	0.31357	0.315605	CD4 molecule [Source:HGNC Symbol;Acc:HGNC:1678]	CD4-201,CD4-202,CD4-203,CD4-204,CD4-205,CD4-206,CD4-207,CD4-208,CD4-209,CD4-210,CD4-211,CD4-212	ENST00000011653.8,ENST00000437800.6,ENST00000535466.5,ENST00000535707.5,ENST00000536563.1,ENST00000536590.1,ENST00000536610.5,ENST00000538827.5,ENST00000539492.1,ENST00000541982.5,ENST00000543755.1,ENST00000544344.5	protein_coding,retained_intron,processed_transcript,processed_transcript,processed_transcript,processed_transcript,processed_transcript,processed_transcript,protein_coding,protein_coding,retained_intron,retained_intron	2	2	3	0	0	3
LRRC23	ENSG00000010626.14	protein_coding	10233	75.3935	1.10856	0.27855	3.97976	6.89848e-05	0.000301362	0.933557	47.7695	103.017	leucine rich repeat containing 23 [Source:HGNC Symbol;Acc:HGNC:19138]	LRRC23-201,LRRC23-202,LRRC23-203,LRRC23-204,LRRC23-205,LRRC23-206,LRRC23-207,LRRC23-208,LRRC23-209,LRRC23-210,LRRC23-211,LRRC23-212,LRRC23-213,LRRC23-214,LRRC23-215	ENST00000007969.12,ENST00000323702.9,ENST00000415834.5,ENST00000428946.5,ENST00000429740.1,ENST00000431207.5,ENST00000433346.5,ENST00000436789.5,ENST00000443597.6,ENST00000449039.5,ENST00000451681.5,ENST00000457146.5,ENST00000472633.1,ENST00000486401.1,ENST00000622489.4	protein_coding,protein_coding,protein_coding,nonsense_mediated_decay,protein_coding,nonsense_mediated_decay,protein_coding,protein_coding,protein_coding,processed_transcript,nonsense_mediated_decay,processed_transcript,processed_transcript,retained_intron,protein_coding	184.67	186.97	170.98	186.07	160.88	202.74
BTK	ENSG00000010671.15	protein_coding	695	1.24584	-0.413614	2.02314	-0.204442	0.838008	NA	-0.0383892	1.45256	1.03912	Bruton tyrosine kinase [Source:HGNC Symbol;Acc:HGNC:1133]	BTK-201,BTK-202,BTK-203,BTK-204,BTK-205,BTK-206,BTK-207,BTK-208,BTK-209,BTK-210	ENST00000308731.7,ENST00000372880.5,ENST00000464006.1,ENST00000464567.1,ENST00000470069.1,ENST00000470329.1,ENST00000478995.1,ENST00000488970.1,ENST00000618050.4,ENST00000621635.4	protein_coding,protein_coding,processed_transcript,processed_transcript,processed_transcript,retained_intron,retained_intron,processed_transcript,protein_coding,protein_coding	0	2	0	0	0	0
HFE	ENSG00000010704.18	protein_coding	3077	239.283	0.748984	0.144687	5.17657	2.26008e-07	1.42289e-06	0.712927	178.459	300.107	homeostatic iron regulator [Source:HGNC Symbol;Acc:HGNC:4886]	HFE-201,HFE-202,HFE-203,HFE-204,HFE-205,HFE-206,HFE-207,HFE-208,HFE-209,HFE-210,HFE-211,HFE-212,HFE-213,HFE-214	ENST00000309234.10,ENST00000317896.11,ENST00000336625.12,ENST00000349999.8,ENST00000352392.8,ENST00000353147.9,ENST00000357618.9,ENST00000397022.7,ENST00000461397.5,ENST00000470149.5,ENST00000483782.1,ENST00000485729.1,ENST00000486147.1,ENST00000488199.5	protein_coding,protein_coding,protein_coding,protein_coding,protein_coding,protein_coding,protein_coding,protein_coding,protein_coding,protein_coding,retained_intron,protein_coding,retained_intron,protein_coding	1296	1207	1272	885	881	1108
SCMH1	ENSG00000010803.16	protein_coding	22955	949.333	-0.398648	0.088692	-4.49475	6.96528e-06	3.56106e-05	-0.391215	1079.69	818.972	Scm polycomb group protein homolog 1 [Source:HGNC Symbol;Acc:HGNC:19003]	SCMH1-201,SCMH1-202,SCMH1-203,SCMH1-204,SCMH1-205,SCMH1-206,SCMH1-207,SCMH1-208,SCMH1-209,SCMH1-210,SCMH1-211,SCMH1-212,SCMH1-213,SCMH1-214,SCMH1-215,SCMH1-216,SCMH1-217	ENST00000326197.11,ENST00000337495.9,ENST00000361191.9,ENST00000361705.7,ENST00000372595.5,ENST00000372596.5,ENST00000372597.5,ENST00000397171.6,ENST00000397174.6,ENST00000402904.6,ENST00000456518.3,ENST00000460215.5,ENST00000472037.5,ENST00000482530.1,ENST00000488592.1,ENST00000489421.1,ENST00000498793.5	protein_coding,protein_coding,protein_coding,protein_coding,protein_coding,protein_coding,protein_coding,protein_coding,protein_coding,protein_coding,protein_coding,processed_transcript,protein_coding,processed_transcript,retained_intron,processed_transcript,processed_transcript	1077	833	1000	883	827	1126
FYN	ENSG00000010810.17	protein_coding	2534	552.281	-0.744448	0.109835	-6.77789	1.21947e-11	1.27943e-10	-0.723367	692.082	412.479	FYN proto-oncogene, Src family tyrosine kinase [Source:HGNC Symbol;Acc:HGNC:4037]	FYN-201,FYN-202,FYN-203,FYN-204,FYN-205,FYN-206,FYN-207,FYN-208,FYN-209,FYN-210,FYN-211,FYN-212,FYN-213,FYN-214,FYN-215,FYN-216,FYN-217,FYN-218,FYN-219,FYN-220,FYN-221,FYN-222,FYN-223,FYN-224,FYN-225,FYN-226,FYN-227,FYN-228,FYN-229	ENST00000229471.8,ENST00000354650.7,ENST00000368667.6,ENST00000368678.8,ENST00000368682.7,ENST00000462598.7,ENST00000462856.6,ENST00000467899.5,ENST00000467921.6,ENST00000471959.2,ENST00000476769.6,ENST00000484067.6,ENST00000487824.2,ENST00000491885.6,ENST00000495927.5,ENST00000495935.1,ENST00000496864.6,ENST00000517419.5,ENST00000518295.5,ENST00000518630.5,ENST00000520518.5,ENST00000521062.5,ENS…	protein_coding,protein_coding,protein_coding,protein_coding,protein_coding,protein_coding,protein_coding,retained_intron,retained_intron,retained_intron,processed_transcript,protein_coding,protein_coding,processed_transcript,retained_intron,retained_intron,retained_intron,protein_coding,protein_coding,protein_coding,protein_coding,protein_coding,retained_intron,protein_coding,retained_intron,prot…	69	61	52	59	41	56
HIVEP2	ENSG00000010818.9	protein_coding	3097	1803.03	0.507473	0.074156	6.84332	7.73785e-12	8.30026e-11	0.500817	1488.2	2117.87	human immunodeficiency virus type I enhancer binding protein 2 [Source:HGNC Symbol;Acc:HGNC:4921]	HIVEP2-201,HIVEP2-202,HIVEP2-203,HIVEP2-204,HIVEP2-205	ENST00000012134.7,ENST00000367603.7,ENST00000367604.6,ENST00000421237.1,ENST00000474532.1	protein_coding,protein_coding,protein_coding,processed_transcript,processed_transcript	69	40	53	164	148	231
FMO1	ENSG00000010932.16	protein_coding	2326	0	NA	NA	NA	NA	NA	NA	0	0	flavin containing monooxygenase 1 [Source:HGNC Symbol;Acc:HGNC:3769]	FMO1-201,FMO1-202,FMO1-203,FMO1-204,FMO1-205,FMO1-206,FMO1-207,FMO1-208	ENST00000354841.4,ENST00000367750.7,ENST00000402921.6,ENST00000459868.1,ENST00000469112.5,ENST00000469711.1,ENST00000472893.1,ENST00000617670.5	protein_coding,protein_coding,protein_coding,processed_transcript,nonsense_mediated_decay,processed_transcript,processed_transcript,protein_coding	0	0	0	0	0	1
ELOA	ENSG00000011007.12	protein_coding	6924	2388.02	-0.127969	0.0727501	-1.75902	0.0785734	0.161562	-0.126353	2494.49	2281.55	elongin A [Source:HGNC Symbol;Acc:HGNC:11620]	ELOA-201,ELOA-202,ELOA-203,ELOA-204	ENST00000418390.6,ENST00000487554.1,ENST00000609199.1,ENST00000613537.4	protein_coding,processed_transcript,protein_coding,protein_coding	3140	2605	2968	2813	2670	3529
LYPLA2	ENSG00000011009.10	protein_coding	11313	3398.88	0.452815	0.0685773	6.60298	4.02966e-11	4.05024e-10	0.447726	2870.14	3927.61	lysophospholipase II [Source:HGNC Symbol;Acc:HGNC:6738]	LYPLA2-201,LYPLA2-202,LYPLA2-203,LYPLA2-204,LYPLA2-205,LYPLA2-206,LYPLA2-207,LYPLA2-208,LYPLA2-209,LYPLA2-210	ENST00000374501.1,ENST00000374502.7,ENST00000374503.7,ENST00000374505.6,ENST00000374514.7,ENST00000420982.5,ENST00000421070.1,ENST00000472213.1,ENST00000492577.1,ENST00000495365.5	protein_coding,protein_coding,protein_coding,protein_coding,protein_coding,protein_coding,protein_coding,processed_transcript,processed_transcript,processed_transcript	1594	1566	1446	1630	1602	2101
CLCN6	ENSG00000011021.22	protein_coding	1185	711.902	0.182997	0.116532	1.57036	0.116332	0.222272	0.17718	666.383	757.422	chloride voltage-gated channel 6 [Source:HGNC Symbol;Acc:HGNC:2024]	CLCN6-201,CLCN6-202,CLCN6-203,CLCN6-204,CLCN6-205,CLCN6-206,CLCN6-207,CLCN6-208,CLCN6-209,CLCN6-210	ENST00000312413.10,ENST00000346436.10,ENST00000376490.7,ENST00000376491.7,ENST00000376492.3,ENST00000376496.4,ENST00000376497.7,ENST00000400892.3,ENST00000446542.5,ENST00000494028.1	protein_coding,protein_coding,processed_transcript,processed_transcript,processed_transcript,protein_coding,processed_transcript,nonsense_mediated_decay,retained_intron,processed_transcript	625	459	653	617	602.11	724
MRC2	ENSG00000011028.13	protein_coding	9902	2.47839	1.31581	1.48061	0.888696	0.374167	0.543154	0.209505	1.42248	3.53429	mannose receptor C type 2 [Source:HGNC Symbol;Acc:HGNC:16875]	MRC2-201,MRC2-202,MRC2-203,MRC2-204,MRC2-205,MRC2-206,MRC2-207	ENST00000303375.9,ENST00000446119.2,ENST00000579432.1,ENST00000580916.1,ENST00000583597.5,ENST00000584265.1,ENST00000584682.1	protein_coding,protein_coding,protein_coding,processed_transcript,retained_intron,retained_intron,nonsense_mediated_decay	1537	1335	1534	1239	1027	1370
NME1-NME2	ENSG00000011052.21	protein_coding	654364	347.593	-0.499999	0.168832	-2.96152	0.00306126	0.00958539	-0.467815	408.019	287.167	NME1-NME2 readthrough [Source:HGNC Symbol;Acc:HGNC:33531]	NME1-NME2-201,NME1-NME2-202,NME1-NME2-203	ENST00000376392.10,ENST00000393193.6,ENST00000555572.1	protein_coding,protein_coding,protein_coding	564.12	741.49	623.48	365.02	232.65	421.08
SLC6A7	ENSG00000011083.8	protein_coding	6534	0.941178	-3.46548	2.40982	-1.43807	0.150415	NA	-0.212491	1.88236	0	solute carrier family 6 member 7 [Source:HGNC Symbol;Acc:HGNC:11054]	SLC6A7-201,SLC6A7-202,SLC6A7-203	ENST00000230671.6,ENST00000513403.1,ENST00000524041.1	protein_coding,retained_intron,protein_coding	0	0	0	0	0	0
TSPAN9	ENSG00000011105.13	protein_coding	10867	3593.57	0.746614	0.063246	11.8049	3.68169e-32	1.49548e-30	0.739463	2684.53	4502.61	tetraspanin 9 [Source:HGNC Symbol;Acc:HGNC:21640]	TSPAN9-201,TSPAN9-202,TSPAN9-203,TSPAN9-204,TSPAN9-205,TSPAN9-206,TSPAN9-207,TSPAN9-208,TSPAN9-209	ENST00000011898.9,ENST00000407263.2,ENST00000431374.6,ENST00000444315.6,ENST00000492305.1,ENST00000537971.5,ENST00000539631.1,ENST00000640568.1,ENST00000649909.1	protein_coding,protein_coding,processed_transcript,nonsense_mediated_decay,processed_transcript,protein_coding,retained_intron,protein_coding,protein_coding	1570	1445	1483	1376	1281	1672
BTBD7	ENSG00000011114.14	protein_coding	55727	1363.02	-0.176354	0.0865347	-2.03795	0.0415548	0.0946662	-0.173219	1445.3	1280.74	BTB domain containing 7 [Source:HGNC Symbol;Acc:HGNC:18269]	BTBD7-201,BTBD7-202,BTBD7-203,BTBD7-204,BTBD7-205,BTBD7-206,BTBD7-207,BTBD7-208	ENST00000298896.7,ENST00000334746.9,ENST00000355125.3,ENST00000553975.1,ENST00000554565.5,ENST00000554644.1,ENST00000554968.1,ENST00000555525.1	protein_coding,protein_coding,nonsense_mediated_decay,protein_coding,protein_coding,retained_intron,protein_coding,protein_coding	1618	1238	1398	1263	1221	1588
APBA3	ENSG00000011132.11	protein_coding	9546	312.363	-0.157736	0.14118	-1.11727	0.263878	0.421624	-0.150489	329.16	295.565	amyloid beta precursor protein binding family A member 3 [Source:HGNC Symbol;Acc:HGNC:580]	APBA3-201,APBA3-202,APBA3-203,APBA3-204,APBA3-205,APBA3-206,APBA3-207,APBA3-208	ENST00000316757.3,ENST00000586991.1,ENST00000588984.5,ENST00000589934.1,ENST00000590064.1,ENST00000590238.1,ENST00000591678.1,ENST00000592826.1	protein_coding,retained_intron,retained_intron,retained_intron,retained_intron,retained_intron,retained_intron,retained_intron	509	527	590	649	604	767
MKS1	ENSG00000011143.16	protein_coding	54903	267.62	-0.327875	0.141981	-2.30929	0.0209272	0.0527424	-0.31264	298.198	237.041	Meckel syndrome, type 1 [Source:HGNC Symbol;Acc:HGNC:7121]	MKS1-201,MKS1-202,MKS1-203,MKS1-204,MKS1-205,MKS1-206,MKS1-207,MKS1-208,MKS1-209,MKS1-210,MKS1-211,MKS1-212,MKS1-213	ENST00000313863.10,ENST00000393119.6,ENST00000393120.6,ENST00000537529.6,ENST00000577315.5,ENST00000577824.5,ENST00000578789.1,ENST00000579358.1,ENST00000580127.5,ENST00000581180.1,ENST00000581761.5,ENST00000583577.1,ENST00000585134.1	protein_coding,protein_coding,nonsense_mediated_decay,protein_coding,protein_coding,protein_coding,nonsense_mediated_decay,retained_intron,nonsense_mediated_decay,retained_intron,nonsense_mediated_decay,retained_intron,protein_coding	591	582	537	406	379	543
ABHD5	ENSG00000011198.9	protein_coding	51099	778.089	-0.402581	0.0849614	-4.7384	2.15417e-06	1.18775e-05	-0.395678	886.024	670.154	abhydrolase domain containing 5 [Source:HGNC Symbol;Acc:HGNC:21396]	ABHD5-201,ABHD5-202,ABHD5-203,ABHD5-204,ABHD5-205,ABHD5-206,ABHD5-207,ABHD5-208,ABHD5-209,ABHD5-210,ABHD5-211,ABHD5-212,ABHD5-213,ABHD5-214,ABHD5-215,ABHD5-216	ENST00000013894.3,ENST00000413300.2,ENST00000454293.2,ENST00000456453.5,ENST00000458276.7,ENST00000463153.2,ENST00000486764.1,ENST00000642351.1,ENST00000643140.1,ENST00000643477.1,ENST00000643500.1,ENST00000643520.1,ENST00000644371.1,ENST00000646378.1,ENST00000646799.1,ENST00000649763.1	nonsense_mediated_decay,protein_coding,protein_coding,protein_coding,protein_coding,protein_coding,retained_intron,protein_coding,nonsense_mediated_decay,nonsense_mediated_decay,nonsense_mediated_decay,processed_transcript,protein_coding,nonsense_mediated_decay,nonsense_mediated_decay,nonsense_mediated_decay	548	405	430	345	375	504
ANOS1	ENSG00000011201.11	protein_coding	3730	0	NA	NA	NA	NA	NA	NA	0	0	anosmin 1 [Source:HGNC Symbol;Acc:HGNC:6211]	ANOS1-201,ANOS1-202,ANOS1-203	ENST00000262648.7,ENST00000481896.1,ENST00000488294.1	protein_coding,processed_transcript,processed_transcript	0	0	0	0	0	0
AKAP8L	ENSG00000011243.17	protein_coding	26993	2806.55	0.432812	0.0700501	6.1786	6.46729e-10	5.62829e-09	0.42774	2388.9	3224.19	A-kinase anchoring protein 8 like [Source:HGNC Symbol;Acc:HGNC:29857]	AKAP8L-201,AKAP8L-202,AKAP8L-203,AKAP8L-204,AKAP8L-205,AKAP8L-206,AKAP8L-207,AKAP8L-208,AKAP8L-209,AKAP8L-210,AKAP8L-211,AKAP8L-212,AKAP8L-213,AKAP8L-214,AKAP8L-215,AKAP8L-216,AKAP8L-217,AKAP8L-218,AKAP8L-219,AKAP8L-220	ENST00000397410.9,ENST00000593845.5,ENST00000594594.6,ENST00000594893.5,ENST00000595067.1,ENST00000595087.5,ENST00000595136.5,ENST00000595465.6,ENST00000595879.5,ENST00000596195.5,ENST00000596213.5,ENST00000596750.2,ENST00000597994.5,ENST00000598292.1,ENST00000599137.5,ENST00000599488.5,ENST00000600065.5,ENST00000600247.5,ENST00000601147.2,ENST00000609519.5	protein_coding,retained_intron,nonsense_mediated_decay,retained_intron,protein_coding,retained_intron,processed_transcript,protein_coding,processed_transcript,protein_coding,retained_intron,retained_intron,processed_transcript,retained_intron,nonsense_mediated_decay,processed_transcript,processed_transcript,protein_coding,retained_intron,nonsense_mediated_decay	2074	1946	1959	1910	1667	2168
MBTD1	ENSG00000011258.15	protein_coding	54799	651.485	0.831047	0.111764	7.43571	1.04011e-13	1.32615e-12	0.806696	468.663	834.306	mbt domain containing 1 [Source:HGNC Symbol;Acc:HGNC:19866]	MBTD1-201,MBTD1-202,MBTD1-203,MBTD1-204,MBTD1-205,MBTD1-206,MBTD1-207	ENST00000376381.3,ENST00000405860.7,ENST00000415868.5,ENST00000586178.5,ENST00000586898.1,ENST00000591270.1,ENST00000593259.1	protein_coding,nonsense_mediated_decay,protein_coding,protein_coding,nonsense_mediated_decay,retained_intron,processed_transcript	611	522	587	580	588	765
UTP18	ENSG00000011260.13	protein_coding	51096	4138.61	-0.526212	0.0641063	-8.20844	2.24088e-16	3.54974e-15	-0.521036	4884.86	3392.36	UTP18, small subunit processome component [Source:HGNC Symbol;Acc:HGNC:24274]	UTP18-201,UTP18-202,UTP18-203,UTP18-204,UTP18-205,UTP18-206,UTP18-207	ENST00000225298.11,ENST00000508506.3,ENST00000579261.6,ENST00000582150.1,ENST00000582832.1,ENST00000583205.5,ENST00000583725.5	protein_coding,nonsense_mediated_decay,protein_coding,retained_intron,protein_coding,nonsense_mediated_decay,protein_coding	3266	3085	2874	2245	2212	3321
RNF216	ENSG00000011275.18	protein_coding	54476	1705.53	0.115123	0.0670112	1.71796	0.0858034	0.174024	0.113887	1637.14	1773.92	ring finger protein 216 [Source:HGNC Symbol;Acc:HGNC:21698]	RNF216-201,RNF216-202,RNF216-203,RNF216-204,RNF216-205,RNF216-206,RNF216-207,RNF216-208,RNF216-209	ENST00000389900.8,ENST00000389902.7,ENST00000411812.1,ENST00000416985.5,ENST00000425013.6,ENST00000469375.1,ENST00000476345.1,ENST00000479541.1,ENST00000484458.2	nonsense_mediated_decay,protein_coding,nonsense_mediated_decay,protein_coding,protein_coding,processed_transcript,processed_transcript,retained_intron,processed_transcript	3301.61	2912	3344.28	3113.21	3000	3857
TTC19	ENSG00000011295.15	protein_coding	54902	2064.68	-0.254664	0.0635026	-4.0103	6.06427e-05	0.000267027	-0.252206	2245.81	1883.56	tetratricopeptide repeat domain 19 [Source:HGNC Symbol;Acc:HGNC:26006]	TTC19-201,TTC19-202,TTC19-203,TTC19-204,TTC19-205,TTC19-206,TTC19-207,TTC19-208,TTC19-209,TTC19-210	ENST00000261647.9,ENST00000465567.1,ENST00000466729.5,ENST00000470399.1,ENST00000470649.1,ENST00000475723.5,ENST00000481107.1,ENST00000497842.6,ENST00000578103.1,ENST00000583704.1	protein_coding,retained_intron,nonsense_mediated_decay,nonsense_mediated_decay,protein_coding,nonsense_mediated_decay,retained_intron,processed_transcript,protein_coding,retained_intron	1341.63	1358.46	1325.24	1358	1261	1822
PTBP1	ENSG00000011304.19	protein_coding	5725	13382.8	-0.113815	0.0679851	-1.67412	0.0941065	0.187608	-0.112558	13910.3	12855.2	polypyrimidine tract binding protein 1 [Source:HGNC Symbol;Acc:HGNC:9583]	PTBP1-201,PTBP1-202,PTBP1-203,PTBP1-204,PTBP1-205,PTBP1-206,PTBP1-207,PTBP1-208,PTBP1-209,PTBP1-210,PTBP1-211,PTBP1-212,PTBP1-213,PTBP1-214,PTBP1-215,PTBP1-216,PTBP1-217,PTBP1-218,PTBP1-219,PTBP1-220,PTBP1-221	ENST00000349038.8,ENST00000350092.8,ENST00000356948.10,ENST00000394601.8,ENST00000585535.2,ENST00000585856.2,ENST00000585932.5,ENST00000585956.5,ENST00000586481.5,ENST00000586944.5,ENST00000587094.2,ENST00000587136.1,ENST00000587191.3,ENST00000589575.5,ENST00000589883.1,ENST00000590887.5,ENST00000592113.5,ENST00000592804.1,ENST00000621737.4,ENST00000627714.2,ENST00000635647.1	protein_coding,protein_coding,protein_coding,protein_coding,protein_coding,retained_intron,nonsense_mediated_decay,protein_coding,protein_coding,retained_intron,protein_coding,retained_intron,protein_coding,protein_coding,retained_intron,retained_intron,retained_intron,retained_intron,nonsense_mediated_decay,protein_coding,protein_coding	17616	14908	16855	17389	17663	20760
DPF1	ENSG00000011332.19	protein_coding	8193	158.683	-0.180732	0.193163	-0.935646	0.349455	0.517382	-0.165787	168.492	148.874	double PHD fingers 1 [Source:HGNC Symbol;Acc:HGNC:20225]	DPF1-201,DPF1-202,DPF1-203,DPF1-204,DPF1-205,DPF1-206,DPF1-207,DPF1-208,DPF1-209,DPF1-210,DPF1-211,DPF1-212,DPF1-213,DPF1-214,DPF1-215,DPF1-216,DPF1-217	ENST00000355526.8,ENST00000412732.5,ENST00000414789.5,ENST00000416611.5,ENST00000418517.5,ENST00000420980.6,ENST00000438060.5,ENST00000438365.5,ENST00000456296.5,ENST00000471976.5,ENST00000472656.5,ENST00000473716.5,ENST00000475938.1,ENST00000488378.1,ENST00000494031.5,ENST00000586624.1,ENST00000614244.4	protein_coding,protein_coding,protein_coding,protein_coding,nonsense_mediated_decay,protein_coding,protein_coding,protein_coding,protein_coding,retained_intron,retained_intron,retained_intron,retained_intron,retained_intron,retained_intron,protein_coding,protein_coding	251	242	216	202	215	290
SYT7	ENSG00000011347.9	protein_coding	9066	822.885	1.4	0.0900413	15.5484	1.63125e-54	1.53667e-52	1.37309	452.449	1193.32	synaptotagmin 7 [Source:HGNC Symbol;Acc:HGNC:11514]	SYT7-201,SYT7-202,SYT7-203,SYT7-204,SYT7-205,SYT7-206,SYT7-207,SYT7-208,SYT7-209,SYT7-210	ENST00000263846.8,ENST00000535826.5,ENST00000539008.5,ENST00000539246.5,ENST00000539468.5,ENST00000540677.5,ENST00000540831.1,ENST00000542670.5,ENST00000542836.5,ENST00000545053.1	protein_coding,protein_coding,protein_coding,nonsense_mediated_decay,nonsense_mediated_decay,protein_coding,processed_transcript,protein_coding,protein_coding,protein_coding	227	132	195	97	95	105
LARS2	ENSG00000011376.10	protein_coding	23395	1628.51	-0.17178	0.070794	-2.42647	0.0152464	0.0399666	-0.169724	1725.49	1531.53	leucyl-tRNA synthetase 2, mitochondrial [Source:HGNC Symbol;Acc:HGNC:17095]	LARS2-201,LARS2-202,LARS2-203,LARS2-204,LARS2-205,LARS2-206,LARS2-207,LARS2-208,LARS2-209,LARS2-210	ENST00000265537.7,ENST00000414984.5,ENST00000415258.5,ENST00000430399.1,ENST00000431023.6,ENST00000467936.5,ENST00000474585.1,ENST00000485461.1,ENST00000642274.1,ENST00000645846.1	protein_coding,protein_coding,protein_coding,protein_coding,processed_transcript,processed_transcript,retained_intron,nonsense_mediated_decay,protein_coding,protein_coding	1673	1447	1577	1212	1159	1458
PIK3C2A	ENSG00000011405.13	protein_coding	5286	1943.04	0.00616566	0.0841575	0.0732634	0.941597	0.969685	0.00606183	1938.14	1947.94	phosphatidylinositol-4-phosphate 3-kinase catalytic subunit type 2 alpha [Source:HGNC Symbol;Acc:HGNC:8971]	PIK3C2A-201,PIK3C2A-202,PIK3C2A-203,PIK3C2A-204,PIK3C2A-205	ENST00000265970.11,ENST00000503729.2,ENST00000531428.1,ENST00000532035.1,ENST00000533645.1	protein_coding,processed_transcript,processed_transcript,protein_coding,nonsense_mediated_decay	2123	1475	1798	1368	1353	1654
PLAUR	ENSG00000011422.11	protein_coding	5329	928.712	-0.402545	0.0935904	-4.30114	1.69922e-05	8.16863e-05	-0.394202	1057.79	799.637	plasminogen activator, urokinase receptor [Source:HGNC Symbol;Acc:HGNC:9053]	PLAUR-201,PLAUR-202,PLAUR-203,PLAUR-204,PLAUR-205,PLAUR-206,PLAUR-207,PLAUR-208,PLAUR-209,PLAUR-210,PLAUR-211,PLAUR-212,PLAUR-213,PLAUR-214,PLAUR-215,PLAUR-216	ENST00000221264.8,ENST00000339082.7,ENST00000340093.7,ENST00000593396.1,ENST00000593447.5,ENST00000593714.5,ENST00000593939.5,ENST00000594364.1,ENST00000595038.5,ENST00000597107.1,ENST00000598875.1,ENST00000599546.1,ENST00000599892.5,ENST00000601723.5,ENST00000601876.1,ENST00000602141.5	protein_coding,protein_coding,protein_coding,retained_intron,protein_coding,protein_coding,protein_coding,retained_intron,protein_coding,nonsense_mediated_decay,retained_intron,protein_coding,protein_coding,protein_coding,retained_intron,protein_coding	288	305	273	452	399	611
ANLN	ENSG00000011426.10	protein_coding	54443	22416.8	-0.0434037	0.0479693	-0.904823	0.365559	0.534207	-0.0431637	22752.7	22080.9	anillin actin binding protein [Source:HGNC Symbol;Acc:HGNC:14082]	ANLN-201,ANLN-202,ANLN-203,ANLN-204,ANLN-205,ANLN-206,ANLN-207,ANLN-208,ANLN-209,ANLN-210,ANLN-211,ANLN-212,ANLN-213	ENST00000265748.6,ENST00000396068.6,ENST00000418118.1,ENST00000424865.1,ENST00000428612.5,ENST00000429082.1,ENST00000441696.5,ENST00000446635.5,ENST00000452877.5,ENST00000457743.1,ENST00000460598.1,ENST00000491782.1,ENST00000495714.1	protein_coding,protein_coding,protein_coding,protein_coding,protein_coding,nonsense_mediated_decay,nonsense_mediated_decay,protein_coding,nonsense_mediated_decay,protein_coding,processed_transcript,retained_intron,processed_transcript	14425	11071	12424	15240	14488	17999
WIZ	ENSG00000011451.19	protein_coding	58525	4169.12	0.142537	0.0652348	2.18498	0.0288905	0.0695829	0.141085	3962.27	4375.97	widely interspaced zinc finger motifs [Source:HGNC Symbol;Acc:HGNC:30917]	WIZ-201,WIZ-202,WIZ-203,WIZ-204,WIZ-205,WIZ-206,WIZ-207,WIZ-208,WIZ-209,WIZ-210	ENST00000263381.11,ENST00000389282.8,ENST00000545156.5,ENST00000595214.2,ENST00000596159.1,ENST00000599686.3,ENST00000599910.6,ENST00000600632.1,ENST00000643092.1,ENST00000648664.1	protein_coding,protein_coding,protein_coding,retained_intron,protein_coding,protein_coding,protein_coding,retained_intron,protein_coding,nonsense_mediated_decay	3494	2847	3520	3014	2923	3607
RABGAP1	ENSG00000011454.16	protein_coding	23637	4006.24	-0.0822844	0.0560668	-1.46761	0.142209	0.261258	-0.0816639	4119.88	3892.6	RAB GTPase activating protein 1 [Source:HGNC Symbol;Acc:HGNC:17155]	RABGAP1-201,RABGAP1-202,RABGAP1-203,RABGAP1-204,RABGAP1-205,RABGAP1-206,RABGAP1-207,RABGAP1-208,RABGAP1-209,RABGAP1-210,RABGAP1-211,RABGAP1-212,RABGAP1-213	ENST00000317419.7,ENST00000373647.8,ENST00000402311.5,ENST00000426918.2,ENST00000456584.5,ENST00000459903.5,ENST00000468760.1,ENST00000474707.1,ENST00000475607.1,ENST00000480054.1,ENST00000485090.1,ENST00000493854.5,ENST00000616002.1	retained_intron,protein_coding,protein_coding,nonsense_mediated_decay,nonsense_mediated_decay,processed_transcript,processed_transcript,retained_intron,processed_transcript,retained_intron,retained_intron,processed_transcript,protein_coding	2289	1519	1967	1577	1512	1854
DCN	ENSG00000011465.16	protein_coding	1634	0.287692	1.5491	4.04568	0.382902	0.701792	NA	0.0410545	0	0.575384	decorin [Source:HGNC Symbol;Acc:HGNC:2705]	DCN-201,DCN-202,DCN-203,DCN-204,DCN-205,DCN-206,DCN-207,DCN-208,DCN-209,DCN-210,DCN-211,DCN-212,DCN-213,DCN-214,DCN-215,DCN-216,DCN-217,DCN-218,DCN-219,DCN-220	ENST00000052754.9,ENST00000393155.5,ENST00000420120.6,ENST00000425043.5,ENST00000441303.6,ENST00000456569.2,ENST00000546370.5,ENST00000546391.5,ENST00000546745.5,ENST00000547568.6,ENST00000547937.5,ENST00000548218.1,ENST00000548768.1,ENST00000549513.5,ENST00000550099.5,ENST00000550563.5,ENST00000550758.1,ENST00000551354.1,ENST00000552145.5,ENST00000552962.5	protein_coding,protein_coding,protein_coding,protein_coding,protein_coding,protein_coding,protein_coding,protein_coding,protein_coding,protein_coding,protein_coding,protein_coding,processed_transcript,protein_coding,protein_coding,protein_coding,protein_coding,protein_coding,protein_coding,protein_coding	1	0	1	1	0	1
QPCTL	ENSG00000011478.11	protein_coding	54814	241.969	-0.329955	0.142129	-2.32152	0.0202588	0.0513208	-0.314603	269.562	214.377	glutaminyl-peptide cyclotransferase like [Source:HGNC Symbol;Acc:HGNC:25952]	QPCTL-201,QPCTL-202,QPCTL-203,QPCTL-204	ENST00000012049.9,ENST00000366382.8,ENST00000591606.1,ENST00000592769.1	protein_coding,protein_coding,nonsense_mediated_decay,retained_intron	516	497	523	348	356	452
PPP5C	ENSG00000011485.14	protein_coding	5536	3211.35	-0.0197798	0.0586599	-0.337196	0.73597	0.840427	-0.0196167	3233.22	3189.48	protein phosphatase 5 catalytic subunit [Source:HGNC Symbol;Acc:HGNC:9322]	PPP5C-201,PPP5C-202,PPP5C-203,PPP5C-204,PPP5C-205,PPP5C-206,PPP5C-207,PPP5C-208,PPP5C-209,PPP5C-210,PPP5C-211,PPP5C-212,PPP5C-213,PPP5C-214,PPP5C-215	ENST00000012443.8,ENST00000391919.1,ENST00000467502.6,ENST00000467902.2,ENST00000478046.5,ENST00000486994.5,ENST00000487483.6,ENST00000491003.5,ENST00000492109.6,ENST00000493347.5,ENST00000525507.5,ENST00000527193.1,ENST00000527623.1,ENST00000532058.1,ENST00000595055.1	protein_coding,protein_coding,retained_intron,retained_intron,nonsense_mediated_decay,retained_intron,retained_intron,retained_intron,retained_intron,retained_intron,retained_intron,retained_intron,retained_intron,retained_intron,retained_intron	3567	3557	3560	2924	2594	3790
CEP68	ENSG00000011523.13	protein_coding	23177	450.851	0.141424	0.119417	1.18428	0.236301	0.388281	0.13671	428.158	473.544	centrosomal protein 68 [Source:HGNC Symbol;Acc:HGNC:29076]	CEP68-201,CEP68-202,CEP68-203,CEP68-204,CEP68-205	ENST00000260569.4,ENST00000377990.6,ENST00000475851.1,ENST00000497039.1,ENST00000537589.1	protein_coding,protein_coding,processed_transcript,processed_transcript,protein_coding	613	508	584	605	563	726
MAP4K3	ENSG00000011566.14	protein_coding	8491	1073.74	-0.36827	0.0804531	-4.57745	4.70671e-06	2.4698e-05	-0.362595	1209.71	937.764	mitogen-activated protein kinase kinase kinase kinase 3 [Source:HGNC Symbol;Acc:HGNC:6865]	MAP4K3-201,MAP4K3-202,MAP4K3-203,MAP4K3-204,MAP4K3-205,MAP4K3-206,MAP4K3-207,MAP4K3-208,MAP4K3-209,MAP4K3-210,MAP4K3-211,MAP4K3-212,MAP4K3-213	ENST00000263881.7,ENST00000341681.9,ENST00000414968.1,ENST00000429397.5,ENST00000437545.5,ENST00000437968.1,ENST00000465701.1,ENST00000474502.5,ENST00000475457.1,ENST00000479708.1,ENST00000484274.1,ENST00000495648.3,ENST00000497566.5	protein_coding,protein_coding,nonsense_mediated_decay,nonsense_mediated_decay,protein_coding,nonsense_mediated_decay,retained_intron,processed_transcript,retained_intron,retained_intron,protein_coding,retained_intron,retained_intron	929	741	809	465	466	582
ZBTB32	ENSG00000011590.13	protein_coding	27033	0.12989	0.731473	4.08047	0.179262	0.857732	NA	0.0177355	0	0.259779	zinc finger and BTB domain containing 32 [Source:HGNC Symbol;Acc:HGNC:16763]	ZBTB32-201,ZBTB32-202,ZBTB32-203,ZBTB32-204,ZBTB32-205,ZBTB32-206	ENST00000262630.7,ENST00000392197.6,ENST00000426659.6,ENST00000442282.1,ENST00000451726.1,ENST00000481182.1	protein_coding,protein_coding,protein_coding,processed_transcript,processed_transcript,nonsense_mediated_decay	0	0	0	0	1	0
TYROBP	ENSG00000011600.11	protein_coding	7305	0	NA	NA	NA	NA	NA	NA	0	0	TYRO protein tyrosine kinase binding protein [Source:HGNC Symbol;Acc:HGNC:12449]	TYROBP-201,TYROBP-202,TYROBP-203,TYROBP-204,TYROBP-205,TYROBP-206,TYROBP-207,TYROBP-208,TYROBP-209	ENST00000262629.8,ENST00000424586.7,ENST00000544690.6,ENST00000585626.1,ENST00000585901.6,ENST00000586946.1,ENST00000587837.5,ENST00000588439.1,ENST00000589517.1	protein_coding,protein_coding,protein_coding,retained_intron,protein_coding,nonsense_mediated_decay,nonsense_mediated_decay,retained_intron,protein_coding	0	0	0	0	0	0
TMEM159	ENSG00000011638.10	protein_coding	57146	370.465	0.72128	0.122238	5.90061	3.62163e-09	2.86848e-08	0.696132	280.074	460.856	transmembrane protein 159 [Source:HGNC Symbol;Acc:HGNC:30136]	TMEM159-201,TMEM159-202,TMEM159-203,TMEM159-204,TMEM159-205,TMEM159-206,TMEM159-207,TMEM159-208,TMEM159-209	ENST00000233047.8,ENST00000261388.7,ENST00000451578.6,ENST00000572258.5,ENST00000572599.5,ENST00000573487.5,ENST00000573688.1,ENST00000574092.1,ENST00000577162.1	protein_coding,protein_coding,protein_coding,protein_coding,protein_coding,nonsense_mediated_decay,nonsense_mediated_decay,processed_transcript,protein_coding	246	212	214	165	162	209
GABRA3	ENSG00000011677.12	protein_coding	2556	0	NA	NA	NA	NA	NA	NA	0	0	gamma-aminobutyric acid type A receptor alpha3 subunit [Source:HGNC Symbol;Acc:HGNC:4077]	GABRA3-201,GABRA3-202,GABRA3-203,GABRA3-204	ENST00000370314.8,ENST00000417858.1,ENST00000497894.1,ENST00000535043.1	protein_coding,processed_transcript,processed_transcript,protein_coding	0	0	0	0	0	0
BRCA1	ENSG00000012048.21	protein_coding	672	1816.37	-0.296634	0.0688423	-4.30889	1.64077e-05	7.90265e-05	-0.293274	2002.17	1630.57	BRCA1, DNA repair associated [Source:HGNC Symbol;Acc:HGNC:1100]	BRCA1-201,BRCA1-202,BRCA1-203,BRCA1-204,BRCA1-205,BRCA1-206,BRCA1-207,BRCA1-208,BRCA1-209,BRCA1-210,BRCA1-211,BRCA1-212,BRCA1-213,BRCA1-214,BRCA1-215,BRCA1-216,BRCA1-217,BRCA1-218,BRCA1-219,BRCA1-220,BRCA1-221,BRCA1-222,BRCA1-223,BRCA1-224,BRCA1-225,BRCA1-226,BRCA1-227,BRCA1-228,BRCA1-229,BRCA1-230,BRCA1-231,BRCA1-232,BRCA1-233	ENST00000352993.7,ENST00000354071.7,ENST00000357654.8,ENST00000412061.3,ENST00000461221.5,ENST00000461574.1,ENST00000461798.5,ENST00000468300.5,ENST00000470026.5,ENST00000471181.7,ENST00000472490.1,ENST00000473961.5,ENST00000476777.5,ENST00000477152.5,ENST00000478531.5,ENST00000484087.5,ENST00000487825.5,ENST00000489037.1,ENST00000491747.6,ENST00000492859.5,ENST00000493795.5,ENST00000493919.5,ENS…	protein_coding,protein_coding,protein_coding,non_stop_decay,nonsense_mediated_decay,protein_coding,nonsense_mediated_decay,protein_coding,protein_coding,protein_coding,retained_intron,protein_coding,protein_coding,protein_coding,protein_coding,protein_coding,protein_coding,protein_coding,protein_coding,nonsense_mediated_decay,protein_coding,protein_coding,protein_coding,protein_coding,protein_cod…	2766	2141	2456	1638	1735	2145
ERCC1	ENSG00000012061.15	protein_coding	2067	1327.25	-0.494983	0.0887329	-5.57835	2.42815e-08	1.73397e-07	-0.48574	1552.94	1101.57	ERCC excision repair 1, endonuclease non-catalytic subunit [Source:HGNC Symbol;Acc:HGNC:3433]	ERCC1-201,ERCC1-202,ERCC1-203,ERCC1-204,ERCC1-205,ERCC1-206,ERCC1-207,ERCC1-208,ERCC1-209,ERCC1-210,ERCC1-211,ERCC1-212,ERCC1-213,ERCC1-214,ERCC1-215,ERCC1-216,ERCC1-217	ENST00000013807.9,ENST00000300853.7,ENST00000340192.11,ENST00000423698.6,ENST00000587888.5,ENST00000588300.1,ENST00000588738.5,ENST00000589165.5,ENST00000589214.1,ENST00000589381.5,ENST00000590701.5,ENST00000591636.5,ENST00000592023.5,ENST00000592083.5,ENST00000592410.5,ENST00000592444.5,ENST00000592905.5	protein_coding,protein_coding,protein_coding,protein_coding,nonsense_mediated_decay,retained_intron,processed_transcript,protein_coding,protein_coding,protein_coding,protein_coding,protein_coding,protein_coding,protein_coding,processed_transcript,protein_coding,retained_intron	4988	5166	5076	2209	2119	2744
CD22	ENSG00000012124.16	protein_coding	933	86.0506	-2.10025	0.252722	-8.3105	9.53027e-17	1.55846e-15	-1.82109	139.505	32.5964	CD22 molecule [Source:HGNC Symbol;Acc:HGNC:1643]	CD22-201,CD22-202,CD22-203,CD22-204,CD22-205,CD22-206,CD22-207,CD22-208,CD22-209,CD22-210,CD22-211,CD22-212,CD22-213,CD22-214,CD22-215,CD22-216,CD22-217,CD22-218,CD22-219,CD22-220,CD22-221,CD22-222,CD22-223,CD22-224,CD22-225,CD22-226,CD22-227,CD22-228,CD22-229,CD22-230,CD22-231,CD22-232,CD22-233,CD22-234	ENST00000085219.9,ENST00000341773.10,ENST00000419549.6,ENST00000536635.6,ENST00000544992.6,ENST00000593704.1,ENST00000593867.5,ENST00000594125.1,ENST00000594250.5,ENST00000594349.1,ENST00000594954.5,ENST00000595419.5,ENST00000595780.5,ENST00000596492.5,ENST00000597433.1,ENST00000597916.5,ENST00000598028.5,ENST00000598138.5,ENST00000598537.5,ENST00000598815.5,ENST00000599717.5,ENST00000599799.1,EN…	protein_coding,protein_coding,protein_coding,protein_coding,protein_coding,retained_intron,protein_coding,nonsense_mediated_decay,protein_coding,nonsense_mediated_decay,retained_intron,processed_transcript,protein_coding,retained_intron,processed_transcript,protein_coding,processed_transcript,processed_transcript,protein_coding,processed_transcript,nonsense_mediated_decay,retained_intron,protein_…	159	146	162	124	127	166
SEMA3B	ENSG00000012171.19	protein_coding	7869	13.82	0.0584616	0.60998	0.0958418	0.923646	0.959423	0.0308024	13.5702	14.0697	semaphorin 3B [Source:HGNC Symbol;Acc:HGNC:10724]	SEMA3B-201,SEMA3B-202,SEMA3B-203,SEMA3B-204,SEMA3B-205,SEMA3B-206,SEMA3B-207,SEMA3B-208,SEMA3B-209,SEMA3B-210,SEMA3B-211,SEMA3B-212,SEMA3B-213,SEMA3B-214,SEMA3B-215	ENST00000416295.1,ENST00000418576.3,ENST00000419007.5,ENST00000433753.4,ENST00000434030.1,ENST00000439487.5,ENST00000441915.5,ENST00000456210.5,ENST00000456560.6,ENST00000611067.4,ENST00000612509.4,ENST00000616701.4,ENST00000618865.4,ENST00000619119.4,ENST00000621029.4	retained_intron,protein_coding,retained_intron,protein_coding,retained_intron,retained_intron,retained_intron,processed_transcript,protein_coding,protein_coding,retained_intron,protein_coding,protein_coding,retained_intron,protein_coding	373	460	496	165	134	206
MBTPS2	ENSG00000012174.11	protein_coding	51360	1394.39	-0.339077	0.0770328	-4.40173	1.07392e-05	5.33796e-05	-0.334281	1556.68	1232.09	membrane bound transcription factor peptidase, site 2 [Source:HGNC Symbol;Acc:HGNC:15455]	MBTPS2-201,MBTPS2-202,MBTPS2-203	ENST00000365779.2,ENST00000379484.9,ENST00000465888.1	protein_coding,protein_coding,processed_transcript	3037.93	2332.12	2664.19	1517.62	1392	1894.56
PRICKLE3	ENSG00000012211.12	protein_coding	4007	466.759	-0.323977	0.114968	-2.81797	0.00483281	0.0144041	-0.313943	518.563	414.954	prickle planar cell polarity protein 3 [Source:HGNC Symbol;Acc:HGNC:6645]	PRICKLE3-201,PRICKLE3-202,PRICKLE3-203,PRICKLE3-204,PRICKLE3-205,PRICKLE3-206,PRICKLE3-207,PRICKLE3-208	ENST00000376310.7,ENST00000376317.4,ENST00000432913.5,ENST00000453382.5,ENST00000540849.5,ENST00000599218.5,ENST00000611313.1,ENST00000614014.1	retained_intron,protein_coding,protein_coding,protein_coding,nonsense_mediated_decay,protein_coding,retained_intron,retained_intron	523	405	509	431	387	496
LTF	ENSG00000012223.12	protein_coding	4057	6.56991	-0.779784	0.90881	-0.858027	0.390877	0.559298	-0.258556	8.24177	4.89804	lactotransferrin [Source:HGNC Symbol;Acc:HGNC:6720]	LTF-201,LTF-202,LTF-203,LTF-204,LTF-205,LTF-206,LTF-207,LTF-208,LTF-209	ENST00000231751.8,ENST00000417439.5,ENST00000426532.6,ENST00000431944.1,ENST00000443496.5,ENST00000462667.1,ENST00000478874.2,ENST00000493056.5,ENST00000498301.1	protein_coding,protein_coding,protein_coding,protein_coding,protein_coding,retained_intron,processed_transcript,processed_transcript,processed_transcript	0	0	0	0	0	0
EXTL3	ENSG00000012232.8	protein_coding	2137	5816.98	-0.265288	0.0528307	-5.02148	5.1274e-07	3.09813e-06	-0.263511	6350.69	5283.26	exostosin like glycosyltransferase 3 [Source:HGNC Symbol;Acc:HGNC:3518]	EXTL3-201,EXTL3-202,EXTL3-203,EXTL3-204,EXTL3-205,EXTL3-206,EXTL3-207,EXTL3-208,EXTL3-209,EXTL3-210,EXTL3-211,EXTL3-212,EXTL3-213,EXTL3-214	ENST00000220562.8,ENST00000454906.6,ENST00000517738.1,ENST00000518223.1,ENST00000519288.5,ENST00000519886.5,ENST00000520679.1,ENST00000520940.1,ENST00000521473.5,ENST00000521532.5,ENST00000522698.1,ENST00000522725.5,ENST00000523149.5,ENST00000523271.1	protein_coding,processed_transcript,protein_coding,processed_transcript,processed_transcript,processed_transcript,processed_transcript,processed_transcript,protein_coding,protein_coding,nonsense_mediated_decay,processed_transcript,protein_coding,retained_intron	2558	2087	2338	1902	1742	2156
NR1H4	ENSG00000012504.14	protein_coding	9971	0	NA	NA	NA	NA	NA	NA	0	0	nuclear receptor subfamily 1 group H member 4 [Source:HGNC Symbol;Acc:HGNC:7967]	NR1H4-201,NR1H4-202,NR1H4-203,NR1H4-204,NR1H4-205,NR1H4-206,NR1H4-207,NR1H4-208,NR1H4-209,NR1H4-210,NR1H4-211	ENST00000188403.7,ENST00000321046.9,ENST00000392986.7,ENST00000546380.1,ENST00000548621.2,ENST00000548884.5,ENST00000549996.5,ENST00000551184.1,ENST00000551379.5,ENST00000648861.1,ENST00000649582.1	protein_coding,nonsense_mediated_decay,protein_coding,protein_coding,nonsense_mediated_decay,protein_coding,protein_coding,protein_coding,protein_coding,protein_coding,protein_coding	0	2	0	0	0	1
ELOVL5	ENSG00000012660.13	protein_coding	60481	1332.17	0.518821	0.0763392	6.79627	1.07362e-11	1.13313e-10	0.511618	1095.13	1569.21	ELOVL fatty acid elongase 5 [Source:HGNC Symbol;Acc:HGNC:21308]	ELOVL5-201,ELOVL5-202,ELOVL5-203,ELOVL5-204,ELOVL5-205,ELOVL5-206,ELOVL5-207	ENST00000304434.10,ENST00000370913.5,ENST00000370918.8,ENST00000465983.5,ENST00000485336.5,ENST00000486973.1,ENST00000542638.5	protein_coding,protein_coding,protein_coding,processed_transcript,processed_transcript,processed_transcript,protein_coding	10436	8756	9363	8994	8925	11969
ALOX5	ENSG00000012779.10	protein_coding	240	0.778326	2.96938	2.55216	1.16348	0.244637	NA	0.175165	0	1.55665	arachidonate 5-lipoxygenase [Source:HGNC Symbol;Acc:HGNC:435]	ALOX5-201,ALOX5-202,ALOX5-203,ALOX5-204,ALOX5-205,ALOX5-206,ALOX5-207,ALOX5-208	ENST00000374391.6,ENST00000475300.1,ENST00000481117.1,ENST00000483623.2,ENST00000493336.1,ENST00000498461.1,ENST00000542434.5,ENST00000612635.4	protein_coding,processed_transcript,processed_transcript,processed_transcript,processed_transcript,processed_transcript,protein_coding,protein_coding	0	0	0	0	1	0
KDM5D	ENSG00000012817.15	protein_coding	8284	0	NA	NA	NA	NA	NA	NA	0	0	lysine demethylase 5D [Source:HGNC Symbol;Acc:HGNC:11115]	KDM5D-201,KDM5D-202,KDM5D-203,KDM5D-204,KDM5D-205,KDM5D-206,KDM5D-207,KDM5D-208,KDM5D-209,KDM5D-210	ENST00000317961.8,ENST00000382806.6,ENST00000415360.1,ENST00000440077.5,ENST00000447300.1,ENST00000469599.6,ENST00000478891.1,ENST00000485154.1,ENST00000492117.1,ENST00000541639.5	protein_coding,protein_coding,protein_coding,protein_coding,protein_coding,retained_intron,retained_intron,retained_intron,retained_intron,protein_coding	0	0	0	0	0	0
CALCOCO1	ENSG00000012822.15	protein_coding	57658	386.543	1.79776	0.129209	13.9136	5.23769e-44	3.52698e-42	1.72813	172.355	600.73	calcium binding and coiled-coil domain 1 [Source:HGNC Symbol;Acc:HGNC:29306]	CALCOCO1-201,CALCOCO1-202,CALCOCO1-203,CALCOCO1-204,CALCOCO1-205,CALCOCO1-206,CALCOCO1-207,CALCOCO1-208,CALCOCO1-209,CALCOCO1-210,CALCOCO1-211,CALCOCO1-212,CALCOCO1-213,CALCOCO1-214,CALCOCO1-215,CALCOCO1-216,CALCOCO1-217,CALCOCO1-218,CALCOCO1-219,CALCOCO1-220,CALCOCO1-221,CALCOCO1-222	ENST00000262059.8,ENST00000430117.6,ENST00000546443.5,ENST00000546619.5,ENST00000546774.1,ENST00000547885.5,ENST00000547949.6,ENST00000547988.5,ENST00000548177.5,ENST00000548263.5,ENST00000548431.1,ENST00000549173.5,ENST00000549349.5,ENST00000549613.1,ENST00000549688.1,ENST00000549784.5,ENST00000549935.6,ENST00000550804.5,ENST00000551900.5,ENST00000552282.1,ENST00000552623.5,ENST00000553154.5	protein_coding,protein_coding,protein_coding,protein_coding,retained_intron,processed_transcript,processed_transcript,retained_intron,protein_coding,protein_coding,retained_intron,protein_coding,protein_coding,retained_intron,protein_coding,protein_coding,retained_intron,protein_coding,protein_coding,retained_intron,protein_coding,retained_intron	582	473	543	707	605	831
UBR7	ENSG00000012963.14	protein_coding	55148	1153.36	-0.233627	0.0866862	-2.69508	0.00703707	0.020127	-0.229456	1246.21	1060.51	ubiquitin protein ligase E3 component n-recognin 7 (putative) [Source:HGNC Symbol;Acc:HGNC:20344]	UBR7-201,UBR7-202,UBR7-203,UBR7-204,UBR7-205,UBR7-206,UBR7-207	ENST00000013070.10,ENST00000553674.1,ENST00000553857.5,ENST00000554232.5,ENST00000555113.5,ENST00000555329.1,ENST00000556871.5	protein_coding,nonsense_mediated_decay,protein_coding,protein_coding,protein_coding,protein_coding,protein_coding	2752.63	2417	2434.91	1948	1901	2551.56
MAP4K5	ENSG00000012983.11	protein_coding	11183	1910.22	0.11683	0.078259	1.49286	0.135474	0.25152	0.115125	1832.06	1988.38	mitogen-activated protein kinase kinase kinase kinase 5 [Source:HGNC Symbol;Acc:HGNC:6867]	MAP4K5-201,MAP4K5-202,MAP4K5-203,MAP4K5-204,MAP4K5-205,MAP4K5-206,MAP4K5-207,MAP4K5-208,MAP4K5-209,MAP4K5-210	ENST00000013125.8,ENST00000554066.1,ENST00000554091.5,ENST00000554273.1,ENST00000554990.5,ENST00000555216.5,ENST00000557124.1,ENST00000557210.5,ENST00000557390.5,ENST00000557578.1	protein_coding,retained_intron,nonsense_mediated_decay,protein_coding,retained_intron,protein_coding,retained_intron,retained_intron,protein_coding,processed_transcript	2254	1788	1908	1815	1779	2320
EHD3	ENSG00000013016.15	protein_coding	30845	0	NA	NA	NA	NA	NA	NA	0	0	EH domain containing 3 [Source:HGNC Symbol;Acc:HGNC:3244]	EHD3-201	ENST00000322054.9	protein_coding	23	12	9	5	3	7
PSMC4	ENSG00000013275.7	protein_coding	5704	6076.31	0.102177	0.0676705	1.50991	0.131065	0.244978	0.101058	5862.24	6290.39	proteasome 26S subunit, ATPase 4 [Source:HGNC Symbol;Acc:HGNC:9551]	PSMC4-201,PSMC4-202,PSMC4-203,PSMC4-204,PSMC4-205,PSMC4-206	ENST00000157812.6,ENST00000455878.2,ENST00000593455.5,ENST00000596386.1,ENST00000601194.1,ENST00000601697.5	protein_coding,protein_coding,retained_intron,retained_intron,retained_intron,retained_intron	4734	4908	4717	4840	4736	6152
MAN2B2	ENSG00000013288.8	protein_coding	23324	1368.11	0.363821	0.0762441	4.77179	1.82599e-06	1.01725e-05	0.35878	1195.73	1540.5	mannosidase alpha class 2B member 2 [Source:HGNC Symbol;Acc:HGNC:29623]	MAN2B2-201,MAN2B2-202,MAN2B2-203,MAN2B2-204,MAN2B2-205	ENST00000285599.7,ENST00000504248.5,ENST00000504960.1,ENST00000505907.1,ENST00000510427.1	protein_coding,protein_coding,processed_transcript,protein_coding,processed_transcript	1266	973	1141	853	755	985
SLC7A14	ENSG00000013293.5	protein_coding	57709	0.199858	-1.19208	4.08047	-0.292143	0.770177	NA	-0.0289025	0.399716	0	solute carrier family 7 member 14 [Source:HGNC Symbol;Acc:HGNC:29326]	SLC7A14-201,SLC7A14-202	ENST00000231706.5,ENST00000466168.1	protein_coding,processed_transcript	0	0	0	0	0	0
CLDN11	ENSG00000013297.11	protein_coding	5010	5.36213	-0.509429	1.09045	-0.467175	0.640374	0.775547	-0.130682	6.28793	4.43633	claudin 11 [Source:HGNC Symbol;Acc:HGNC:8514]	CLDN11-201,CLDN11-202,CLDN11-203,CLDN11-204,CLDN11-205,CLDN11-206,CLDN11-207	ENST00000064724.7,ENST00000468358.5,ENST00000477531.3,ENST00000486429.1,ENST00000488989.1,ENST00000489485.5,ENST00000643053.1	protein_coding,processed_transcript,processed_transcript,retained_intron,processed_transcript,processed_transcript,processed_transcript	11950	10122.4	11086	11975	11647	15170
SLC25A39	ENSG00000013306.15	protein_coding	51629	5726.17	-0.233673	0.0587342	-3.97849	6.93555e-05	0.000302682	-0.231741	6189.19	5263.15	solute carrier family 25 member 39 [Source:HGNC Symbol;Acc:HGNC:24279]	SLC25A39-201,SLC25A39-202,SLC25A39-203,SLC25A39-204,SLC25A39-205,SLC25A39-206,SLC25A39-207,SLC25A39-208,SLC25A39-209,SLC25A39-210,SLC25A39-211,SLC25A39-212,SLC25A39-213,SLC25A39-214,SLC25A39-215,SLC25A39-216,SLC25A39-217	ENST00000225308.12,ENST00000377095.9,ENST00000537904.6,ENST00000585523.1,ENST00000585636.5,ENST00000585695.5,ENST00000586016.5,ENST00000586633.5,ENST00000588049.5,ENST00000588315.5,ENST00000588767.5,ENST00000590194.5,ENST00000591006.5,ENST00000591151.1,ENST00000592372.5,ENST00000592857.5,ENST00000593166.1	protein_coding,protein_coding,protein_coding,protein_coding,protein_coding,retained_intron,protein_coding,protein_coding,protein_coding,retained_intron,protein_coding,protein_coding,retained_intron,retained_intron,retained_intron,protein_coding,nonsense_mediated_decay	6191	6191	6410	5896	5145	7167
MVP	ENSG00000013364.18	protein_coding	9961	1205.6	-0.694555	0.0863908	-8.03969	9.00669e-16	1.35177e-14	-0.682255	1490.94	920.254	major vault protein [Source:HGNC Symbol;Acc:HGNC:7531]	MVP-201,MVP-202,MVP-203,MVP-204,MVP-205,MVP-206,MVP-207,MVP-208,MVP-209,MVP-210,MVP-211,MVP-212,MVP-213,MVP-214,MVP-215,MVP-216,MVP-217,MVP-218,MVP-219	ENST00000357402.9,ENST00000395353.5,ENST00000562463.5,ENST00000563096.1,ENST00000563123.1,ENST00000563558.5,ENST00000563915.5,ENST00000565164.1,ENST00000565830.5,ENST00000566066.5,ENST00000566252.1,ENST00000566554.1,ENST00000566859.5,ENST00000568068.1,ENST00000569612.1,ENST00000569887.1,ENST00000570061.1,ENST00000570234.5,ENST00000629059.1	protein_coding,protein_coding,nonsense_mediated_decay,retained_intron,nonsense_mediated_decay,protein_coding,protein_coding,protein_coding,processed_transcript,protein_coding,protein_coding,processed_transcript,nonsense_mediated_decay,retained_intron,retained_intron,nonsense_mediated_decay,processed_transcript,protein_coding,protein_coding	1086	1009	1026	393	329	458
NUB1	ENSG00000013374.16	protein_coding	51667	1915.7	0.220256	0.0710431	3.10031	0.00193317	0.00633892	0.217602	1770.31	2061.09	negative regulator of ubiquitin like proteins 1 [Source:HGNC Symbol;Acc:HGNC:17623]	NUB1-201,NUB1-202,NUB1-203,NUB1-204,NUB1-205,NUB1-206,NUB1-207,NUB1-208,NUB1-209,NUB1-210,NUB1-211,NUB1-212	ENST00000413040.6,ENST00000460712.1,ENST00000468404.5,ENST00000470229.6,ENST00000470316.5,ENST00000477666.1,ENST00000480714.1,ENST00000480907.5,ENST00000483358.5,ENST00000493588.5,ENST00000497987.1,ENST00000568733.5	protein_coding,protein_coding,nonsense_mediated_decay,protein_coding,nonsense_mediated_decay,processed_transcript,protein_coding,retained_intron,protein_coding,retained_intron,retained_intron,protein_coding	3371	2867	2984	2707	2594	3520
PGM3	ENSG00000013375.15	protein_coding	5238	1446.42	-0.193428	0.0702181	-2.75468	0.00587498	0.0171467	-0.19115	1542.96	1349.88	phosphoglucomutase 3 [Source:HGNC Symbol;Acc:HGNC:8907]	PGM3-201,PGM3-202,PGM3-203,PGM3-204,PGM3-205,PGM3-206,PGM3-207,PGM3-208,PGM3-209,PGM3-210,PGM3-211,PGM3-212,PGM3-213,PGM3-214,PGM3-215	ENST00000283977.8,ENST00000503094.1,ENST00000504780.5,ENST00000505470.5,ENST00000506587.5,ENST00000507404.1,ENST00000507554.1,ENST00000508748.5,ENST00000509219.1,ENST00000510258.1,ENST00000512866.5,ENST00000513973.5,ENST00000515333.1,ENST00000605602.1,ENST00000616566.4	protein_coding,protein_coding,nonsense_mediated_decay,nonsense_mediated_decay,protein_coding,retained_intron,protein_coding,protein_coding,protein_coding,protein_coding,protein_coding,protein_coding,retained_intron,protein_coding,protein_coding	1073	950	1005	774	743	1076
RWDD2A	ENSG00000013392.7	protein_coding	112611	99.2824	0.537685	0.229543	2.34241	0.0191594	0.0488783	0.476885	81.0551	117.51	RWD domain containing 2A [Source:HGNC Symbol;Acc:HGNC:21385]	RWDD2A-201	ENST00000369724.4	protein_coding	107	124	103	105	107	175
CLK1	ENSG00000013441.15	protein_coding	1195	1283.83	0.165798	0.108734	1.52481	0.127307	0.239191	0.161191	1209.66	1358	CDC like kinase 1 [Source:HGNC Symbol;Acc:HGNC:2068]	CLK1-201,CLK1-202,CLK1-203,CLK1-204,CLK1-205,CLK1-206,CLK1-207,CLK1-208,CLK1-209,CLK1-210,CLK1-211,CLK1-212,CLK1-213,CLK1-214,CLK1-215	ENST00000321356.8,ENST00000409403.6,ENST00000409769.6,ENST00000432425.5,ENST00000434813.3,ENST00000461326.1,ENST00000461981.5,ENST00000464454.1,ENST00000472679.1,ENST00000473565.5,ENST00000481641.1,ENST00000482590.1,ENST00000492793.1,ENST00000496205.1,ENST00000621181.4	protein_coding,nonsense_mediated_decay,protein_coding,nonsense_mediated_decay,protein_coding,retained_intron,retained_intron,retained_intron,retained_intron,retained_intron,retained_intron,retained_intron,processed_transcript,retained_intron,protein_coding	1360	1352	1302	1211	1140	1774
POLR3B	ENSG00000013503.9	protein_coding	55703	723.046	-0.332333	0.0998954	-3.32681	0.000878454	0.00310775	-0.324508	806.612	639.479	RNA polymerase III subunit B [Source:HGNC Symbol;Acc:HGNC:30348]	POLR3B-201,POLR3B-202,POLR3B-203,POLR3B-204	ENST00000228347.8,ENST00000539066.5,ENST00000549195.1,ENST00000549569.1	protein_coding,protein_coding,processed_transcript,protein_coding	575	484	514	470	498	511
ANGEL1	ENSG00000013523.9	protein_coding	23357	1050.7	0.143922	0.0828166	1.73784	0.0822398	0.167815	0.141574	997.799	1103.61	angel homolog 1 [Source:HGNC Symbol;Acc:HGNC:19961]	ANGEL1-201,ANGEL1-202,ANGEL1-203,ANGEL1-204,ANGEL1-205,ANGEL1-206	ENST00000251089.6,ENST00000554941.1,ENST00000555079.1,ENST00000556298.1,ENST00000557179.5,ENST00000557497.1	protein_coding,processed_transcript,protein_coding,protein_coding,protein_coding,protein_coding	1529.32	1157.08	1622.22	1867.75	1668.41	2268.36
RNF14	ENSG00000013561.17	protein_coding	9604	2051.62	-0.340176	0.0727233	-4.67768	2.90139e-06	1.57041e-05	-0.335882	2292.93	1810.31	ring finger protein 14 [Source:HGNC Symbol;Acc:HGNC:10058]	RNF14-201,RNF14-202,RNF14-203,RNF14-204,RNF14-205,RNF14-206,RNF14-207,RNF14-208,RNF14-209,RNF14-210,RNF14-211,RNF14-212,RNF14-213,RNF14-214,RNF14-215,RNF14-216	ENST00000347642.7,ENST00000356143.5,ENST00000394514.6,ENST00000394519.5,ENST00000394520.6,ENST00000502341.5,ENST00000506004.5,ENST00000506822.5,ENST00000506938.5,ENST00000507163.5,ENST00000507291.1,ENST00000511961.5,ENST00000512565.5,ENST00000513019.5,ENST00000514620.5,ENST00000515613.5	protein_coding,protein_coding,protein_coding,protein_coding,protein_coding,processed_transcript,protein_coding,protein_coding,protein_coding,protein_coding,protein_coding,protein_coding,protein_coding,protein_coding,processed_transcript,nonsense_mediated_decay	2664	2553	2343	1692	1459	2206
DNASE1L1	ENSG00000013563.13	protein_coding	1774	366.335	-0.134401	0.129826	-1.03524	0.300555	0.464309	-0.129141	383.4	349.27	deoxyribonuclease 1 like 1 [Source:HGNC Symbol;Acc:HGNC:2957]	DNASE1L1-201,DNASE1L1-202,DNASE1L1-203,DNASE1L1-204,DNASE1L1-205,DNASE1L1-206,DNASE1L1-207,DNASE1L1-208,DNASE1L1-209,DNASE1L1-210,DNASE1L1-211,DNASE1L1-212	ENST00000014935.7,ENST00000309585.9,ENST00000369807.5,ENST00000369808.7,ENST00000369809.5,ENST00000393638.5,ENST00000412184.1,ENST00000424626.5,ENST00000432135.1,ENST00000447892.1,ENST00000451865.5,ENST00000497242.1	protein_coding,protein_coding,protein_coding,protein_coding,protein_coding,protein_coding,protein_coding,protein_coding,protein_coding,protein_coding,protein_coding,retained_intron	1259	1156	1348	866	770	1027
DDX11	ENSG00000013573.16	protein_coding	1663	10199.5	-0.284096	0.0695069	-4.08731	4.36404e-05	0.00019626	-0.280817	11199.8	9199.24	DEAD/H-box helicase 11 [Source:HGNC Symbol;Acc:HGNC:2736]	DDX11-201,DDX11-202,DDX11-203,DDX11-204,DDX11-205,DDX11-206,DDX11-207,DDX11-208,DDX11-209,DDX11-210,DDX11-211,DDX11-212,DDX11-213,DDX11-214,DDX11-215,DDX11-216,DDX11-217,DDX11-218,DDX11-219,DDX11-220,DDX11-221,DDX11-222,DDX11-223,DDX11-224,DDX11-225,DDX11-226,DDX11-227,DDX11-228,DDX11-229,DDX11-230	ENST00000228264.10,ENST00000350437.8,ENST00000415475.6,ENST00000435753.6,ENST00000438391.6,ENST00000535158.5,ENST00000535317.5,ENST00000536265.5,ENST00000536580.5,ENST00000537136.1,ENST00000538345.1,ENST00000538740.1,ENST00000539049.5,ENST00000539673.5,ENST00000539699.5,ENST00000539702.1,ENST00000540935.5,ENST00000542129.5,ENST00000542242.1,ENST00000542244.5,ENST00000542661.1,ENST00000542777.1,EN…	protein_coding,protein_coding,protein_coding,nonsense_mediated_decay,protein_coding,retained_intron,protein_coding,retained_intron,retained_intron,retained_intron,nonsense_mediated_decay,retained_intron,nonsense_mediated_decay,processed_transcript,retained_intron,protein_coding,nonsense_mediated_decay,nonsense_mediated_decay,retained_intron,nonsense_mediated_decay,retained_intron,retained_intron,…	3397.05	3155.69	3779.95	3007.02	3000.12	3780.5
HEBP1	ENSG00000013583.9	protein_coding	50865	2044.07	0.3017	0.0789387	3.82195	0.000132399	0.000550679	0.297224	1831.59	2256.55	heme binding protein 1 [Source:HGNC Symbol;Acc:HGNC:17176]	HEBP1-201,HEBP1-202,HEBP1-203,HEBP1-204,HEBP1-205	ENST00000014930.8,ENST00000535636.1,ENST00000536942.1,ENST00000540916.1,ENST00000647702.1	protein_coding,protein_coding,protein_coding,processed_transcript,protein_coding	1761	1934	1701	1687	1649	2199
GPRC5A	ENSG00000013588.8	protein_coding	9052	18904.3	-0.0750079	0.058518	-1.28179	0.199916	0.341031	-0.0743922	19396.1	18412.5	G protein-coupled receptor class C group 5 member A [Source:HGNC Symbol;Acc:HGNC:9836]	GPRC5A-201,GPRC5A-202,GPRC5A-203,GPRC5A-204,GPRC5A-205,GPRC5A-206	ENST00000014914.5,ENST00000534831.1,ENST00000537783.1,ENST00000540125.1,ENST00000542056.1,ENST00000648791.1	protein_coding,protein_coding,retained_intron,protein_coding,processed_transcript,protein_coding	17953	13359	16844	31559	32227	39709
MAMLD1	ENSG00000013619.13	protein_coding	10046	125.044	-0.838986	0.197596	-4.24596	2.1766e-05	0.000102684	-0.766751	160.437	89.6504	mastermind like domain containing 1 [Source:HGNC Symbol;Acc:HGNC:2568]	MAMLD1-201,MAMLD1-202,MAMLD1-203,MAMLD1-204,MAMLD1-205,MAMLD1-206,MAMLD1-207	ENST00000262858.7,ENST00000358892.7,ENST00000370401.6,ENST00000426613.4,ENST00000432680.6,ENST00000464149.1,ENST00000468306.1	protein_coding,protein_coding,protein_coding,protein_coding,protein_coding,retained_intron,processed_transcript	19	4	21	5	3	9
CD6	ENSG00000013725.14	protein_coding	923	49.3413	0.794162	0.323881	2.45202	0.0142057	0.0375665	0.633392	36.0979	62.5847	CD6 molecule [Source:HGNC Symbol;Acc:HGNC:1691]	CD6-201,CD6-202,CD6-203,CD6-204,CD6-205,CD6-206,CD6-207,CD6-208,CD6-209,CD6-210,CD6-211,CD6-212,CD6-213,CD6-214	ENST00000313421.11,ENST00000344931.9,ENST00000352009.9,ENST00000419282.2,ENST00000433107.6,ENST00000452451.6,ENST00000505761.2,ENST00000538288.1,ENST00000538611.1,ENST00000541964.1,ENST00000542157.5,ENST00000542254.5,ENST00000545105.5,ENST00000545320.1	protein_coding,nonsense_mediated_decay,protein_coding,retained_intron,protein_coding,protein_coding,retained_intron,processed_transcript,protein_coding,retained_intron,protein_coding,nonsense_mediated_decay,processed_transcript,processed_transcript	0	0	0	0	0	0
TACC3	ENSG00000013810.18	protein_coding	10460	13180.9	0.0401335	0.0557478	0.719911	0.47158	0.633729	0.0398343	12998.2	13363.7	transforming acidic coiled-coil containing protein 3 [Source:HGNC Symbol;Acc:HGNC:11524]	TACC3-201,TACC3-202,TACC3-203,TACC3-204,TACC3-205,TACC3-206,TACC3-207,TACC3-208,TACC3-209,TACC3-210,TACC3-211,TACC3-212,TACC3-213	ENST00000313288.8,ENST00000404054.3,ENST00000458173.3,ENST00000466077.1,ENST00000467746.5,ENST00000470136.1,ENST00000470808.1,ENST00000484264.1,ENST00000484651.5,ENST00000485989.6,ENST00000493975.5,ENST00000612220.4,ENST00000617535.4	protein_coding,retained_intron,protein_coding,retained_intron,nonsense_mediated_decay,protein_coding,retained_intron,retained_intron,retained_intron,protein_coding,protein_coding,protein_coding,protein_coding	7069	7165	6841	6411	6343	8178
UFL1	ENSG00000014123.9	protein_coding	23376	1250.75	0.219002	0.0745569	2.93738	0.00330996	0.0102853	0.216099	1155.67	1345.83	UFM1 specific ligase 1 [Source:HGNC Symbol;Acc:HGNC:23039]	UFL1-201,UFL1-202	ENST00000369278.4,ENST00000461673.1	protein_coding,processed_transcript	1449	1150	1203	1285	1165	1602
POLA2	ENSG00000014138.8	protein_coding	23649	3071.96	-0.21589	0.071921	-3.00176	0.00268423	0.00850102	-0.213224	3302.11	2841.81	DNA polymerase alpha 2, accessory subunit [Source:HGNC Symbol;Acc:HGNC:30073]	POLA2-201,POLA2-202,POLA2-203,POLA2-204,POLA2-205,POLA2-206,POLA2-207,POLA2-208	ENST00000265465.7,ENST00000525924.1,ENST00000527618.5,ENST00000527850.5,ENST00000532391.1,ENST00000532469.1,ENST00000533192.1,ENST00000534785.1	protein_coding,protein_coding,retained_intron,nonsense_mediated_decay,protein_coding,retained_intron,retained_intron,processed_transcript	964.02	995.42	917.98	726.06	607.38	839.26
ZC3H3	ENSG00000014164.6	protein_coding	23144	2028.48	0.0963135	0.0703003	1.37003	0.170678	0.301847	0.0951768	1960.36	2096.6	zinc finger CCCH-type containing 3 [Source:HGNC Symbol;Acc:HGNC:28972]	ZC3H3-201,ZC3H3-202	ENST00000262577.5,ENST00000528401.1	protein_coding,protein_coding	1236	941	1198	1269	1222	1484
CAPN1	ENSG00000014216.15	protein_coding	823	18426.6	-0.871133	0.0769835	-11.3158	1.09549e-29	4.07586e-28	-0.858831	23827.2	13026	calpain 1 [Source:HGNC Symbol;Acc:HGNC:1476]	CAPN1-201,CAPN1-202,CAPN1-203,CAPN1-204,CAPN1-205,CAPN1-206,CAPN1-207,CAPN1-208,CAPN1-209,CAPN1-210,CAPN1-211,CAPN1-212,CAPN1-213,CAPN1-214,CAPN1-215,CAPN1-216,CAPN1-217,CAPN1-218,CAPN1-219,CAPN1-220,CAPN1-221,CAPN1-222,CAPN1-223,CAPN1-224,CAPN1-225,CAPN1-226,CAPN1-227,CAPN1-228	ENST00000279247.10,ENST00000524773.5,ENST00000525013.1,ENST00000526468.1,ENST00000526954.5,ENST00000526966.5,ENST00000527189.5,ENST00000527323.5,ENST00000527469.1,ENST00000527699.5,ENST00000527739.5,ENST00000527887.1,ENST00000527897.1,ENST00000528165.5,ENST00000528396.5,ENST00000528739.5,ENST00000529133.5,ENST00000530442.5,ENST00000530495.1,ENST00000530567.1,ENST00000531068.5,ENST00000532285.1,EN…	protein_coding,protein_coding,protein_coding,retained_intron,protein_coding,nonsense_mediated_decay,protein_coding,processed_transcript,protein_coding,processed_transcript,protein_coding,protein_coding,retained_intron,retained_intron,retained_intron,protein_coding,processed_transcript,protein_coding,retained_intron,processed_transcript,retained_intron,protein_coding,retained_intron,protein_coding…	3338	3019	3326	2162	2094	2613
ACPP	ENSG00000014257.15	protein_coding	55	145.027	3.19849	0.230481	13.8774	8.68161e-44	5.82391e-42	2.84379	28.3483	261.705	acid phosphatase, prostate [Source:HGNC Symbol;Acc:HGNC:125]	ACPP-201,ACPP-202,ACPP-203,ACPP-204,ACPP-205,ACPP-206,ACPP-207,ACPP-208,ACPP-209	ENST00000336375.9,ENST00000351273.11,ENST00000475741.5,ENST00000483689.1,ENST00000489084.5,ENST00000493235.5,ENST00000495911.5,ENST00000507647.1,ENST00000512463.1	protein_coding,protein_coding,protein_coding,retained_intron,processed_transcript,processed_transcript,protein_coding,protein_coding,retained_intron	0	0	0	0	0	0
MDH1	ENSG00000014641.17	protein_coding	4190	4833.5	0.255918	0.0550668	4.64741	3.36126e-06	1.80387e-05	0.254056	4406.35	5260.65	malate dehydrogenase 1 [Source:HGNC Symbol;Acc:HGNC:6970]	MDH1-201,MDH1-202,MDH1-203,MDH1-204,MDH1-205,MDH1-206,MDH1-207,MDH1-208,MDH1-209,MDH1-210,MDH1-211,MDH1-212,MDH1-213,MDH1-214,MDH1-215,MDH1-216	ENST00000233114.12,ENST00000409476.5,ENST00000409908.5,ENST00000421012.1,ENST00000432309.5,ENST00000436321.5,ENST00000442225.5,ENST00000454035.5,ENST00000462944.1,ENST00000472098.5,ENST00000484538.1,ENST00000485155.1,ENST00000485781.5,ENST00000495083.1,ENST00000539945.5,ENST00000544381.3	protein_coding,protein_coding,protein_coding,nonsense_mediated_decay,protein_coding,protein_coding,protein_coding,protein_coding,processed_transcript,retained_intron,retained_intron,retained_intron,retained_intron,retained_intron,protein_coding,protein_coding	4170	4683	4018	3703	3198	4909
SLC30A9	ENSG00000014824.13	protein_coding	10463	3685.22	-0.439857	0.057033	-7.71232	1.23548e-14	1.70674e-13	-0.436425	4242.5	3127.93	solute carrier family 30 member 9 [Source:HGNC Symbol;Acc:HGNC:1329]	SLC30A9-201,SLC30A9-202,SLC30A9-203,SLC30A9-204,SLC30A9-205	ENST00000264451.11,ENST00000505523.1,ENST00000509683.5,ENST00000510460.1,ENST00000513699.5	protein_coding,retained_intron,retained_intron,retained_intron,nonsense_mediated_decay	2603	2105	2326	1494	1399	1974
MTMR11	ENSG00000014914.20	protein_coding	10903	78.255	-0.712629	0.255607	-2.78799	0.00530367	0.015633	-0.61544	97.408	59.1021	myotubularin related protein 11 [Source:HGNC Symbol;Acc:HGNC:24307]	MTMR11-201,MTMR11-202,MTMR11-203,MTMR11-204,MTMR11-205,MTMR11-206,MTMR11-207,MTMR11-208,MTMR11-209,MTMR11-210	ENST00000369140.7,ENST00000439741.3,ENST00000466496.5,ENST00000479272.1,ENST00000482025.5,ENST00000482343.5,ENST00000490310.1,ENST00000492824.5,ENST00000493562.1,ENST00000495054.1	protein_coding,protein_coding,processed_transcript,retained_intron,retained_intron,retained_intron,retained_intron,retained_intron,retained_intron,retained_intron	598	535	591	567	517	633
COX15	ENSG00000014919.12	protein_coding	1355	1361.01	0.228076	0.0795569	2.86683	0.00414601	0.0125622	0.224641	1254.3	1467.72	cytochrome c oxidase assembly homolog COX15 [Source:HGNC Symbol;Acc:HGNC:2263]	COX15-201,COX15-202,COX15-203	ENST00000016171.5,ENST00000370483.9,ENST00000497381.1	protein_coding,protein_coding,retained_intron	2168.27	1815.02	1893.45	1958.92	1900.9	2467.82
CCDC88C	ENSG00000015133.18	protein_coding	440193	1773.52	-0.0794806	0.0664589	-1.19594	0.231722	0.382531	-0.0786411	1821.83	1725.22	coiled-coil domain containing 88C [Source:HGNC Symbol;Acc:HGNC:19967]	CCDC88C-201,CCDC88C-202,CCDC88C-203,CCDC88C-204,CCDC88C-205,CCDC88C-206,CCDC88C-207,CCDC88C-208,CCDC88C-209,CCDC88C-210,CCDC88C-211,CCDC88C-212,CCDC88C-213,CCDC88C-214	ENST00000331194.8,ENST00000334448.5,ENST00000389856.9,ENST00000389857.10,ENST00000553403.1,ENST00000553437.1,ENST00000554051.1,ENST00000554165.1,ENST00000554872.5,ENST00000555995.1,ENST00000556726.5,ENST00000556767.1,ENST00000557455.1,ENST00000557507.1	protein_coding,retained_intron,protein_coding,protein_coding,protein_coding,retained_intron,retained_intron,processed_transcript,retained_intron,retained_intron,protein_coding,retained_intron,retained_intron,retained_intron	661	505	661	436	410	577
YAF2	ENSG00000015153.14	protein_coding	10138	488.98	0.357599	0.107665	3.32141	0.000895651	0.00316291	0.347854	428.829	549.131	YY1 associated factor 2 [Source:HGNC Symbol;Acc:HGNC:17363]	YAF2-201,YAF2-202,YAF2-203,YAF2-204,YAF2-205,YAF2-206,YAF2-207,YAF2-208,YAF2-209,YAF2-210,YAF2-211,YAF2-212,YAF2-213,YAF2-214,YAF2-215,YAF2-216,YAF2-217,YAF2-218,YAF2-219	ENST00000327791.8,ENST00000380790.4,ENST00000534854.6,ENST00000541702.2,ENST00000546726.5,ENST00000546782.1,ENST00000546972.5,ENST00000547254.5,ENST00000547351.5,ENST00000547622.5,ENST00000547724.1,ENST00000548661.5,ENST00000548917.1,ENST00000550315.1,ENST00000551268.5,ENST00000551528.5,ENST00000552109.5,ENST00000552928.5,ENST00000555248.2	protein_coding,protein_coding,protein_coding,processed_transcript,nonsense_mediated_decay,retained_intron,retained_intron,nonsense_mediated_decay,nonsense_mediated_decay,processed_transcript,processed_transcript,nonsense_mediated_decay,protein_coding,retained_intron,nonsense_mediated_decay,retained_intron,nonsense_mediated_decay,nonsense_mediated_decay,protein_coding	368	372	304	273	290	430
ZMYND11	ENSG00000015171.19	protein_coding	10771	2486.82	-0.251101	0.0600321	-4.18278	2.87962e-05	0.000133398	-0.248933	2702.25	2271.39	zinc finger MYND-type containing 11 [Source:HGNC Symbol;Acc:HGNC:16966]	ZMYND11-201,ZMYND11-202,ZMYND11-203,ZMYND11-204,ZMYND11-205,ZMYND11-206,ZMYND11-207,ZMYND11-208,ZMYND11-209,ZMYND11-210,ZMYND11-211,ZMYND11-212,ZMYND11-213,ZMYND11-214,ZMYND11-215,ZMYND11-216,ZMYND11-217	ENST00000309776.8,ENST00000381584.5,ENST00000381591.5,ENST00000381604.8,ENST00000381607.8,ENST00000397955.6,ENST00000397959.7,ENST00000397962.8,ENST00000402736.5,ENST00000403354.5,ENST00000439456.5,ENST00000473115.1,ENST00000488275.1,ENST00000509513.6,ENST00000558098.4,ENST00000602682.5,ENST00000627286.1	protein_coding,protein_coding,protein_coding,protein_coding,protein_coding,protein_coding,protein_coding,protein_coding,protein_coding,protein_coding,protein_coding,processed_transcript,retained_intron,protein_coding,protein_coding,protein_coding,protein_coding	3594	2656	3139	1812	1762	2275
WAS	ENSG00000015285.10	protein_coding	7454	9.75094	0.764452	0.708867	1.07841	0.28085	0.441335	0.345169	7.23273	12.2691	Wiskott-Aldrich syndrome [Source:HGNC Symbol;Acc:HGNC:12731]	WAS-201,WAS-202,WAS-203,WAS-204,WAS-205,WAS-206,WAS-207	ENST00000376701.4,ENST00000450772.5,ENST00000465982.5,ENST00000470107.1,ENST00000474174.1,ENST00000483750.5,ENST00000490627.1	protein_coding,protein_coding,processed_transcript,processed_transcript,processed_transcript,processed_transcript,processed_transcript	48	59	38	43	46	60
DPEP1	ENSG00000015413.9	protein_coding	1800	0.399716	-2.22357	4.02663	-0.552217	0.5808	NA	-0.0522215	0.799432	0	dipeptidase 1 [Source:HGNC Symbol;Acc:HGNC:3002]	DPEP1-201,DPEP1-202,DPEP1-203,DPEP1-204,DPEP1-205,DPEP1-206,DPEP1-207,DPEP1-208,DPEP1-209	ENST00000261615.5,ENST00000393092.7,ENST00000421184.5,ENST00000561484.1,ENST00000564281.5,ENST00000564645.1,ENST00000565249.5,ENST00000568281.5,ENST00000570029.5	protein_coding,protein_coding,protein_coding,retained_intron,retained_intron,retained_intron,retained_intron,protein_coding,protein_coding	2	3	3	3	5	3
BID	ENSG00000015475.18	protein_coding	637	1895.1	0.0342776	0.0873421	0.392452	0.694724	0.813943	0.0336567	1872.77	1917.44	BH3 interacting domain death agonist [Source:HGNC Symbol;Acc:HGNC:1050]	BID-201,BID-202,BID-203,BID-204,BID-205,BID-206,BID-207,BID-208,BID-209,BID-210,BID-211,BID-212,BID-213,BID-214,BID-215	ENST00000317361.11,ENST00000342111.9,ENST00000399765.5,ENST00000399767.5,ENST00000399774.7,ENST00000473439.5,ENST00000494097.5,ENST00000550946.5,ENST00000551952.5,ENST00000552886.1,ENST00000611040.1,ENST00000614949.4,ENST00000615414.4,ENST00000617586.1,ENST00000622694.4	protein_coding,protein_coding,protein_coding,protein_coding,protein_coding,processed_transcript,retained_intron,retained_intron,protein_coding,processed_transcript,protein_coding,protein_coding,protein_coding,protein_coding,protein_coding	1735	1879	1719	1753	1477	2164
MATR3	ENSG00000015479.18	protein_coding	9782	12244.4	-0.254628	0.0540587	-4.71021	2.47461e-06	1.35305e-05	-0.252842	13321.6	11167.3	matrin 3 [Source:HGNC Symbol;Acc:HGNC:6912]	MATR3-201,MATR3-202,MATR3-203,MATR3-204,MATR3-205,MATR3-206,MATR3-207,MATR3-208,MATR3-209,MATR3-210,MATR3-211,MATR3-212,MATR3-213,MATR3-214,MATR3-215,MATR3-216,MATR3-217,MATR3-218,MATR3-219,MATR3-220,MATR3-221,MATR3-222,MATR3-223,MATR3-224,MATR3-225,MATR3-226,MATR3-227,MATR3-228	ENST00000394805.7,ENST00000502422.5,ENST00000502499.5,ENST00000502944.1,ENST00000503340.1,ENST00000503811.5,ENST00000504023.1,ENST00000504045.5,ENST00000504311.5,ENST00000504643.5,ENST00000505625.5,ENST00000507860.1,ENST00000508689.1,ENST00000509918.5,ENST00000510056.5,ENST00000511249.5,ENST00000511333.5,ENST00000511978.5,ENST00000512040.1,ENST00000512876.5,ENST00000513121.1,ENST00000513678.5,ENS…	protein_coding,retained_intron,protein_coding,retained_intron,protein_coding,protein_coding,protein_coding,protein_coding,protein_coding,retained_intron,retained_intron,retained_intron,protein_coding,processed_transcript,protein_coding,protein_coding,retained_intron,processed_transcript,processed_transcript,protein_coding,retained_intron,protein_coding,retained_intron,protein_coding,protein_codin…	13552.9	11440.8	10770.7	9787.33	9730.22	13494.3
NPC1L1	ENSG00000015520.14	protein_coding	29881	0.31357	-1.91958	4.05419	-0.47348	0.635871	NA	-0.0522215	0.62714	0	NPC1 like intracellular cholesterol transporter 1 [Source:HGNC Symbol;Acc:HGNC:7898]	NPC1L1-201,NPC1L1-202,NPC1L1-203,NPC1L1-204	ENST00000289547.8,ENST00000381160.7,ENST00000423141.1,ENST00000546276.5	protein_coding,protein_coding,protein_coding,protein_coding	2	0	3	1	5	5
XYLT2	ENSG00000015532.9	protein_coding	64132	1305.99	0.496756	0.0837356	5.93243	2.98481e-09	2.39795e-08	0.488479	1083.54	1528.44	xylosyltransferase 2 [Source:HGNC Symbol;Acc:HGNC:15517]	XYLT2-201,XYLT2-202,XYLT2-203,XYLT2-204,XYLT2-205,XYLT2-206,XYLT2-207	ENST00000017003.6,ENST00000376550.7,ENST00000507602.5,ENST00000509778.1,ENST00000511654.1,ENST00000571021.1,ENST00000574840.1	protein_coding,nonsense_mediated_decay,protein_coding,protein_coding,nonsense_mediated_decay,retained_intron,protein_coding	1010	933	969	1152	1046	1379
RGPD5	ENSG00000015568.12	protein_coding	84220	622.044	0.462316	0.422241	1.09491	0.273557	0.432832	0.323008	523.034	721.054	RANBP2-like and GRIP domain containing 5 [Source:HGNC Symbol;Acc:HGNC:32418]	RGPD5-201,RGPD5-202,RGPD5-203,RGPD5-204,RGPD5-205,RGPD5-206,RGPD5-207,RGPD5-208,RGPD5-209,RGPD5-210,RGPD5-211,RGPD5-212,RGPD5-213	ENST00000016946.7,ENST00000272454.10,ENST00000393283.5,ENST00000413468.1,ENST00000430736.5,ENST00000432606.1,ENST00000441344.1,ENST00000472794.1,ENST00000477523.1,ENST00000482778.1,ENST00000493394.1,ENST00000495473.1,ENST00000495582.1	protein_coding,protein_coding,protein_coding,nonsense_mediated_decay,protein_coding,protein_coding,protein_coding,retained_intron,retained_intron,retained_intron,retained_intron,retained_intron,processed_transcript	704.21	404.37	845.01	1271.84	1802.85	962.06
STMN4	ENSG00000015592.16	protein_coding	81551	0.356643	-2.07747	3.76691	-0.551504	0.581288	NA	-0.0596505	0.713286	0	stathmin 4 [Source:HGNC Symbol;Acc:HGNC:16078]	STMN4-201,STMN4-202,STMN4-203,STMN4-204,STMN4-205,STMN4-206,STMN4-207	ENST00000265770.11,ENST00000350889.8,ENST00000519614.5,ENST00000519997.5,ENST00000522750.1,ENST00000522908.1,ENST00000523048.5	protein_coding,protein_coding,protein_coding,protein_coding,retained_intron,protein_coding,protein_coding	1	0	2	0	0	0
NUDCD3	ENSG00000015676.17	protein_coding	23386	3972.31	-0.169012	0.0608163	-2.77907	0.00545155	0.0160297	-0.167515	4205.46	3739.17	NudC domain containing 3 [Source:HGNC Symbol;Acc:HGNC:22208]	NUDCD3-201,NUDCD3-202,NUDCD3-203,NUDCD3-204,NUDCD3-205,NUDCD3-206,NUDCD3-207,NUDCD3-208,NUDCD3-209,NUDCD3-210,NUDCD3-211	ENST00000338427.10,ENST00000355451.7,ENST00000460110.5,ENST00000464812.1,ENST00000472246.5,ENST00000475952.1,ENST00000478769.1,ENST00000480209.1,ENST00000487118.1,ENST00000493613.5,ENST00000497978.1	processed_transcript,protein_coding,processed_transcript,retained_intron,processed_transcript,retained_intron,processed_transcript,processed_transcript,processed_transcript,processed_transcript,processed_transcript	4482	4361	4300	3715	3482	4403
ISL1	ENSG00000016082.14	protein_coding	3670	30.915	0.318165	0.388071	0.819864	0.412294	0.579226	0.233178	27.6191	34.2109	ISL LIM homeobox 1 [Source:HGNC Symbol;Acc:HGNC:6132]	ISL1-201,ISL1-202,ISL1-203	ENST00000230658.11,ENST00000505475.3,ENST00000511384.1	protein_coding,processed_transcript,protein_coding	0	0	0	1	1	0
CHDH	ENSG00000016391.10	protein_coding	55349	358.842	-0.467929	0.122756	-3.81185	0.000137932	0.000571676	-0.451479	416.254	301.43	choline dehydrogenase [Source:HGNC Symbol;Acc:HGNC:24288]	CHDH-201,CHDH-202,CHDH-203	ENST00000315251.10,ENST00000467802.1,ENST00000481668.5	protein_coding,protein_coding,protein_coding	537	459	531	228	219	276
IL20RA	ENSG00000016402.13	protein_coding	53832	3659.67	0.0282877	0.0730107	0.387446	0.698426	0.816175	0.0279278	3623.75	3695.6	interleukin 20 receptor subunit alpha [Source:HGNC Symbol;Acc:HGNC:6003]	IL20RA-201,IL20RA-202,IL20RA-203,IL20RA-204,IL20RA-205,IL20RA-206,IL20RA-207,IL20RA-208	ENST00000316649.9,ENST00000367746.3,ENST00000367748.4,ENST00000460306.1,ENST00000461799.1,ENST00000468393.5,ENST00000541547.5,ENST00000635289.1	protein_coding,protein_coding,protein_coding,nonsense_mediated_decay,processed_transcript,protein_coding,protein_coding,protein_coding	7	1	5	3	5	4
CLCA1	ENSG00000016490.15	protein_coding	1179	0	NA	NA	NA	NA	NA	NA	0	0	chloride channel accessory 1 [Source:HGNC Symbol;Acc:HGNC:2015]	CLCA1-201,CLCA1-202	ENST00000234701.7,ENST00000394711.1	protein_coding,protein_coding	0	0	0	0	0	0
CLCA4	ENSG00000016602.9	protein_coding	22802	0	NA	NA	NA	NA	NA	NA	0	0	chloride channel accessory 4 [Source:HGNC Symbol;Acc:HGNC:2018]	CLCA4-201,CLCA4-202	ENST00000370563.3,ENST00000496322.1	protein_coding,processed_transcript	0	0	0	0	0	0
GLT8D1	ENSG00000016864.18	protein_coding	55830	505.547	-0.0746011	0.107035	-0.696976	0.485818	0.646224	-0.0725911	518.376	492.718	glycosyltransferase 8 domain containing 1 [Source:HGNC Symbol;Acc:HGNC:24870]	GLT8D1-201,GLT8D1-202,GLT8D1-203,GLT8D1-204,GLT8D1-205,GLT8D1-206,GLT8D1-207,GLT8D1-208,GLT8D1-209,GLT8D1-210,GLT8D1-211,GLT8D1-212,GLT8D1-213,GLT8D1-214,GLT8D1-215	ENST00000266014.10,ENST00000394783.7,ENST00000463762.1,ENST00000463827.1,ENST00000464705.1,ENST00000478968.6,ENST00000479553.5,ENST00000480080.1,ENST00000481643.5,ENST00000484163.5,ENST00000485899.1,ENST00000487642.5,ENST00000491606.5,ENST00000497436.5,ENST00000497953.5	protein_coding,protein_coding,processed_transcript,processed_transcript,protein_coding,protein_coding,protein_coding,retained_intron,nonsense_mediated_decay,retained_intron,retained_intron,protein_coding,protein_coding,protein_coding,protein_coding	1077	1064	909	663	551	888
ATP2C1	ENSG00000017260.19	protein_coding	27032	6836.13	0.100752	0.0496792	2.02806	0.042554	0.0965722	0.100155	6596.86	7075.39	ATPase secretory pathway Ca2+ transporting 1 [Source:HGNC Symbol;Acc:HGNC:13211]	ATP2C1-201,ATP2C1-202,ATP2C1-203,ATP2C1-204,ATP2C1-205,ATP2C1-206,ATP2C1-207,ATP2C1-208,ATP2C1-209,ATP2C1-210,ATP2C1-211,ATP2C1-212,ATP2C1-213,ATP2C1-214,ATP2C1-215,ATP2C1-216,ATP2C1-217,ATP2C1-218,ATP2C1-219,ATP2C1-220,ATP2C1-221,ATP2C1-222,ATP2C1-223,ATP2C1-224	ENST00000328560.12,ENST00000359644.7,ENST00000422190.6,ENST00000428331.6,ENST00000504381.5,ENST00000504571.5,ENST00000504612.5,ENST00000504948.5,ENST00000505072.5,ENST00000505330.5,ENST00000507194.1,ENST00000507488.6,ENST00000508297.2,ENST00000508532.5,ENST00000508660.5,ENST00000509150.1,ENST00000509662.5,ENST00000510168.5,ENST00000510774.1,ENST00000513636.1,ENST00000513801.5,ENST00000514654.5,EN…	protein_coding,protein_coding,protein_coding,protein_coding,protein_coding,nonsense_mediated_decay,protein_coding,protein_coding,protein_coding,protein_coding,nonsense_mediated_decay,protein_coding,protein_coding,protein_coding,protein_coding,processed_transcript,protein_coding,protein_coding,retained_intron,retained_intron,protein_coding,retained_intron,protein_coding,protein_coding	3105	2459	2799	3120	3054	4015
IGF1	ENSG00000017427.16	protein_coding	3479	0	NA	NA	NA	NA	NA	NA	0	0	insulin like growth factor 1 [Source:HGNC Symbol;Acc:HGNC:5464]	IGF1-201,IGF1-202,IGF1-203,IGF1-204,IGF1-205,IGF1-206,IGF1-207	ENST00000307046.8,ENST00000337514.10,ENST00000392904.5,ENST00000392905.7,ENST00000424202.6,ENST00000481539.1,ENST00000644491.1	protein_coding,protein_coding,protein_coding,protein_coding,protein_coding,processed_transcript,protein_coding	0	0	0	0	0	0
SLC38A5	ENSG00000017483.14	protein_coding	92745	4.60413	1.71949	1.04349	1.64782	0.0993893	0.196012	0.480785	2.16585	7.04242	solute carrier family 38 member 5 [Source:HGNC Symbol;Acc:HGNC:18070]	SLC38A5-201,SLC38A5-202,SLC38A5-203,SLC38A5-204,SLC38A5-205,SLC38A5-206,SLC38A5-207,SLC38A5-208,SLC38A5-209,SLC38A5-210,SLC38A5-211,SLC38A5-212,SLC38A5-213,SLC38A5-214	ENST00000413668.5,ENST00000416711.5,ENST00000429543.2,ENST00000440085.5,ENST00000441948.5,ENST00000480105.1,ENST00000488083.5,ENST00000494034.5,ENST00000497336.1,ENST00000595796.5,ENST00000615300.4,ENST00000619100.4,ENST00000620913.4,ENST00000622196.4	protein_coding,protein_coding,protein_coding,protein_coding,protein_coding,retained_intron,protein_coding,nonsense_mediated_decay,processed_transcript,protein_coding,retained_intron,protein_coding,protein_coding,protein_coding	1	5	9	3	10	2
RALBP1	ENSG00000017797.12	protein_coding	10928	4051.83	0.309226	0.0632438	4.88943	1.01126e-06	5.88932e-06	0.306265	3619.61	4484.05	ralA binding protein 1 [Source:HGNC Symbol;Acc:HGNC:9841]	RALBP1-201,RALBP1-202,RALBP1-203,RALBP1-204,RALBP1-205,RALBP1-206	ENST00000019317.8,ENST00000383432.7,ENST00000458039.3,ENST00000577221.1,ENST00000585015.6,ENST00000609094.2	protein_coding,protein_coding,protein_coding,protein_coding,protein_coding,protein_coding	6509	5645	5906	6145	6574	8391
RUFY3	ENSG00000018189.12	protein_coding	22902	320.988	0.152562	0.135663	1.12456	0.260775	0.418024	0.146063	303.674	338.301	RUN and FYVE domain containing 3 [Source:HGNC Symbol;Acc:HGNC:30285]	RUFY3-201,RUFY3-202,RUFY3-203,RUFY3-204,RUFY3-205,RUFY3-206,RUFY3-207,RUFY3-208,RUFY3-209,RUFY3-210,RUFY3-211,RUFY3-212,RUFY3-213,RUFY3-214,RUFY3-215	ENST00000226328.8,ENST00000381006.7,ENST00000417478.6,ENST00000502653.5,ENST00000503025.5,ENST00000503876.5,ENST00000504805.6,ENST00000507333.5,ENST00000512103.5,ENST00000512331.5,ENST00000513593.1,ENST00000513597.5,ENST00000514898.1,ENST00000515442.1,ENST00000515479.5	protein_coding,protein_coding,protein_coding,protein_coding,retained_intron,protein_coding,nonsense_mediated_decay,processed_transcript,nonsense_mediated_decay,processed_transcript,processed_transcript,protein_coding,protein_coding,processed_transcript,retained_intron	317	260	287	329	331	406
CNTN1	ENSG00000018236.14	protein_coding	1272	5.86455	-2.83283	1.08245	-2.61705	0.00886941	0.024721	-0.76515	10.3744	1.35472	contactin 1 [Source:HGNC Symbol;Acc:HGNC:2171]	CNTN1-201,CNTN1-202,CNTN1-203,CNTN1-204,CNTN1-205,CNTN1-206,CNTN1-207,CNTN1-208,CNTN1-209,CNTN1-210,CNTN1-211	ENST00000347616.5,ENST00000348761.2,ENST00000547702.5,ENST00000547849.5,ENST00000548005.5,ENST00000548481.1,ENST00000550305.1,ENST00000551295.6,ENST00000551424.5,ENST00000552248.5,ENST00000552913.5	protein_coding,protein_coding,protein_coding,protein_coding,protein_coding,nonsense_mediated_decay,processed_transcript,protein_coding,protein_coding,protein_coding,protein_coding	0	1	0	0	0	0
SLC11A1	ENSG00000018280.16	protein_coding	6556	1.88271	-0.425313	1.61173	-0.263886	0.791868	NA	-0.0580135	2.13986	1.62556	solute carrier family 11 member 1 [Source:HGNC Symbol;Acc:HGNC:10907]	SLC11A1-201,SLC11A1-202,SLC11A1-203,SLC11A1-204,SLC11A1-205,SLC11A1-206,SLC11A1-207,SLC11A1-208,SLC11A1-209,SLC11A1-210,SLC11A1-211,SLC11A1-212,SLC11A1-213,SLC11A1-214,SLC11A1-215,SLC11A1-216,SLC11A1-217,SLC11A1-218	ENST00000233202.10,ENST00000354352.9,ENST00000460592.1,ENST00000465984.5,ENST00000468221.5,ENST00000468721.1,ENST00000469449.1,ENST00000469799.5,ENST00000471875.5,ENST00000473367.5,ENST00000475225.5,ENST00000481524.5,ENST00000483487.2,ENST00000490536.1,ENST00000490872.1,ENST00000492413.5,ENST00000494322.5,ENST00000539932.5	protein_coding,nonsense_mediated_decay,retained_intron,retained_intron,retained_intron,retained_intron,retained_intron,retained_intron,retained_intron,nonsense_mediated_decay,retained_intron,nonsense_mediated_decay,retained_intron,retained_intron,retained_intron,retained_intron,retained_intron,nonsense_mediated_decay	11	3	5	6	0	4
WWTR1	ENSG00000018408.14	protein_coding	25937	4082.29	-0.722155	0.0555445	-13.0014	1.20175e-38	6.42991e-37	-0.716809	5082.5	3082.08	WW domain containing transcription regulator 1 [Source:HGNC Symbol;Acc:HGNC:24042]	WWTR1-201,WWTR1-202,WWTR1-203,WWTR1-204,WWTR1-205,WWTR1-206,WWTR1-207,WWTR1-208,WWTR1-209,WWTR1-210,WWTR1-211,WWTR1-212	ENST00000360632.7,ENST00000460517.1,ENST00000465804.5,ENST00000467467.5,ENST00000471586.5,ENST00000472417.1,ENST00000474080.1,ENST00000475579.1,ENST00000479238.1,ENST00000485244.1,ENST00000485352.1,ENST00000494754.1	protein_coding,protein_coding,protein_coding,protein_coding,nonsense_mediated_decay,protein_coding,processed_transcript,protein_coding,protein_coding,retained_intron,protein_coding,nonsense_mediated_decay	7314	6119	6610	4719	4240	5636
AGPS	ENSG00000018510.14	protein_coding	8540	5041.73	-0.171058	0.057452	-2.97741	0.00290694	0.00914096	-0.169704	5340.68	4742.78	alkylglycerone phosphate synthase [Source:HGNC Symbol;Acc:HGNC:327]	AGPS-201,AGPS-202,AGPS-203,AGPS-204,AGPS-205	ENST00000264167.8,ENST00000409888.1,ENST00000460342.1,ENST00000637633.1,ENST00000642466.1	protein_coding,protein_coding,retained_intron,protein_coding,protein_coding	2644	1949	2184	1621	1595	2030
ZNF806	ENSG00000018607.6	unprocessed_pseudogene	NA	0	NA	NA	NA	NA	NA	NA	0	0	zinc finger protein 806 [Source:HGNC Symbol;Acc:HGNC:33228]	ZNF806-201	ENST00000438300.1	unprocessed_pseudogene	0	0	0	0	0	0
CXorf56	ENSG00000018610.14	protein_coding	63932	1106.38	0.0405726	0.0796694	0.509263	0.610568	0.751708	0.0399597	1091.21	1121.56	chromosome X open reading frame 56 [Source:HGNC Symbol;Acc:HGNC:26239]	CXorf56-201,CXorf56-202,CXorf56-203,CXorf56-204	ENST00000320339.8,ENST00000469448.1,ENST00000536133.2,ENST00000644802.1	protein_coding,processed_transcript,protein_coding,protein_coding	2013	2105	1738.89	1642.93	1687	2196.91
ATP1A2	ENSG00000018625.14	protein_coding	477	0.838656	0.658442	2.80595	0.23466	0.814473	NA	0.0328383	0.62714	1.05017	ATPase Na+/K+ transporting subunit alpha 2 [Source:HGNC Symbol;Acc:HGNC:800]	ATP1A2-201,ATP1A2-202,ATP1A2-203,ATP1A2-204,ATP1A2-205,ATP1A2-206,ATP1A2-207,ATP1A2-208	ENST00000361216.7,ENST00000392233.7,ENST00000447527.1,ENST00000459972.1,ENST00000463989.1,ENST00000468587.1,ENST00000472488.5,ENST00000478587.1	protein_coding,protein_coding,protein_coding,processed_transcript,retained_intron,retained_intron,retained_intron,retained_intron	0	0	0	0	0	0
TTC27	ENSG00000018699.12	protein_coding	55622	1246.15	0.00295699	0.0838755	0.0352545	0.971877	0.985181	0.0029075	1245.55	1246.75	tetratricopeptide repeat domain 27 [Source:HGNC Symbol;Acc:HGNC:25986]	TTC27-201,TTC27-202,TTC27-203,TTC27-204,TTC27-205,TTC27-206,TTC27-207	ENST00000317907.8,ENST00000428527.1,ENST00000433416.5,ENST00000438654.1,ENST00000448773.5,ENST00000454690.1,ENST00000647819.1	protein_coding,nonsense_mediated_decay,nonsense_mediated_decay,protein_coding,protein_coding,nonsense_mediated_decay,nonsense_mediated_decay	990	867	785	956	903	1215
ZNF582	ENSG00000018869.16	protein_coding	147948	0	NA	NA	NA	NA	NA	NA	0	0	zinc finger protein 582 [Source:HGNC Symbol;Acc:HGNC:26421]	ZNF582-201,ZNF582-202,ZNF582-203,ZNF582-204,ZNF582-205,ZNF582-206,ZNF582-207	ENST00000301310.8,ENST00000586929.5,ENST00000587778.5,ENST00000589143.5,ENST00000589895.1,ENST00000593145.5,ENST00000619584.4	protein_coding,protein_coding,non_stop_decay,protein_coding,protein_coding,non_stop_decay,protein_coding	0	0	1	3	7	1
VSIG2	ENSG00000019102.11	protein_coding	23584	1.15077	3.5474	2.41837	1.46686	0.142415	NA	0.21221	0	2.30154	V-set and immunoglobulin domain containing 2 [Source:HGNC Symbol;Acc:HGNC:17149]	VSIG2-201,VSIG2-202	ENST00000326621.9,ENST00000403470.1	protein_coding,protein_coding	0	0	0	0	0	0
PHLDB1	ENSG00000019144.18	protein_coding	23187	3828.52	0.0849572	0.054117	1.56988	0.116443	0.222402	0.0843601	3715.5	3941.54	pleckstrin homology like domain family B member 1 [Source:HGNC Symbol;Acc:HGNC:23697]	PHLDB1-201,PHLDB1-202,PHLDB1-203,PHLDB1-204,PHLDB1-205,PHLDB1-206,PHLDB1-207,PHLDB1-208,PHLDB1-209,PHLDB1-210,PHLDB1-211,PHLDB1-212,PHLDB1-213,PHLDB1-214,PHLDB1-215,PHLDB1-216,PHLDB1-217,PHLDB1-218,PHLDB1-219,PHLDB1-220,PHLDB1-221,PHLDB1-222,PHLDB1-223,PHLDB1-224,PHLDB1-225,PHLDB1-226,PHLDB1-227,PHLDB1-228	ENST00000356063.9,ENST00000361417.6,ENST00000392852.7,ENST00000524713.5,ENST00000525226.5,ENST00000525427.1,ENST00000526374.5,ENST00000526537.2,ENST00000526699.5,ENST00000526826.1,ENST00000527259.5,ENST00000527500.5,ENST00000527898.5,ENST00000528594.5,ENST00000528875.5,ENST00000529005.5,ENST00000530708.4,ENST00000530994.5,ENST00000531987.2,ENST00000532517.5,ENST00000532639.3,ENST00000534140.2,ENS…	protein_coding,protein_coding,retained_intron,processed_transcript,retained_intron,retained_intron,processed_transcript,retained_intron,retained_intron,retained_intron,processed_transcript,processed_transcript,processed_transcript,nonsense_mediated_decay,processed_transcript,processed_transcript,protein_coding,nonsense_mediated_decay,retained_intron,retained_intron,protein_coding,protein_coding,p…	599	650	749	812	723	1081
MARCO	ENSG00000019169.10	protein_coding	8685	0	NA	NA	NA	NA	NA	NA	0	0	macrophage receptor with collagenous structure [Source:HGNC Symbol;Acc:HGNC:6895]	MARCO-201,MARCO-202,MARCO-203	ENST00000327097.4,ENST00000412481.1,ENST00000494979.1	protein_coding,protein_coding,retained_intron	1	0	0	0	0	0
CYP24A1	ENSG00000019186.9	protein_coding	1591	23.9904	1.03485	0.438971	2.35744	0.0184015	0.0471963	0.7068	15.7019	32.2788	cytochrome P450 family 24 subfamily A member 1 [Source:HGNC Symbol;Acc:HGNC:2602]	CYP24A1-201,CYP24A1-202,CYP24A1-203,CYP24A1-204,CYP24A1-205,CYP24A1-206	ENST00000216862.7,ENST00000395954.3,ENST00000395955.7,ENST00000460643.1,ENST00000472970.1,ENST00000487593.1	protein_coding,protein_coding,protein_coding,processed_transcript,processed_transcript,processed_transcript	0	0	0	0	0	0
PRDM11	ENSG00000019485.13	protein_coding	56981	486.538	-0.0568023	0.12196	-0.465745	0.641398	0.77643	-0.0548309	495.685	477.392	PR/SET domain 11 [Source:HGNC Symbol;Acc:HGNC:13996]	PRDM11-201,PRDM11-202,PRDM11-203,PRDM11-204,PRDM11-205,PRDM11-206	ENST00000424263.6,ENST00000526442.5,ENST00000528980.1,ENST00000530656.5,ENST00000534751.2,ENST00000622142.5	protein_coding,protein_coding,processed_transcript,protein_coding,protein_coding,protein_coding	357	315	348	252	296	392
SYT13	ENSG00000019505.7	protein_coding	57586	5.10356	-2.48562	1.08835	-2.28385	0.0223802	0.0559033	-0.654638	8.6374	1.56973	synaptotagmin 13 [Source:HGNC Symbol;Acc:HGNC:14962]	SYT13-201,SYT13-202,SYT13-203	ENST00000020926.7,ENST00000528101.1,ENST00000533332.1	protein_coding,protein_coding,nonsense_mediated_decay	0	0	0	1	0	1
SNAI2	ENSG00000019549.11	protein_coding	6591	144.867	-0.789115	0.189948	-4.15437	3.26191e-05	0.00014997	-0.725846	183.761	105.972	snail family transcriptional repressor 2 [Source:HGNC Symbol;Acc:HGNC:11094]	SNAI2-201,SNAI2-202,SNAI2-203,SNAI2-204	ENST00000020945.3,ENST00000396822.6,ENST00000642303.1,ENST00000649776.1	protein_coding,protein_coding,protein_coding,retained_intron	32	36	41	60	58	97
CD74	ENSG00000019582.14	protein_coding	972	6054.02	0.825751	0.0729764	11.3153	1.10191e-29	4.08259e-28	0.815257	4367.8	7740.24	CD74 molecule [Source:HGNC Symbol;Acc:HGNC:1697]	CD74-201,CD74-202,CD74-203,CD74-204,CD74-205,CD74-206,CD74-207,CD74-208,CD74-209,CD74-210,CD74-211,CD74-212	ENST00000009530.11,ENST00000353334.10,ENST00000377795.7,ENST00000517752.5,ENST00000517791.1,ENST00000518797.5,ENST00000522153.1,ENST00000522246.5,ENST00000523208.5,ENST00000523813.1,ENST00000523836.5,ENST00000524315.5	protein_coding,protein_coding,protein_coding,retained_intron,retained_intron,protein_coding,retained_intron,nonsense_mediated_decay,nonsense_mediated_decay,nonsense_mediated_decay,retained_intron,protein_coding	2	0	1	1	3	2
HGF	ENSG00000019991.16	protein_coding	3082	0	NA	NA	NA	NA	NA	NA	0	0	hepatocyte growth factor [Source:HGNC Symbol;Acc:HGNC:4893]	HGF-201,HGF-202,HGF-203,HGF-204,HGF-205,HGF-206,HGF-207,HGF-208,HGF-209,HGF-210,HGF-211,HGF-212	ENST00000222390.10,ENST00000354224.10,ENST00000412881.5,ENST00000421558.1,ENST00000423064.7,ENST00000444829.7,ENST00000453018.1,ENST00000453411.6,ENST00000457544.7,ENST00000465234.2,ENST00000643024.1,ENST00000644543.1	protein_coding,protein_coding,protein_coding,protein_coding,protein_coding,protein_coding,retained_intron,protein_coding,protein_coding,protein_coding,protein_coding,protein_coding	0	0	0	0	0	0
ZRANB1	ENSG00000019995.6	protein_coding	54764	1058.59	-0.0512846	0.0777918	-0.659255	0.509732	0.667901	-0.0505451	1077.59	1039.58	zinc finger RANBP2-type containing 1 [Source:HGNC Symbol;Acc:HGNC:18224]	ZRANB1-201,ZRANB1-202	ENST00000359653.4,ENST00000471421.1	protein_coding,processed_transcript	1458.61	1255.52	1390.37	1360.54	1348.86	1747.34
NCDN	ENSG00000020129.15	protein_coding	23154	1974.1	0.330079	0.0683111	4.832	1.35169e-06	7.70715e-06	0.326399	1749.35	2198.84	neurochondrin [Source:HGNC Symbol;Acc:HGNC:17597]	NCDN-201,NCDN-202,NCDN-203,NCDN-204,NCDN-205,NCDN-206	ENST00000356090.8,ENST00000373243.6,ENST00000373253.7,ENST00000423723.1,ENST00000437806.1,ENST00000459931.1	protein_coding,protein_coding,protein_coding,protein_coding,protein_coding,processed_transcript	1598	1264	1477	1685	1640	1969
ADGRA2	ENSG00000020181.17	protein_coding	25960	45.3802	0.182088	0.327313	0.556311	0.577998	0.725186	0.144674	42.4473	48.3131	adhesion G protein-coupled receptor A2 [Source:HGNC Symbol;Acc:HGNC:17849]	ADGRA2-201,ADGRA2-202,ADGRA2-203	ENST00000315215.11,ENST00000412232.2,ENST00000428068.5	protein_coding,protein_coding,protein_coding	164	125	184	113	132	150
CCT8L1P	ENSG00000020219.9	processed_pseudogene	NA	0	NA	NA	NA	NA	NA	NA	0	0	chaperonin containing TCP1 subunit 8 like 1, pseudogene [Source:HGNC Symbol;Acc:HGNC:32153]	CCT8L1P-201	ENST00000465400.1	processed_pseudogene	0	0	0	0	1	1
ZFP64	ENSG00000020256.19	protein_coding	55734	452.113	-0.093593	0.109772	-0.852614	0.393873	0.562087	-0.0909445	466.825	437.402	ZFP64 zinc finger protein [Source:HGNC Symbol;Acc:HGNC:15940]	ZFP64-201,ZFP64-202,ZFP64-203,ZFP64-204,ZFP64-205,ZFP64-206,ZFP64-207,ZFP64-208,ZFP64-209,ZFP64-210,ZFP64-211,ZFP64-212	ENST00000216923.4,ENST00000346617.8,ENST00000361387.6,ENST00000371515.8,ENST00000371518.6,ENST00000371523.8,ENST00000395979.1,ENST00000395989.7,ENST00000456175.5,ENST00000461898.1,ENST00000467811.5,ENST00000477786.5	protein_coding,protein_coding,protein_coding,protein_coding,protein_coding,protein_coding,protein_coding,protein_coding,protein_coding,processed_transcript,processed_transcript,processed_transcript	598	535	542	489	478	644
MNAT1	ENSG00000020426.10	protein_coding	4331	1262.45	-0.029521	0.0744431	-0.396558	0.691694	0.812166	-0.0291308	1275.8	1249.09	MNAT1, CDK activating kinase assembly factor [Source:HGNC Symbol;Acc:HGNC:7181]	MNAT1-201,MNAT1-202,MNAT1-203,MNAT1-204,MNAT1-205,MNAT1-206,MNAT1-207,MNAT1-208,MNAT1-209	ENST00000261245.8,ENST00000539616.6,ENST00000553354.5,ENST00000554002.5,ENST00000554641.1,ENST00000555545.1,ENST00000556525.1,ENST00000556764.5,ENST00000557134.1	protein_coding,protein_coding,processed_transcript,protein_coding,retained_intron,processed_transcript,processed_transcript,retained_intron,protein_coding	1747	1782	1499	1226	1184	1746
SAMD4A	ENSG00000020577.13	protein_coding	23034	596.102	-0.38902	0.113613	-3.42407	0.000616907	0.00225779	-0.377251	675.697	516.508	sterile alpha motif domain containing 4A [Source:HGNC Symbol;Acc:HGNC:23023]	SAMD4A-201,SAMD4A-202,SAMD4A-203,SAMD4A-204,SAMD4A-205,SAMD4A-206,SAMD4A-207,SAMD4A-208,SAMD4A-209,SAMD4A-210,SAMD4A-211,SAMD4A-212,SAMD4A-213	ENST00000251091.9,ENST00000392067.7,ENST00000553988.5,ENST00000554335.5,ENST00000554587.1,ENST00000555091.1,ENST00000555112.1,ENST00000555192.1,ENST00000555719.1,ENST00000556069.5,ENST00000557013.1,ENST00000557692.2,ENST00000631086.2	protein_coding,protein_coding,processed_transcript,protein_coding,processed_transcript,processed_transcript,processed_transcript,protein_coding,processed_transcript,retained_intron,retained_intron,processed_transcript,protein_coding	33	24	47	190	185	226
RUNX3	ENSG00000020633.18	protein_coding	864	7.97473	0.548484	0.761901	0.719889	0.471593	0.633729	0.228562	6.52353	9.42594	runt related transcription factor 3 [Source:HGNC Symbol;Acc:HGNC:10473]	RUNX3-201,RUNX3-202,RUNX3-203,RUNX3-204,RUNX3-205	ENST00000308873.10,ENST00000338888.3,ENST00000399916.5,ENST00000479341.1,ENST00000496967.1	protein_coding,protein_coding,protein_coding,processed_transcript,processed_transcript	0	0	0	0	0	0
MRE11	ENSG00000020922.12	protein_coding	4361	3104.08	0.147794	0.0656888	2.24991	0.0244547	0.0601935	0.146268	2945.49	3262.68	MRE11 homolog, double strand break repair nuclease [Source:HGNC Symbol;Acc:HGNC:7230]	MRE11-201,MRE11-202,MRE11-203,MRE11-204,MRE11-205,MRE11-206,MRE11-207,MRE11-208,MRE11-209,MRE11-210	ENST00000323929.7,ENST00000323977.7,ENST00000393241.8,ENST00000407439.7,ENST00000535120.1,ENST00000536144.1,ENST00000536754.5,ENST00000538923.1,ENST00000540013.5,ENST00000541157.5	protein_coding,protein_coding,protein_coding,protein_coding,retained_intron,processed_transcript,protein_coding,protein_coding,protein_coding,processed_transcript	992	898	913	982	1069	1301
PLEKHB1	ENSG00000021300.13	protein_coding	58473	696.178	0.852375	0.0987277	8.6336	5.94514e-18	1.05605e-16	0.832763	496.511	895.846	pleckstrin homology domain containing B1 [Source:HGNC Symbol;Acc:HGNC:19079]	PLEKHB1-201,PLEKHB1-202,PLEKHB1-203,PLEKHB1-204,PLEKHB1-205,PLEKHB1-206,PLEKHB1-207,PLEKHB1-208,PLEKHB1-209,PLEKHB1-210,PLEKHB1-211,PLEKHB1-212,PLEKHB1-213,PLEKHB1-214,PLEKHB1-215,PLEKHB1-216,PLEKHB1-217,PLEKHB1-218,PLEKHB1-219,PLEKHB1-220,PLEKHB1-221,PLEKHB1-222	ENST00000227214.10,ENST00000354190.9,ENST00000398492.8,ENST00000398494.8,ENST00000426191.2,ENST00000535129.5,ENST00000535582.5,ENST00000536527.5,ENST00000538227.5,ENST00000539157.5,ENST00000540157.1,ENST00000540431.1,ENST00000541597.5,ENST00000541760.1,ENST00000542389.5,ENST00000543085.5,ENST00000543524.5,ENST00000544282.1,ENST00000544532.5,ENST00000545106.1,ENST00000545798.5,ENST00000546251.5	protein_coding,protein_coding,protein_coding,protein_coding,retained_intron,protein_coding,protein_coding,protein_coding,protein_coding,protein_coding,retained_intron,protein_coding,protein_coding,retained_intron,protein_coding,protein_coding,protein_coding,processed_transcript,processed_transcript,retained_intron,protein_coding,protein_coding	0	0	1	0	0	0
SERPINB1	ENSG00000021355.12	protein_coding	1992	1957.73	-0.550156	0.068252	-8.06066	7.58858e-16	1.14965e-14	-0.54403	2327.35	1588.1	serpin family B member 1 [Source:HGNC Symbol;Acc:HGNC:3311]	SERPINB1-201,SERPINB1-202,SERPINB1-203,SERPINB1-204,SERPINB1-205	ENST00000380739.5,ENST00000460260.1,ENST00000468511.5,ENST00000476896.5,ENST00000490094.5	protein_coding,processed_transcript,processed_transcript,processed_transcript,processed_transcript	1099	1036	1040	693	616	897
CYP3A43	ENSG00000021461.16	protein_coding	64816	0	NA	NA	NA	NA	NA	NA	0	0	cytochrome P450 family 3 subfamily A member 43 [Source:HGNC Symbol;Acc:HGNC:17450]	CYP3A43-201,CYP3A43-202,CYP3A43-203,CYP3A43-204,CYP3A43-205,CYP3A43-206,CYP3A43-207,CYP3A43-208,CYP3A43-209,CYP3A43-210,CYP3A43-211,CYP3A43-212,CYP3A43-213,CYP3A43-214,CYP3A43-215,CYP3A43-216,CYP3A43-217	ENST00000222382.5,ENST00000312017.9,ENST00000342499.8,ENST00000354829.6,ENST00000415413.5,ENST00000417625.5,ENST00000433277.5,ENST00000434806.5,ENST00000436834.5,ENST00000444905.5,ENST00000463915.5,ENST00000472352.1,ENST00000477658.5,ENST00000481362.5,ENST00000491648.5,ENST00000495115.5,ENST00000631161.2	protein_coding,protein_coding,protein_coding,protein_coding,protein_coding,protein_coding,nonsense_mediated_decay,nonsense_mediated_decay,nonsense_mediated_decay,protein_coding,processed_transcript,retained_intron,processed_transcript,retained_intron,processed_transcript,processed_transcript,protein_coding	0	0	0	0	0	0
SLC7A9	ENSG00000021488.12	protein_coding	11136	3.01868	1.13707	1.33836	0.849595	0.395551	0.563391	0.211637	1.90835	4.12902	solute carrier family 7 member 9 [Source:HGNC Symbol;Acc:HGNC:11067]	SLC7A9-201,SLC7A9-202,SLC7A9-203,SLC7A9-204,SLC7A9-205,SLC7A9-206	ENST00000023064.8,ENST00000587772.1,ENST00000589659.1,ENST00000590341.5,ENST00000590465.5,ENST00000592232.5	protein_coding,protein_coding,retained_intron,protein_coding,nonsense_mediated_decay,nonsense_mediated_decay	2	4	2	7	2	10
SPAST	ENSG00000021574.12	protein_coding	6683	963.45	-0.278389	0.0824656	-3.37582	0.000735954	0.00264591	-0.273887	1056.16	870.738	spastin [Source:HGNC Symbol;Acc:HGNC:11233]	SPAST-201,SPAST-202,SPAST-203,SPAST-204,SPAST-205,SPAST-206,SPAST-207,SPAST-208,SPAST-209,SPAST-210,SPAST-211,SPAST-212,SPAST-213,SPAST-214,SPAST-215,SPAST-216,SPAST-217,SPAST-218,SPAST-219,SPAST-220,SPAST-221	ENST00000315285.8,ENST00000345662.5,ENST00000615843.4,ENST00000621856.2,ENST00000642281.1,ENST00000642455.1,ENST00000642751.1,ENST00000642999.1,ENST00000643327.1,ENST00000643334.1,ENST00000644408.1,ENST00000644954.1,ENST00000645159.1,ENST00000645400.1,ENST00000645550.1,ENST00000645671.1,ENST00000645730.1,ENST00000646082.1,ENST00000646571.1,ENST00000647007.1,ENST00000647133.1	protein_coding,protein_coding,protein_coding,protein_coding,protein_coding,protein_coding,protein_coding,protein_coding,nonsense_mediated_decay,nonsense_mediated_decay,protein_coding,protein_coding,retained_intron,nonsense_mediated_decay,retained_intron,protein_coding,protein_coding,nonsense_mediated_decay,protein_coding,processed_transcript,protein_coding	721	594	605	573	509	727
NRXN3	ENSG00000021645.18	protein_coding	9369	0	NA	NA	NA	NA	NA	NA	0	0	neurexin 3 [Source:HGNC Symbol;Acc:HGNC:8010]	NRXN3-201,NRXN3-202,NRXN3-203,NRXN3-204,NRXN3-205,NRXN3-206,NRXN3-207,NRXN3-208,NRXN3-209,NRXN3-210,NRXN3-211,NRXN3-212,NRXN3-213,NRXN3-214,NRXN3-215,NRXN3-216,NRXN3-217,NRXN3-218	ENST00000281127.11,ENST00000335750.6,ENST00000428277.6,ENST00000553363.5,ENST00000553631.1,ENST00000553803.5,ENST00000554719.5,ENST00000554738.5,ENST00000555073.5,ENST00000555387.1,ENST00000556003.1,ENST00000556088.1,ENST00000556496.2,ENST00000557081.1,ENST00000557594.5,ENST00000634266.1,ENST00000634499.1,ENST00000635466.1	protein_coding,protein_coding,protein_coding,protein_coding,protein_coding,processed_transcript,protein_coding,nonsense_mediated_decay,processed_transcript,nonsense_mediated_decay,processed_transcript,retained_intron,retained_intron,protein_coding,protein_coding,processed_transcript,protein_coding,protein_coding	0	0	0	0	0	0
OSBPL5	ENSG00000021762.19	protein_coding	114879	1330.77	0.0834887	0.0814321	1.02526	0.305243	0.46991	0.0821709	1292.09	1369.44	oxysterol binding protein like 5 [Source:HGNC Symbol;Acc:HGNC:16392]	OSBPL5-201,OSBPL5-202,OSBPL5-203,OSBPL5-204,OSBPL5-205,OSBPL5-206,OSBPL5-207,OSBPL5-208,OSBPL5-209,OSBPL5-210,OSBPL5-211,OSBPL5-212,OSBPL5-213,OSBPL5-214,OSBPL5-215,OSBPL5-216,OSBPL5-217,OSBPL5-218,OSBPL5-219	ENST00000263650.11,ENST00000348039.9,ENST00000389989.7,ENST00000459995.5,ENST00000465323.1,ENST00000471998.6,ENST00000477622.1,ENST00000478260.5,ENST00000498536.5,ENST00000525498.5,ENST00000526122.5,ENST00000528124.1,ENST00000530372.5,ENST00000532951.1,ENST00000533234.5,ENST00000533721.5,ENST00000534157.1,ENST00000534454.5,ENST00000534491.5	protein_coding,protein_coding,protein_coding,retained_intron,retained_intron,nonsense_mediated_decay,retained_intron,protein_coding,retained_intron,protein_coding,protein_coding,processed_transcript,protein_coding,retained_intron,protein_coding,protein_coding,protein_coding,protein_coding,retained_intron	640	544	619	609	594	650
AQR	ENSG00000021776.10	protein_coding	9716	2985.45	-0.111398	0.0595454	-1.87081	0.0613721	0.131094	-0.110451	3099.87	2871.04	aquarius intron-binding spliceosomal factor [Source:HGNC Symbol;Acc:HGNC:29513]	AQR-201,AQR-202,AQR-203,AQR-204,AQR-205,AQR-206	ENST00000156471.9,ENST00000543879.6,ENST00000558202.1,ENST00000559090.5,ENST00000559767.1,ENST00000560117.1	protein_coding,nonsense_mediated_decay,retained_intron,retained_intron,retained_intron,protein_coding	3366	2400	3081	2306	2294	2911
CPS1	ENSG00000021826.15	protein_coding	1373	2.44114	-0.422029	1.39808	-0.301864	0.762756	0.859149	-0.0738873	2.79299	2.08929	carbamoyl-phosphate synthase 1 [Source:HGNC Symbol;Acc:HGNC:2323]	CPS1-201,CPS1-202,CPS1-203,CPS1-204,CPS1-205,CPS1-206,CPS1-207,CPS1-208,CPS1-209,CPS1-210,CPS1-211,CPS1-212,CPS1-213	ENST00000233072.9,ENST00000417946.5,ENST00000430249.6,ENST00000451903.2,ENST00000467353.1,ENST00000470791.1,ENST00000479988.1,ENST00000497121.1,ENST00000497163.1,ENST00000518043.5,ENST00000523702.5,ENST00000619804.1,ENST00000645825.1	protein_coding,protein_coding,protein_coding,protein_coding,retained_intron,retained_intron,retained_intron,processed_transcript,retained_intron,protein_coding,protein_coding,protein_coding,processed_transcript	805	595	786	673	726	943
C8B	ENSG00000021852.12	protein_coding	732	0	NA	NA	NA	NA	NA	NA	0	0	complement C8 beta chain [Source:HGNC Symbol;Acc:HGNC:1353]	C8B-201,C8B-202,C8B-203,C8B-204,C8B-205,C8B-206	ENST00000371237.8,ENST00000465658.1,ENST00000468990.1,ENST00000494324.1,ENST00000535057.5,ENST00000543257.5	protein_coding,retained_intron,processed_transcript,processed_transcript,protein_coding,protein_coding	0	0	0	0	0	0
FHL1	ENSG00000022267.16	protein_coding	2273	4.41256	4.46209	1.49859	2.97752	0.00290592	0.00913937	0.807477	0.31357	8.51155	four and a half LIM domains 1 [Source:HGNC Symbol;Acc:HGNC:3702]	FHL1-201,FHL1-202,FHL1-203,FHL1-204,FHL1-205,FHL1-206,FHL1-207,FHL1-208,FHL1-209,FHL1-210,FHL1-211,FHL1-212,FHL1-213,FHL1-214,FHL1-215,FHL1-216,FHL1-217,FHL1-218,FHL1-219,FHL1-220,FHL1-221,FHL1-222,FHL1-223,FHL1-224,FHL1-225,FHL1-226,FHL1-227,FHL1-228,FHL1-229,FHL1-230,FHL1-231,FHL1-232,FHL1-233	ENST00000345434.7,ENST00000370674.3,ENST00000370676.7,ENST00000370683.5,ENST00000370690.7,ENST00000394153.6,ENST00000394155.6,ENST00000420362.5,ENST00000434885.5,ENST00000449474.5,ENST00000452016.5,ENST00000456445.5,ENST00000458357.5,ENST00000477080.1,ENST00000477204.5,ENST00000535737.5,ENST00000539015.5,ENST00000543669.5,ENST00000618438.4,ENST00000625935.2,ENST00000626004.1,ENST00000627383.2,ENS…	protein_coding,protein_coding,protein_coding,protein_coding,protein_coding,protein_coding,protein_coding,protein_coding,protein_coding,protein_coding,protein_coding,protein_coding,protein_coding,retained_intron,retained_intron,protein_coding,protein_coding,protein_coding,protein_coding,protein_coding,processed_transcript,protein_coding,protein_coding,protein_coding,protein_coding,protein_coding,p…	465	334	459	256	203	272
RTF2	ENSG00000022277.12	protein_coding	51507	4684.61	0.0401156	0.0579411	0.692351	0.488717	0.648814	0.0397927	4619.51	4749.7	replication termination factor 2 [Source:HGNC Symbol;Acc:HGNC:15890]	RTF2-201,RTF2-202,RTF2-203,RTF2-204,RTF2-205,RTF2-206,RTF2-207,RTF2-208,RTF2-209	ENST00000023939.8,ENST00000357348.9,ENST00000395881.7,ENST00000449062.1,ENST00000466260.1,ENST00000477485.1,ENST00000477573.1,ENST00000484084.5,ENST00000487211.5	protein_coding,protein_coding,protein_coding,protein_coding,processed_transcript,retained_intron,retained_intron,processed_transcript,processed_transcript	3924.94	3728	3726.94	3320	3114	4320.94
GABRA1	ENSG00000022355.16	protein_coding	2554	0	NA	NA	NA	NA	NA	NA	0	0	gamma-aminobutyric acid type A receptor alpha1 subunit [Source:HGNC Symbol;Acc:HGNC:4075]	GABRA1-201,GABRA1-202,GABRA1-203,GABRA1-204,GABRA1-205,GABRA1-206,GABRA1-207,GABRA1-208,GABRA1-209,GABRA1-210,GABRA1-211,GABRA1-212,GABRA1-213,GABRA1-214,GABRA1-215,GABRA1-216,GABRA1-217,GABRA1-218,GABRA1-219,GABRA1-220	ENST00000023897.10,ENST00000393943.9,ENST00000428797.7,ENST00000437025.6,ENST00000519542.1,ENST00000519621.2,ENST00000521339.5,ENST00000522651.6,ENST00000634335.1,ENST00000635096.1,ENST00000635880.1,ENST00000635916.1,ENST00000636340.1,ENST00000636408.1,ENST00000636573.1,ENST00000637044.1,ENST00000637620.1,ENST00000637827.1,ENST00000638112.1,ENST00000638159.1	protein_coding,protein_coding,protein_coding,protein_coding,retained_intron,protein_coding,protein_coding,protein_coding,protein_coding,protein_coding,protein_coding,processed_transcript,nonsense_mediated_decay,processed_transcript,protein_coding,nonsense_mediated_decay,processed_transcript,protein_coding,protein_coding,protein_coding	0	0	0	0	0	0
NLRP2	ENSG00000022556.15	protein_coding	55655	1154.78	0.310199	0.0861716	3.59978	0.000318487	0.00123019	0.304732	1031.04	1278.53	NLR family pyrin domain containing 2 [Source:HGNC Symbol;Acc:HGNC:22948]	NLRP2-201,NLRP2-202,NLRP2-203,NLRP2-204,NLRP2-205,NLRP2-206,NLRP2-207,NLRP2-208,NLRP2-209,NLRP2-210,NLRP2-211,NLRP2-212,NLRP2-213,NLRP2-214,NLRP2-215,NLRP2-216,NLRP2-217,NLRP2-218,NLRP2-219	ENST00000263437.10,ENST00000339757.11,ENST00000381637.3,ENST00000391721.8,ENST00000397169.3,ENST00000427260.6,ENST00000433772.6,ENST00000448584.6,ENST00000537859.5,ENST00000539848.5,ENST00000540005.1,ENST00000540597.5,ENST00000542755.1,ENST00000543010.5,ENST00000543277.1,ENST00000585500.5,ENST00000586512.1,ENST00000588107.5,ENST00000588619.5	protein_coding,protein_coding,nonsense_mediated_decay,protein_coding,protein_coding,protein_coding,protein_coding,protein_coding,protein_coding,nonsense_mediated_decay,protein_coding,retained_intron,retained_intron,protein_coding,nonsense_mediated_decay,protein_coding,processed_transcript,protein_coding,protein_coding	0	0	0	1	0	0
SLC45A4	ENSG00000022567.9	protein_coding	57210	1628.22	0.892567	0.0710199	12.5678	3.17249e-36	1.58267e-34	0.88182	1139.36	2117.08	solute carrier family 45 member 4 [Source:HGNC Symbol;Acc:HGNC:29196]	SLC45A4-201,SLC45A4-202,SLC45A4-203,SLC45A4-204,SLC45A4-205,SLC45A4-206	ENST00000024061.7,ENST00000517878.5,ENST00000519067.5,ENST00000519986.1,ENST00000520137.1,ENST00000521804.1	protein_coding,protein_coding,protein_coding,protein_coding,protein_coding,processed_transcript	692	503	749	838	758	940
RNF10	ENSG00000022840.15	protein_coding	9921	6401.73	0.0349384	0.065661	0.532102	0.594655	0.738886	0.0345781	6324.5	6478.96	ring finger protein 10 [Source:HGNC Symbol;Acc:HGNC:10055]	RNF10-201,RNF10-202,RNF10-203,RNF10-204,RNF10-205,RNF10-206,RNF10-207,RNF10-208,RNF10-209,RNF10-210,RNF10-211,RNF10-212,RNF10-213,RNF10-214,RNF10-215,RNF10-216,RNF10-217,RNF10-218,RNF10-219,RNF10-220,RNF10-221,RNF10-222,RNF10-223,RNF10-224,RNF10-225	ENST00000325954.8,ENST00000366112.6,ENST00000413266.6,ENST00000535395.1,ENST00000535417.1,ENST00000535470.5,ENST00000536869.5,ENST00000537376.1,ENST00000537740.1,ENST00000537997.1,ENST00000538254.1,ENST00000538796.5,ENST00000539486.1,ENST00000540046.5,ENST00000542207.5,ENST00000542438.1,ENST00000542701.1,ENST00000543578.1,ENST00000543675.5,ENST00000543757.5,ENST00000544124.1,ENST00000544805.1,ENS…	protein_coding,retained_intron,protein_coding,retained_intron,retained_intron,processed_transcript,nonsense_mediated_decay,retained_intron,protein_coding,protein_coding,protein_coding,nonsense_mediated_decay,protein_coding,protein_coding,protein_coding,protein_coding,processed_transcript,processed_transcript,processed_transcript,processed_transcript,retained_intron,retained_intron,nonsense_mediat…	4650	3956	4400	5153	5046	6168
ZNF839	ENSG00000022976.15	protein_coding	55778	331.991	-0.314512	0.129981	-2.41967	0.0155345	0.0406435	-0.30217	368.058	295.924	zinc finger protein 839 [Source:HGNC Symbol;Acc:HGNC:20345]	ZNF839-201,ZNF839-202,ZNF839-203,ZNF839-204,ZNF839-205,ZNF839-206,ZNF839-207,ZNF839-208,ZNF839-209,ZNF839-210,ZNF839-211,ZNF839-212	ENST00000420933.2,ENST00000442396.6,ENST00000557803.5,ENST00000558462.5,ENST00000558490.5,ENST00000558850.5,ENST00000559098.5,ENST00000559155.5,ENST00000559185.5,ENST00000560112.1,ENST00000560568.5,ENST00000561251.5	processed_transcript,protein_coding,retained_intron,protein_coding,protein_coding,protein_coding,nonsense_mediated_decay,protein_coding,protein_coding,protein_coding,protein_coding,protein_coding	940	1051	1081	793	742	948
ZDHHC6	ENSG00000023041.11	protein_coding	64429	1175.29	-0.43437	0.0804944	-5.39627	6.80394e-08	4.59915e-07	-0.427669	1350.38	1000.19	zinc finger DHHC-type containing 6 [Source:HGNC Symbol;Acc:HGNC:19160]	ZDHHC6-201,ZDHHC6-202,ZDHHC6-203,ZDHHC6-204,ZDHHC6-205	ENST00000369404.3,ENST00000369405.7,ENST00000471035.1,ENST00000482410.5,ENST00000626395.2	protein_coding,protein_coding,processed_transcript,processed_transcript,protein_coding	1046	968	992	601	530	762
GRAMD1B	ENSG00000023171.17	protein_coding	57476	83.6551	2.52996	0.283166	8.93453	4.08899e-19	7.92298e-18	2.12502	24.8211	142.489	GRAM domain containing 1B [Source:HGNC Symbol;Acc:HGNC:29214]	GRAMD1B-201,GRAMD1B-202,GRAMD1B-203,GRAMD1B-204,GRAMD1B-205,GRAMD1B-206,GRAMD1B-207,GRAMD1B-208,GRAMD1B-209,GRAMD1B-210,GRAMD1B-211,GRAMD1B-212,GRAMD1B-213,GRAMD1B-214,GRAMD1B-215,GRAMD1B-216,GRAMD1B-217,GRAMD1B-218	ENST00000322282.11,ENST00000450171.2,ENST00000456860.6,ENST00000525757.1,ENST00000525945.1,ENST00000529432.5,ENST00000529750.5,ENST00000532581.5,ENST00000533341.2,ENST00000534764.1,ENST00000632815.1,ENST00000633087.1,ENST00000633646.1,ENST00000635736.1,ENST00000638086.1,ENST00000638157.1,ENST00000640939.1,ENST00000646146.1	protein_coding,protein_coding,protein_coding,processed_transcript,retained_intron,protein_coding,protein_coding,retained_intron,protein_coding,protein_coding,protein_coding,protein_coding,protein_coding,protein_coding,protein_coding,protein_coding,protein_coding,protein_coding	399	327	427	678	702	739
RNH1	ENSG00000023191.16	protein_coding	6050	5471.35	-0.0297029	0.0787509	-0.377176	0.706043	0.82166	-0.0292643	5528.23	5414.46	ribonuclease/angiogenin inhibitor 1 [Source:HGNC Symbol;Acc:HGNC:10074]	RNH1-201,RNH1-202,RNH1-203,RNH1-204,RNH1-205,RNH1-206,RNH1-207,RNH1-208,RNH1-209,RNH1-210,RNH1-211,RNH1-212,RNH1-213,RNH1-214,RNH1-215,RNH1-216,RNH1-217,RNH1-218,RNH1-219,RNH1-220,RNH1-221,RNH1-222,RNH1-223,RNH1-224	ENST00000354420.6,ENST00000356187.9,ENST00000397604.7,ENST00000397614.5,ENST00000397615.6,ENST00000438658.6,ENST00000524464.5,ENST00000524780.5,ENST00000525522.5,ENST00000525701.5,ENST00000526295.1,ENST00000527485.5,ENST00000528713.5,ENST00000529115.5,ENST00000529306.5,ENST00000529368.5,ENST00000529768.5,ENST00000531149.1,ENST00000531223.1,ENST00000531540.5,ENST00000532055.5,ENST00000533410.5,ENS…	protein_coding,protein_coding,protein_coding,protein_coding,protein_coding,protein_coding,nonsense_mediated_decay,retained_intron,retained_intron,nonsense_mediated_decay,processed_transcript,protein_coding,retained_intron,nonsense_mediated_decay,protein_coding,protein_coding,protein_coding,protein_coding,retained_intron,protein_coding,protein_coding,protein_coding,processed_transcript,protein_cod…	4476	4972	4416	4320	3954	5025
NDUFS1	ENSG00000023228.13	protein_coding	4719	4691.55	-0.0732178	0.0518261	-1.41276	0.157727	0.283876	-0.0727456	4810.87	4572.23	NADH:ubiquinone oxidoreductase core subunit S1 [Source:HGNC Symbol;Acc:HGNC:7707]	NDUFS1-201,NDUFS1-202,NDUFS1-203,NDUFS1-204,NDUFS1-205,NDUFS1-206,NDUFS1-207,NDUFS1-208,NDUFS1-209,NDUFS1-210	ENST00000233190.10,ENST00000423725.5,ENST00000432169.5,ENST00000440274.5,ENST00000449699.5,ENST00000454195.1,ENST00000455934.6,ENST00000456284.5,ENST00000457011.5,ENST00000498520.1	protein_coding,protein_coding,protein_coding,protein_coding,protein_coding,protein_coding,protein_coding,nonsense_mediated_decay,protein_coding,retained_intron	5349.29	4353.99	4772.83	3443.93	3223.98	4777.59
RB1CC1	ENSG00000023287.12	protein_coding	9821	4485.68	-0.0291856	0.0542392	-0.538091	0.590514	0.735858	-0.0289796	4530.92	4440.43	RB1 inducible coiled-coil 1 [Source:HGNC Symbol;Acc:HGNC:15574]	RB1CC1-201,RB1CC1-202,RB1CC1-203,RB1CC1-204,RB1CC1-205,RB1CC1-206,RB1CC1-207,RB1CC1-208,RB1CC1-209,RB1CC1-210	ENST00000025008.9,ENST00000435644.6,ENST00000517963.1,ENST00000518211.1,ENST00000518468.1,ENST00000518710.5,ENST00000519912.1,ENST00000521611.1,ENST00000522957.1,ENST00000523594.1	protein_coding,protein_coding,protein_coding,nonsense_mediated_decay,protein_coding,protein_coding,protein_coding,processed_transcript,retained_intron,nonsense_mediated_decay	4351	3468	3634	2595	2719	3580
ERP44	ENSG00000023318.7	protein_coding	23071	2568.84	0.34955	0.0667703	5.23511	1.64888e-07	1.05841e-06	0.345823	2259.64	2878.04	endoplasmic reticulum protein 44 [Source:HGNC Symbol;Acc:HGNC:18311]	ERP44-201	ENST00000262455.6	protein_coding	1124	984	995	1167	1102	1583
ALAS1	ENSG00000023330.14	protein_coding	211	2727.24	-0.243868	0.0688692	-3.54103	0.000398575	0.00150893	-0.241103	2957.01	2497.46	5'-aminolevulinate synthase 1 [Source:HGNC Symbol;Acc:HGNC:396]	ALAS1-201,ALAS1-202,ALAS1-203,ALAS1-204,ALAS1-205,ALAS1-206	ENST00000310271.6,ENST00000394965.6,ENST00000459884.1,ENST00000469224.5,ENST00000484952.5,ENST00000493402.1	protein_coding,protein_coding,protein_coding,protein_coding,protein_coding,protein_coding	1644	1589	1676	1804	1658	2247
BIRC3	ENSG00000023445.13	protein_coding	330	9554.2	0.726537	0.0605144	12.006	3.30349e-33	1.40975e-31	0.720163	7197.54	11910.9	baculoviral IAP repeat containing 3 [Source:HGNC Symbol;Acc:HGNC:591]	BIRC3-201,BIRC3-202,BIRC3-203,BIRC3-204,BIRC3-205,BIRC3-206,BIRC3-207	ENST00000263464.7,ENST00000526421.5,ENST00000527309.1,ENST00000527336.1,ENST00000528940.1,ENST00000532808.5,ENST00000615299.4	protein_coding,processed_transcript,protein_coding,retained_intron,processed_transcript,protein_coding,protein_coding	287	264	274	1673	1623	2230
AKAP11	ENSG00000023516.8	protein_coding	11215	2308.21	0.335346	0.0745072	4.50086	6.76798e-06	3.47146e-05	0.330907	2040.33	2576.1	A-kinase anchoring protein 11 [Source:HGNC Symbol;Acc:HGNC:369]	AKAP11-201	ENST00000025301.3	protein_coding	1610	1148	1434	1271	1334	1695
GLRX2	ENSG00000023572.9	protein_coding	51022	321.33	-0.464827	0.130514	-3.56152	0.000368714	0.0014061	-0.446461	372.507	270.153	glutaredoxin 2 [Source:HGNC Symbol;Acc:HGNC:16065]	GLRX2-201,GLRX2-202,GLRX2-203,GLRX2-204	ENST00000367439.7,ENST00000367440.3,ENST00000472197.1,ENST00000608166.2	protein_coding,protein_coding,processed_transcript,nonsense_mediated_decay	893	853	848	854	800	1117
SNAPC1	ENSG00000023608.4	protein_coding	6617	267.346	-0.855768	0.143283	-5.97258	2.33533e-09	1.90243e-08	-0.815307	344.333	190.36	small nuclear RNA activating complex polypeptide 1 [Source:HGNC Symbol;Acc:HGNC:11134]	SNAPC1-201	ENST00000216294.4	protein_coding	1134	1100.62	909	504	464	678
DERA	ENSG00000023697.12	protein_coding	51071	2634.53	0.18585	0.0712841	2.60717	0.00912932	0.0253736	0.183595	2465.24	2803.83	deoxyribose-phosphate aldolase [Source:HGNC Symbol;Acc:HGNC:24269]	DERA-201,DERA-202,DERA-203,DERA-204,DERA-205,DERA-206,DERA-207,DERA-208,DERA-209,DERA-210	ENST00000428559.6,ENST00000524480.5,ENST00000526521.5,ENST00000526530.1,ENST00000528821.5,ENST00000530274.5,ENST00000531803.5,ENST00000532573.1,ENST00000532964.5,ENST00000533447.5	protein_coding,protein_coding,nonsense_mediated_decay,protein_coding,nonsense_mediated_decay,retained_intron,protein_coding,processed_transcript,protein_coding,protein_coding	2133	1914	1871	1596	1469	2136
STRAP	ENSG00000023734.10	protein_coding	11171	25195.2	-0.259734	0.060076	-4.32343	1.53623e-05	7.44165e-05	-0.257488	27458	22932.5	serine/threonine kinase receptor associated protein [Source:HGNC Symbol;Acc:HGNC:30796]	STRAP-201,STRAP-202,STRAP-203,STRAP-204,STRAP-205,STRAP-206	ENST00000025399.10,ENST00000419869.6,ENST00000536737.1,ENST00000538718.1,ENST00000539887.1,ENST00000541731.1	protein_coding,protein_coding,retained_intron,protein_coding,retained_intron,nonsense_mediated_decay	13532	12907	12008	11594	11341	15371
ABCC2	ENSG00000023839.11	protein_coding	1244	37.9052	0.498949	0.35991	1.38632	0.16565	0.295107	0.380138	31.4941	44.3164	ATP binding cassette subfamily C member 2 [Source:HGNC Symbol;Acc:HGNC:53]	ABCC2-201,ABCC2-202,ABCC2-203,ABCC2-204,ABCC2-205,ABCC2-206,ABCC2-207,ABCC2-208,ABCC2-209,ABCC2-210,ABCC2-211	ENST00000370434.1,ENST00000370449.9,ENST00000496621.1,ENST00000647814.1,ENST00000647836.1,ENST00000648324.1,ENST00000648523.1,ENST00000648689.1,ENST00000649459.1,ENST00000649493.1,ENST00000649932.1	retained_intron,protein_coding,processed_transcript,protein_coding,processed_transcript,nonsense_mediated_decay,nonsense_mediated_decay,protein_coding,retained_intron,nonsense_mediated_decay,nonsense_mediated_decay	1692	1449	1721	2039	2013	2580
DEF6	ENSG00000023892.10	protein_coding	50619	897.607	-0.458712	0.0900091	-5.09628	3.46387e-07	2.14044e-06	-0.4499	1038.8	756.41	DEF6, guanine nucleotide exchange factor [Source:HGNC Symbol;Acc:HGNC:2760]	DEF6-201,DEF6-202,DEF6-203	ENST00000316637.6,ENST00000444278.2,ENST00000468102.1	protein_coding,protein_coding,processed_transcript	1636	1593	1579	2051	2012	2571
PLEKHO1	ENSG00000023902.13	protein_coding	51177	251.476	-0.188326	0.155687	-1.20964	0.226416	0.375452	-0.177913	268.2	234.752	pleckstrin homology domain containing O1 [Source:HGNC Symbol;Acc:HGNC:24310]	PLEKHO1-201,PLEKHO1-202,PLEKHO1-203,PLEKHO1-204,PLEKHO1-205,PLEKHO1-206,PLEKHO1-207,PLEKHO1-208,PLEKHO1-209	ENST00000369124.4,ENST00000369126.5,ENST00000441340.1,ENST00000477309.1,ENST00000479194.5,ENST00000485470.1,ENST00000492304.1,ENST00000502767.1,ENST00000607609.2	protein_coding,protein_coding,processed_transcript,retained_intron,processed_transcript,retained_intron,processed_transcript,processed_transcript,retained_intron	602	616	611	545	541	788
GCLM	ENSG00000023909.9	protein_coding	2730	2113.49	0.2215	0.0673617	3.28822	0.00100823	0.00351562	0.219097	1951.02	2275.97	glutamate-cysteine ligase modifier subunit [Source:HGNC Symbol;Acc:HGNC:4312]	GCLM-201,GCLM-202,GCLM-203,GCLM-204	ENST00000370238.7,ENST00000462183.1,ENST00000467772.1,ENST00000615724.1	protein_coding,processed_transcript,processed_transcript,protein_coding	6970	6276	6187	4863	4627	6368
UBR2	ENSG00000024048.10	protein_coding	23304	1829.05	0.23785	0.0683395	3.48042	0.000500633	0.00186343	0.235196	1678.03	1980.06	ubiquitin protein ligase E3 component n-recognin 2 [Source:HGNC Symbol;Acc:HGNC:21289]	UBR2-201,UBR2-202,UBR2-203	ENST00000372899.5,ENST00000372901.1,ENST00000372903.6	protein_coding,protein_coding,protein_coding	2366	1605	2058	1994	1922	2512
EHD2	ENSG00000024422.11	protein_coding	30846	1323.33	0.00393522	0.0876912	0.044876	0.964206	0.981379	0.00386337	1320.9	1325.76	EH domain containing 2 [Source:HGNC Symbol;Acc:HGNC:3243]	EHD2-201,EHD2-202,EHD2-203,EHD2-204,EHD2-205	ENST00000263277.7,ENST00000538399.1,ENST00000540884.1,ENST00000596225.5,ENST00000602215.1	protein_coding,protein_coding,processed_transcript,nonsense_mediated_decay,processed_transcript	1230	1002	1188	1125	1199	1289
DEPDC1	ENSG00000024526.16	protein_coding	55635	3281.1	0.274712	0.0651803	4.21465	2.5017e-05	0.000117024	0.271919	2968.97	3593.23	DEP domain containing 1 [Source:HGNC Symbol;Acc:HGNC:22949]	DEPDC1-201,DEPDC1-202,DEPDC1-203,DEPDC1-204,DEPDC1-205	ENST00000370966.9,ENST00000456315.6,ENST00000488146.5,ENST00000489862.1,ENST00000525124.1	protein_coding,protein_coding,retained_intron,nonsense_mediated_decay,protein_coding	3388	2678.99	2745	3074	3018	4322.97
CCDC28A	ENSG00000024862.17	protein_coding	25901	383.039	0.507478	0.117564	4.31661	1.58441e-05	7.6562e-05	0.491067	316.661	449.418	coiled-coil domain containing 28A [Source:HGNC Symbol;Acc:HGNC:21098]	CCDC28A-201,CCDC28A-202,CCDC28A-203	ENST00000332797.10,ENST00000611852.4,ENST00000617445.4	protein_coding,protein_coding,protein_coding	517	566	521	502	487	656
RRAGD	ENSG00000025039.14	protein_coding	58528	28.0945	-0.201124	0.400752	-0.501868	0.61576	0.75583	-0.144923	29.9804	26.2086	Ras related GTP binding D [Source:HGNC Symbol;Acc:HGNC:19903]	RRAGD-201,RRAGD-202,RRAGD-203	ENST00000359203.3,ENST00000369415.8,ENST00000492783.1	protein_coding,protein_coding,processed_transcript	1299	1065	1214	1068	1112	1391
HSF2	ENSG00000025156.12	protein_coding	3298	553.722	-0.226222	0.0985496	-2.29552	0.0217035	0.0544279	-0.221033	596.917	510.527	heat shock transcription factor 2 [Source:HGNC Symbol;Acc:HGNC:5225]	HSF2-201,HSF2-202,HSF2-203	ENST00000368455.8,ENST00000452194.5,ENST00000465214.2	protein_coding,protein_coding,protein_coding	748	684	673	631	696	923
PHF20	ENSG00000025293.16	protein_coding	51230	1716.92	-0.0660092	0.0695971	-0.948446	0.342902	0.510796	-0.0652452	1756.99	1676.84	PHD finger protein 20 [Source:HGNC Symbol;Acc:HGNC:16098]	PHF20-201,PHF20-202,PHF20-203,PHF20-204,PHF20-205,PHF20-206,PHF20-207,PHF20-208,PHF20-209,PHF20-210,PHF20-211,PHF20-212,PHF20-213,PHF20-214,PHF20-215,PHF20-216	ENST00000339089.10,ENST00000374000.8,ENST00000374012.7,ENST00000420233.1,ENST00000449988.1,ENST00000452270.5,ENST00000461122.5,ENST00000461405.1,ENST00000473943.1,ENST00000480940.1,ENST00000481202.5,ENST00000485604.1,ENST00000486408.5,ENST00000495338.5,ENST00000496305.5,ENST00000617560.1	protein_coding,protein_coding,protein_coding,protein_coding,protein_coding,nonsense_mediated_decay,processed_transcript,retained_intron,retained_intron,processed_transcript,processed_transcript,retained_intron,processed_transcript,processed_transcript,processed_transcript,processed_transcript	2224	2022	1957	2278	2282	2914
HSD17B6	ENSG00000025423.11	protein_coding	8630	41.2795	0.690879	0.374349	1.84555	0.064958	0.137592	0.515677	31.7722	50.7869	hydroxysteroid 17-beta dehydrogenase 6 [Source:HGNC Symbol;Acc:HGNC:23316]	HSD17B6-201,HSD17B6-202,HSD17B6-203,HSD17B6-204,HSD17B6-205,HSD17B6-206,HSD17B6-207,HSD17B6-208,HSD17B6-209,HSD17B6-210	ENST00000322165.1,ENST00000553476.1,ENST00000554150.5,ENST00000554155.1,ENST00000554643.5,ENST00000555159.5,ENST00000555805.5,ENST00000556481.5,ENST00000556650.5,ENST00000556875.5	protein_coding,processed_transcript,protein_coding,protein_coding,protein_coding,protein_coding,protein_coding,processed_transcript,protein_coding,processed_transcript	44	55	30	44	32	64
NR1H3	ENSG00000025434.18	protein_coding	10062	632.037	0.972229	0.102106	9.52173	1.70313e-21	3.9172e-20	0.948335	426.772	837.302	nuclear receptor subfamily 1 group H member 3 [Source:HGNC Symbol;Acc:HGNC:7966]	NR1H3-201,NR1H3-202,NR1H3-203,NR1H3-204,NR1H3-205,NR1H3-206,NR1H3-207,NR1H3-208,NR1H3-209,NR1H3-210,NR1H3-211,NR1H3-212,NR1H3-213,NR1H3-214,NR1H3-215,NR1H3-216,NR1H3-217,NR1H3-218,NR1H3-219,NR1H3-220,NR1H3-221,NR1H3-222,NR1H3-223,NR1H3-224,NR1H3-225,NR1H3-226,NR1H3-227,NR1H3-228,NR1H3-229,NR1H3-230,NR1H3-231,NR1H3-232,NR1H3-233,NR1H3-234,NR1H3-235	ENST00000395397.7,ENST00000405576.5,ENST00000405853.7,ENST00000407404.5,ENST00000412937.5,ENST00000419652.5,ENST00000420369.5,ENST00000436029.5,ENST00000436778.5,ENST00000437276.1,ENST00000441012.6,ENST00000444396.5,ENST00000449369.5,ENST00000457932.5,ENST00000461778.5,ENST00000462051.5,ENST00000467728.5,ENST00000473222.1,ENST00000476086.6,ENST00000481020.5,ENST00000481889.6,ENST00000483882.1,ENS…	protein_coding,protein_coding,protein_coding,protein_coding,protein_coding,nonsense_mediated_decay,nonsense_mediated_decay,protein_coding,protein_coding,protein_coding,protein_coding,protein_coding,protein_coding,protein_coding,processed_transcript,retained_intron,protein_coding,processed_transcript,processed_transcript,retained_intron,protein_coding,retained_intron,retained_intron,retained_intro…	64	70	82	109	122	156
TYMP	ENSG00000025708.13	protein_coding	1890	50.0566	0.0039208	0.302062	0.0129801	0.989644	0.994416	0.00321256	50.0328	50.0805	thymidine phosphorylase [Source:HGNC Symbol;Acc:HGNC:3148]	TYMP-201,TYMP-202,TYMP-203,TYMP-204,TYMP-205,TYMP-206,TYMP-207,TYMP-208	ENST00000252029.7,ENST00000395678.7,ENST00000395680.5,ENST00000395681.5,ENST00000425169.1,ENST00000476284.1,ENST00000487162.1,ENST00000487577.5	protein_coding,protein_coding,protein_coding,protein_coding,protein_coding,retained_intron,retained_intron,retained_intron	31.34	42.39	20.6	18	24.96	12.11
NCAPH2	ENSG00000025770.18	protein_coding	29781	1974.13	-0.244755	0.0931391	-2.62784	0.00859292	0.0240222	-0.239729	2141.76	1806.5	non-SMC condensin II complex subunit H2 [Source:HGNC Symbol;Acc:HGNC:25071]	NCAPH2-201,NCAPH2-202,NCAPH2-203,NCAPH2-204,NCAPH2-205,NCAPH2-206,NCAPH2-207,NCAPH2-208,NCAPH2-209,NCAPH2-210	ENST00000299821.15,ENST00000395698.7,ENST00000395701.7,ENST00000418794.1,ENST00000420993.6,ENST00000518394.5,ENST00000520297.5,ENST00000522048.1,ENST00000522304.1,ENST00000523045.5	protein_coding,protein_coding,protein_coding,nonsense_mediated_decay,protein_coding,nonsense_mediated_decay,processed_transcript,retained_intron,protein_coding,protein_coding	1490	1605	1475	1304	1287	1651
TOMM34	ENSG00000025772.7	protein_coding	10953	3576.03	0.0674147	0.0695381	0.969464	0.332314	0.499236	0.0666357	3492.66	3659.41	translocase of outer mitochondrial membrane 34 [Source:HGNC Symbol;Acc:HGNC:15746]	TOMM34-201	ENST00000372813.3	protein_coding	3553	3108	3305	4074	3855	4812
SEC63	ENSG00000025796.13	protein_coding	11231	4482.88	-0.00565827	0.0534363	-0.105888	0.915671	0.954475	-0.00561951	4492.27	4473.5	SEC63 homolog, protein translocation regulator [Source:HGNC Symbol;Acc:HGNC:21082]	SEC63-201,SEC63-202,SEC63-203,SEC63-204,SEC63-205,SEC63-206,SEC63-207,SEC63-208,SEC63-209,SEC63-210	ENST00000369002.8,ENST00000429168.1,ENST00000446496.1,ENST00000459782.1,ENST00000460009.1,ENST00000465210.1,ENST00000466419.1,ENST00000473746.1,ENST00000484803.5,ENST00000489455.1	protein_coding,protein_coding,nonsense_mediated_decay,retained_intron,processed_transcript,retained_intron,retained_intron,retained_intron,retained_intron,retained_intron	5550.94	4180.94	4696.96	4898.94	4785.87	6273.99
KPNA6	ENSG00000025800.13	protein_coding	23633	3247.72	0.272946	0.0659651	4.13774	3.50745e-05	0.000160468	0.270106	2941.46	3553.98	karyopherin subunit alpha 6 [Source:HGNC Symbol;Acc:HGNC:6399]	KPNA6-201,KPNA6-202,KPNA6-203,KPNA6-204	ENST00000373625.7,ENST00000446515.1,ENST00000469790.1,ENST00000471599.5	protein_coding,protein_coding,processed_transcript,nonsense_mediated_decay	5900.61	5167.62	5496	6050.34	6053	7739
VIM	ENSG00000026025.15	protein_coding	7431	183.336	-1.16659	0.468161	-2.49185	0.0127078	0.0340014	-0.761134	253.718	112.954	vimentin [Source:HGNC Symbol;Acc:HGNC:12692]	VIM-201,VIM-202,VIM-203,VIM-204,VIM-205,VIM-206,VIM-207,VIM-208,VIM-209,VIM-210	ENST00000224237.9,ENST00000421459.2,ENST00000469543.5,ENST00000478746.1,ENST00000485947.1,ENST00000487938.5,ENST00000495528.1,ENST00000497849.1,ENST00000544301.6,ENST00000637053.1	protein_coding,retained_intron,nonsense_mediated_decay,protein_coding,processed_transcript,nonsense_mediated_decay,retained_intron,protein_coding,protein_coding,processed_transcript	166453	149884	157433	133835	138153	165674
RTEL1-TNFRSF6B	ENSG00000026036.22	protein_coding	100533107	1617.49	-0.356006	0.101649	-3.50232	0.000461227	0.00172948	-0.347328	1815.23	1419.75	RTEL1-TNFRSF6B readthrough (NMD candidate) [Source:HGNC Symbol;Acc:HGNC:44095]	RTEL1-TNFRSF6B-201,RTEL1-TNFRSF6B-202,RTEL1-TNFRSF6B-203	ENST00000480273.5,ENST00000492259.6,ENST00000496281.2	retained_intron,nonsense_mediated_decay,retained_intron	754.91	744.85	1256.42	1035.28	955.09	1180.24
FAS	ENSG00000026103.21	protein_coding	355	552.384	-0.148134	0.107571	-1.37709	0.168484	0.298953	-0.144101	580.357	524.412	Fas cell surface death receptor [Source:HGNC Symbol;Acc:HGNC:11920]	FAS-201,FAS-202,FAS-203,FAS-204,FAS-205,FAS-206,FAS-207,FAS-208,FAS-209,FAS-210,FAS-211,FAS-212,FAS-213,FAS-214,FAS-215,FAS-216,FAS-217,FAS-218,FAS-219,FAS-220	ENST00000313771.9,ENST00000352159.8,ENST00000355279.2,ENST00000355740.6,ENST00000357339.6,ENST00000371857.7,ENST00000460510.5,ENST00000466081.5,ENST00000477270.5,ENST00000479522.5,ENST00000484444.5,ENST00000487314.1,ENST00000488877.5,ENST00000492756.5,ENST00000494410.5,ENST00000494799.5,ENST00000612663.5,ENST00000640140.1,ENST00000640250.1,ENST00000640681.1	processed_transcript,protein_coding,protein_coding,protein_coding,protein_coding,retained_intron,processed_transcript,processed_transcript,processed_transcript,nonsense_mediated_decay,nonsense_mediated_decay,processed_transcript,nonsense_mediated_decay,nonsense_mediated_decay,nonsense_mediated_decay,processed_transcript,nonsense_mediated_decay,processed_transcript,processed_transcript,processed_t…	81	76	73	139	83	138
RNASET2	ENSG00000026297.15	protein_coding	8635	964.355	0.625967	0.0889671	7.03594	1.97921e-12	2.25268e-11	0.614214	758.796	1169.91	ribonuclease T2 [Source:HGNC Symbol;Acc:HGNC:21686]	RNASET2-201,RNASET2-202,RNASET2-203,RNASET2-204,RNASET2-205,RNASET2-206,RNASET2-207,RNASET2-208,RNASET2-209,RNASET2-210,RNASET2-211,RNASET2-212,RNASET2-213,RNASET2-214	ENST00000028008.9,ENST00000358165.7,ENST00000366855.10,ENST00000421787.5,ENST00000467705.6,ENST00000476238.6,ENST00000478180.6,ENST00000496851.6,ENST00000499370.6,ENST00000508775.5,ENST00000509073.1,ENST00000510083.1,ENST00000611959.1,ENST00000620173.4	nonsense_mediated_decay,retained_intron,protein_coding,nonsense_mediated_decay,processed_transcript,protein_coding,protein_coding,processed_transcript,retained_intron,protein_coding,processed_transcript,retained_intron,protein_coding,protein_coding	722.32	684.92	699	448	451	595
CD44	ENSG00000026508.18	protein_coding	960	7573.27	-0.539123	0.0571388	-9.43532	3.89798e-21	8.69437e-20	-0.534902	8971.63	6174.9	CD44 molecule (Indian blood group) [Source:HGNC Symbol;Acc:HGNC:1681]	CD44-201,CD44-202,CD44-203,CD44-204,CD44-205,CD44-206,CD44-207,CD44-208,CD44-209,CD44-210,CD44-211,CD44-212,CD44-213,CD44-214,CD44-215,CD44-216,CD44-217,CD44-218,CD44-219,CD44-220,CD44-221,CD44-222,CD44-223,CD44-224,CD44-225,CD44-226,CD44-227,CD44-228,CD44-229,CD44-230,CD44-231,CD44-232,CD44-233,CD44-234,CD44-235,CD44-236,CD44-237,CD44-238,CD44-239	ENST00000263398.10,ENST00000278385.10,ENST00000278386.10,ENST00000279452.10,ENST00000352818.8,ENST00000415148.6,ENST00000425428.6,ENST00000428726.7,ENST00000433892.6,ENST00000434472.6,ENST00000442151.6,ENST00000524922.1,ENST00000525209.5,ENST00000525211.6,ENST00000525241.1,ENST00000525293.5,ENST00000525348.1,ENST00000525469.1,ENST00000525685.6,ENST00000525688.5,ENST00000526000.6,ENST00000526025.2…	protein_coding,protein_coding,protein_coding,protein_coding,protein_coding,protein_coding,nonsense_mediated_decay,protein_coding,protein_coding,protein_coding,protein_coding,protein_coding,processed_transcript,protein_coding,retained_intron,retained_intron,retained_intron,protein_coding,protein_coding,protein_coding,protein_coding,protein_coding,protein_coding,protein_coding,retained_intron,prote…	29576	23438	26679	19762	19241	25187
KCNG1	ENSG00000026559.13	protein_coding	3755	0.516632	-1.07038	3.03121	-0.35312	0.723998	NA	-0.0438653	0.683208	0.350057	potassium voltage-gated channel modifier subfamily G member 1 [Source:HGNC Symbol;Acc:HGNC:6248]	KCNG1-201,KCNG1-202,KCNG1-203,KCNG1-204,KCNG1-205,KCNG1-206	ENST00000371571.4,ENST00000424171.5,ENST00000433903.5,ENST00000439216.5,ENST00000447736.1,ENST00000506387.1	protein_coding,protein_coding,protein_coding,protein_coding,protein_coding,processed_transcript	0	0	0	0	0	0
AGPAT4	ENSG00000026652.13	protein_coding	56895	501.082	0.476473	0.115771	4.11565	3.86085e-05	0.000175081	0.461518	418.963	583.201	1-acylglycerol-3-phosphate O-acyltransferase 4 [Source:HGNC Symbol;Acc:HGNC:20885]	AGPAT4-201,AGPAT4-202,AGPAT4-203,AGPAT4-204,AGPAT4-205	ENST00000320285.8,ENST00000366905.3,ENST00000366911.9,ENST00000436279.1,ENST00000437165.1	protein_coding,protein_coding,protein_coding,nonsense_mediated_decay,protein_coding	217	192	261	179	192	243
SLAMF7	ENSG00000026751.16	protein_coding	57823	0.50786	2.33892	3.28393	0.712231	0.476322	NA	0.0936048	0	1.01572	SLAM family member 7 [Source:HGNC Symbol;Acc:HGNC:21394]	SLAMF7-201,SLAMF7-202,SLAMF7-203,SLAMF7-204,SLAMF7-205,SLAMF7-206,SLAMF7-207,SLAMF7-208,SLAMF7-209,SLAMF7-210,SLAMF7-211	ENST00000359331.8,ENST00000368042.7,ENST00000368043.7,ENST00000441662.6,ENST00000444090.6,ENST00000458104.6,ENST00000458602.6,ENST00000484221.1,ENST00000488819.1,ENST00000495334.1,ENST00000621377.4	protein_coding,protein_coding,protein_coding,protein_coding,protein_coding,protein_coding,protein_coding,retained_intron,processed_transcript,protein_coding,protein_coding	0	0	0	0	0	0
BTN3A1	ENSG00000026950.16	protein_coding	11119	398.9	1.65191	0.143931	11.4771	1.71914e-30	6.60434e-29	1.57322	192.201	605.599	butyrophilin subfamily 3 member A1 [Source:HGNC Symbol;Acc:HGNC:1138]	BTN3A1-201,BTN3A1-202,BTN3A1-203,BTN3A1-204,BTN3A1-205,BTN3A1-206,BTN3A1-207,BTN3A1-208,BTN3A1-209,BTN3A1-210,BTN3A1-211	ENST00000082468.11,ENST00000289361.10,ENST00000414912.2,ENST00000425234.6,ENST00000427334.5,ENST00000450085.6,ENST00000465690.6,ENST00000476549.6,ENST00000502361.1,ENST00000506698.1,ENST00000513047.5	retained_intron,protein_coding,protein_coding,protein_coding,protein_coding,protein_coding,retained_intron,protein_coding,retained_intron,protein_coding,retained_intron	82.67	87.36	95.15	125.07	99.1	167.64
MIPEP	ENSG00000027001.9	protein_coding	4285	690.582	0.0525598	0.102335	0.513607	0.607527	0.749359	0.0512626	678.612	702.551	mitochondrial intermediate peptidase [Source:HGNC Symbol;Acc:HGNC:7104]	MIPEP-201,MIPEP-202,MIPEP-203,MIPEP-204,MIPEP-205	ENST00000382172.3,ENST00000433710.2,ENST00000464194.3,ENST00000469167.1,ENST00000494139.1	protein_coding,processed_transcript,processed_transcript,processed_transcript,processed_transcript	597	526	531	294	262	402
PRKCH	ENSG00000027075.14	protein_coding	5583	818.004	-0.0738975	0.0890757	-0.829603	0.406763	0.573869	-0.0725065	838.639	797.369	protein kinase C eta [Source:HGNC Symbol;Acc:HGNC:9403]	PRKCH-201,PRKCH-202,PRKCH-203,PRKCH-204,PRKCH-205,PRKCH-206,PRKCH-207,PRKCH-208,PRKCH-209,PRKCH-210,PRKCH-211,PRKCH-212,PRKCH-213,PRKCH-214,PRKCH-215,PRKCH-216,PRKCH-217,PRKCH-218,PRKCH-219,PRKCH-220,PRKCH-221,PRKCH-222,PRKCH-223,PRKCH-224,PRKCH-225,PRKCH-226,PRKCH-227,PRKCH-228	ENST00000332981.9,ENST00000536400.5,ENST00000552875.2,ENST00000553265.5,ENST00000553726.5,ENST00000553830.1,ENST00000553831.5,ENST00000553846.1,ENST00000553889.5,ENST00000554835.1,ENST00000555082.5,ENST00000555110.1,ENST00000555185.5,ENST00000555233.5,ENST00000555382.5,ENST00000555542.5,ENST00000555604.1,ENST00000555628.5,ENST00000555906.5,ENST00000556164.5,ENST00000556245.1,ENST00000556778.5,ENS…	protein_coding,processed_transcript,processed_transcript,protein_coding,protein_coding,protein_coding,protein_coding,processed_transcript,processed_transcript,processed_transcript,protein_coding,processed_transcript,protein_coding,processed_transcript,processed_transcript,protein_coding,processed_transcript,processed_transcript,protein_coding,protein_coding,processed_transcript,protein_coding,pro…	173	136	166	114	104	138
INSRR	ENSG00000027644.4	protein_coding	3645	0	NA	NA	NA	NA	NA	NA	0	0	insulin receptor related receptor [Source:HGNC Symbol;Acc:HGNC:6093]	INSRR-201	ENST00000368195.3	protein_coding	0	0	0	0	0	0
IFNGR1	ENSG00000027697.14	protein_coding	3459	1914.57	0.46444	0.0760288	6.10873	1.00426e-09	8.54242e-09	0.458039	1608.66	2220.48	interferon gamma receptor 1 [Source:HGNC Symbol;Acc:HGNC:5439]	IFNGR1-201,IFNGR1-202,IFNGR1-203,IFNGR1-204,IFNGR1-205,IFNGR1-206,IFNGR1-207,IFNGR1-208,IFNGR1-209,IFNGR1-210,IFNGR1-211,IFNGR1-212	ENST00000367739.8,ENST00000414770.5,ENST00000458076.5,ENST00000478333.1,ENST00000642390.1,ENST00000643119.1,ENST00000644894.1,ENST00000645045.1,ENST00000645753.1,ENST00000646036.1,ENST00000646898.1,ENST00000647124.1	protein_coding,protein_coding,protein_coding,processed_transcript,protein_coding,nonsense_mediated_decay,protein_coding,nonsense_mediated_decay,protein_coding,protein_coding,protein_coding,protein_coding	649	517	595	356	288	455
B4GALT7	ENSG00000027847.13	protein_coding	11285	897.661	0.356866	0.102345	3.4869	0.00048866	0.00182347	0.34805	787.642	1007.68	beta-1,4-galactosyltransferase 7 [Source:HGNC Symbol;Acc:HGNC:930]	B4GALT7-201,B4GALT7-202,B4GALT7-203,B4GALT7-204,B4GALT7-205,B4GALT7-206,B4GALT7-207,B4GALT7-208	ENST00000029410.9,ENST00000502420.1,ENST00000505145.1,ENST00000505433.5,ENST00000505468.1,ENST00000507061.1,ENST00000510761.1,ENST00000515353.1	protein_coding,retained_intron,retained_intron,nonsense_mediated_decay,protein_coding,protein_coding,protein_coding,retained_intron	911	1052	942	1097	911	1325
SH2D2A	ENSG00000027869.11	protein_coding	9047	158.855	0.183866	0.186282	0.987026	0.32363	0.489912	0.169644	148.9	168.81	SH2 domain containing 2A [Source:HGNC Symbol;Acc:HGNC:10821]	SH2D2A-201,SH2D2A-202,SH2D2A-203,SH2D2A-204,SH2D2A-205,SH2D2A-206	ENST00000368198.7,ENST00000368199.7,ENST00000392306.2,ENST00000468744.5,ENST00000486350.1,ENST00000495306.1	protein_coding,protein_coding,protein_coding,processed_transcript,processed_transcript,processed_transcript	59	53	56	82	70	82
VRK2	ENSG00000028116.17	protein_coding	7444	468.448	-0.607836	0.110037	-5.5239	3.31548e-08	2.33282e-07	-0.590558	565.589	371.308	vaccinia related kinase 2 [Source:HGNC Symbol;Acc:HGNC:12719]	VRK2-201,VRK2-202,VRK2-203,VRK2-204,VRK2-205,VRK2-206,VRK2-207,VRK2-208,VRK2-209,VRK2-210	ENST00000340157.8,ENST00000412104.6,ENST00000417641.6,ENST00000428021.1,ENST00000432057.2,ENST00000435505.6,ENST00000440705.6,ENST00000463222.1,ENST00000478687.5,ENST00000648897.1	protein_coding,protein_coding,protein_coding,protein_coding,nonsense_mediated_decay,protein_coding,protein_coding,processed_transcript,processed_transcript,protein_coding	838	709	693	562	500	738
TNFRSF1B	ENSG00000028137.18	protein_coding	7133	646.446	2.90595	0.129203	22.4913	5.04762e-112	2.03167e-109	2.79373	151.767	1141.12	TNF receptor superfamily member 1B [Source:HGNC Symbol;Acc:HGNC:11917]	TNFRSF1B-201,TNFRSF1B-202,TNFRSF1B-203,TNFRSF1B-204	ENST00000376259.6,ENST00000489921.1,ENST00000492361.1,ENST00000536782.2	protein_coding,processed_transcript,processed_transcript,protein_coding	262	240	250	399	405	525
VEZT	ENSG00000028203.17	protein_coding	55591	2966.08	-0.0565762	0.0604896	-0.935305	0.349631	0.51755	-0.0560803	3023.43	2908.73	vezatin, adherens junctions transmembrane protein [Source:HGNC Symbol;Acc:HGNC:18258]	VEZT-201,VEZT-202,VEZT-203,VEZT-204,VEZT-205,VEZT-206,VEZT-207,VEZT-208,VEZT-209,VEZT-210,VEZT-211,VEZT-212,VEZT-213,VEZT-214,VEZT-215,VEZT-216,VEZT-217,VEZT-218,VEZT-219,VEZT-220,VEZT-221,VEZT-222,VEZT-223,VEZT-224,VEZT-225,VEZT-226,VEZT-227,VEZT-228,VEZT-229,VEZT-230,VEZT-231,VEZT-232,VEZT-233,VEZT-234,VEZT-235,VEZT-236,VEZT-237,VEZT-238,VEZT-239,VEZT-240,VEZT-241	ENST00000261219.7,ENST00000356859.8,ENST00000397792.8,ENST00000436874.5,ENST00000546365.5,ENST00000546398.5,ENST00000546409.5,ENST00000546445.5,ENST00000546557.5,ENST00000546951.1,ENST00000547484.5,ENST00000547611.5,ENST00000547894.5,ENST00000547997.5,ENST00000548245.5,ENST00000548371.5,ENST00000548455.5,ENST00000548822.5,ENST00000548838.5,ENST00000549002.5,ENST00000549192.5,ENST00000549589.5,ENS…	protein_coding,processed_transcript,protein_coding,protein_coding,processed_transcript,processed_transcript,processed_transcript,protein_coding,nonsense_mediated_decay,processed_transcript,nonsense_mediated_decay,nonsense_mediated_decay,processed_transcript,nonsense_mediated_decay,nonsense_mediated_decay,nonsense_mediated_decay,nonsense_mediated_decay,nonsense_mediated_decay,nonsense_mediated_dec…	1491	1260	1306	1403	1398	1853
POU2F2	ENSG00000028277.21	protein_coding	5452	29.3753	-0.470779	0.406348	-1.15856	0.246635	0.401019	-0.336483	33.9675	24.783	POU class 2 homeobox 2 [Source:HGNC Symbol;Acc:HGNC:9213]	POU2F2-201,POU2F2-202,POU2F2-203,POU2F2-204,POU2F2-205,POU2F2-206,POU2F2-207,POU2F2-208,POU2F2-209,POU2F2-210,POU2F2-211,POU2F2-212,POU2F2-213,POU2F2-214,POU2F2-215,POU2F2-216,POU2F2-217,POU2F2-218,POU2F2-219,POU2F2-220	ENST00000342301.8,ENST00000389341.9,ENST00000524801.6,ENST00000526816.6,ENST00000526831.2,ENST00000528894.8,ENST00000529067.5,ENST00000529952.5,ENST00000530982.7,ENST00000531773.5,ENST00000532176.2,ENST00000533548.1,ENST00000534559.5,ENST00000558596.4,ENST00000560398.5,ENST00000560558.5,ENST00000560804.6,ENST00000598842.2,ENST00000625670.2,ENST00000636631.1	protein_coding,protein_coding,protein_coding,protein_coding,protein_coding,protein_coding,protein_coding,protein_coding,retained_intron,processed_transcript,protein_coding,protein_coding,nonsense_mediated_decay,retained_intron,protein_coding,protein_coding,protein_coding,protein_coding,protein_coding,protein_coding	10	9	4	9	20	37
BRD9	ENSG00000028310.17	protein_coding	65980	2370.86	-0.140107	0.0799599	-1.75222	0.079736	0.163535	-0.137975	2485.72	2256	bromodomain containing 9 [Source:HGNC Symbol;Acc:HGNC:25818]	BRD9-201,BRD9-202,BRD9-203,BRD9-204,BRD9-205,BRD9-206,BRD9-207,BRD9-208,BRD9-209,BRD9-210,BRD9-211,BRD9-212,BRD9-213,BRD9-214,BRD9-215,BRD9-216,BRD9-217,BRD9-218,BRD9-219	ENST00000466684.5,ENST00000467963.5,ENST00000475706.5,ENST00000483173.5,ENST00000483234.5,ENST00000487688.1,ENST00000489093.1,ENST00000489816.5,ENST00000490814.6,ENST00000493082.5,ENST00000494422.1,ENST00000495265.5,ENST00000495794.5,ENST00000497410.5,ENST00000518250.5,ENST00000518251.1,ENST00000519112.5,ENST00000519838.5,ENST00000523139.5	nonsense_mediated_decay,protein_coding,retained_intron,protein_coding,retained_intron,nonsense_mediated_decay,protein_coding,nonsense_mediated_decay,nonsense_mediated_decay,retained_intron,processed_transcript,nonsense_mediated_decay,retained_intron,retained_intron,nonsense_mediated_decay,nonsense_mediated_decay,nonsense_mediated_decay,processed_transcript,nonsense_mediated_decay	1863.1	1999.25	1957.08	1649	1687.35	2116.12
SNX1	ENSG00000028528.14	protein_coding	6642	4714.54	0.0197368	0.0563466	0.350275	0.726133	0.833682	0.0195864	4682.02	4747.06	sorting nexin 1 [Source:HGNC Symbol;Acc:HGNC:11172]	SNX1-201,SNX1-202,SNX1-203,SNX1-204,SNX1-205,SNX1-206,SNX1-207,SNX1-208,SNX1-209,SNX1-210,SNX1-211,SNX1-212,SNX1-213,SNX1-214	ENST00000261889.9,ENST00000380285.7,ENST00000558040.5,ENST00000559061.5,ENST00000559339.1,ENST00000559389.1,ENST00000559401.1,ENST00000559844.5,ENST00000559961.1,ENST00000560260.5,ENST00000560829.5,ENST00000560861.1,ENST00000561026.5,ENST00000625244.2	protein_coding,nonsense_mediated_decay,protein_coding,protein_coding,processed_transcript,nonsense_mediated_decay,retained_intron,protein_coding,retained_intron,nonsense_mediated_decay,protein_coding,protein_coding,protein_coding,protein_coding	2276	1988	2277	1917	1845	2606
TBPL1	ENSG00000028839.9	protein_coding	9519	820.915	0.104948	0.0847428	1.23843	0.215556	0.36154	0.103158	790.909	850.921	TATA-box binding protein like 1 [Source:HGNC Symbol;Acc:HGNC:11589]	TBPL1-201,TBPL1-202,TBPL1-203,TBPL1-204,TBPL1-205,TBPL1-206,TBPL1-207,TBPL1-208	ENST00000237264.8,ENST00000367869.1,ENST00000367871.5,ENST00000416965.5,ENST00000457715.1,ENST00000477527.1,ENST00000481694.1,ENST00000613034.4	protein_coding,protein_coding,protein_coding,protein_coding,protein_coding,processed_transcript,processed_transcript,protein_coding	802	748	652	621	545	846
ARNTL2	ENSG00000029153.14	protein_coding	56938	7292.47	-0.767554	0.0485921	-15.7959	3.32199e-56	3.26847e-54	-0.763199	9187.21	5397.74	aryl hydrocarbon receptor nuclear translocator like 2 [Source:HGNC Symbol;Acc:HGNC:18984]	ARNTL2-201,ARNTL2-202,ARNTL2-203,ARNTL2-204,ARNTL2-205,ARNTL2-206,ARNTL2-207,ARNTL2-208,ARNTL2-209	ENST00000261178.9,ENST00000266503.9,ENST00000311001.9,ENST00000395901.6,ENST00000457040.6,ENST00000539558.1,ENST00000542388.1,ENST00000544915.5,ENST00000546179.5	protein_coding,protein_coding,protein_coding,protein_coding,protein_coding,processed_transcript,protein_coding,protein_coding,protein_coding	137	164	141	152	173	213
BCLAF1	ENSG00000029363.16	protein_coding	9774	8547.27	-0.00473546	0.0498853	-0.094927	0.924373	0.959874	-0.00470717	8560.24	8534.3	BCL2 associated transcription factor 1 [Source:HGNC Symbol;Acc:HGNC:16863]	BCLAF1-201,BCLAF1-202,BCLAF1-203,BCLAF1-204,BCLAF1-205,BCLAF1-206,BCLAF1-207,BCLAF1-208,BCLAF1-209,BCLAF1-210,BCLAF1-211,BCLAF1-212,BCLAF1-213,BCLAF1-214,BCLAF1-215,BCLAF1-216,BCLAF1-217,BCLAF1-218,BCLAF1-219,BCLAF1-220,BCLAF1-221,BCLAF1-222,BCLAF1-223,BCLAF1-224	ENST00000353331.8,ENST00000392348.6,ENST00000476194.1,ENST00000526228.1,ENST00000527536.5,ENST00000527613.5,ENST00000527759.5,ENST00000528229.1,ENST00000529522.5,ENST00000529826.5,ENST00000529917.5,ENST00000530429.5,ENST00000530767.5,ENST00000531224.5,ENST00000532076.1,ENST00000532384.5,ENST00000533422.5,ENST00000533621.1,ENST00000534269.5,ENST00000534321.1,ENST00000534762.5,ENST00000534792.5,ENS…	protein_coding,protein_coding,retained_intron,retained_intron,protein_coding,nonsense_mediated_decay,protein_coding,retained_intron,retained_intron,protein_coding,processed_transcript,nonsense_mediated_decay,protein_coding,protein_coding,retained_intron,nonsense_mediated_decay,nonsense_mediated_decay,nonsense_mediated_decay,nonsense_mediated_decay,retained_intron,protein_coding,retained_intron,pr…	9392.1	7103.1	7966.57	8405.53	8476.12	10737
SLC39A9	ENSG00000029364.11	protein_coding	55334	2004.49	-0.263054	0.0652423	-4.03196	5.53134e-05	0.000245023	-0.260376	2186.59	1822.38	solute carrier family 39 member 9 [Source:HGNC Symbol;Acc:HGNC:20182]	SLC39A9-201,SLC39A9-202,SLC39A9-203,SLC39A9-204,SLC39A9-205,SLC39A9-206,SLC39A9-207,SLC39A9-208,SLC39A9-209,SLC39A9-210,SLC39A9-211	ENST00000031146.8,ENST00000336643.9,ENST00000538956.5,ENST00000554023.1,ENST00000554059.1,ENST00000555245.5,ENST00000555840.5,ENST00000556125.5,ENST00000556605.5,ENST00000557046.1,ENST00000628474.2	protein_coding,protein_coding,retained_intron,retained_intron,retained_intron,processed_transcript,nonsense_mediated_decay,processed_transcript,protein_coding,protein_coding,nonsense_mediated_decay	2451	2123	2384	1085	1024	1446
ANK1	ENSG00000029534.20	protein_coding	286	23.8502	1.03753	0.492055	2.10857	0.0349819	0.0819382	0.65391	15.6249	32.0756	ankyrin 1 [Source:HGNC Symbol;Acc:HGNC:492]	ANK1-201,ANK1-202,ANK1-203,ANK1-204,ANK1-205,ANK1-206,ANK1-207,ANK1-208,ANK1-209,ANK1-210,ANK1-211,ANK1-212,ANK1-213,ANK1-214	ENST00000265709.13,ENST00000289734.12,ENST00000314214.12,ENST00000335651.6,ENST00000347528.8,ENST00000348036.8,ENST00000518061.1,ENST00000518715.2,ENST00000520299.5,ENST00000521407.1,ENST00000522231.5,ENST00000522543.5,ENST00000524227.5,ENST00000645531.1	protein_coding,protein_coding,protein_coding,protein_coding,protein_coding,protein_coding,nonsense_mediated_decay,processed_transcript,protein_coding,processed_transcript,protein_coding,protein_coding,retained_intron,protein_coding	6256	4445	5925	1629	1463	1824
IBSP	ENSG00000029559.6	protein_coding	3381	0	NA	NA	NA	NA	NA	NA	0	0	integrin binding sialoprotein [Source:HGNC Symbol;Acc:HGNC:5341]	IBSP-201	ENST00000226284.6	protein_coding	0	0	0	0	0	0
TFB1M	ENSG00000029639.10	protein_coding	51106	404.635	-0.236208	0.116629	-2.02528	0.0428383	0.097103	-0.228688	437.747	371.523	transcription factor B1, mitochondrial [Source:HGNC Symbol;Acc:HGNC:17037]	TFB1M-201,TFB1M-202,TFB1M-203,TFB1M-204,TFB1M-205,TFB1M-206,TFB1M-207,TFB1M-208,TFB1M-209	ENST00000367166.4,ENST00000466349.1,ENST00000468889.5,ENST00000470239.1,ENST00000475849.1,ENST00000480390.1,ENST00000487586.5,ENST00000489874.5,ENST00000495806.1	protein_coding,processed_transcript,processed_transcript,processed_transcript,processed_transcript,processed_transcript,processed_transcript,processed_transcript,processed_transcript	297	331	295	310	301	402
RABEP1	ENSG00000029725.16	protein_coding	9135	1780.53	-0.170729	0.0650591	-2.62421	0.008685	0.0242471	-0.169	1885.8	1675.27	rabaptin, RAB GTPase binding effector protein 1 [Source:HGNC Symbol;Acc:HGNC:17677]	RABEP1-201,RABEP1-202,RABEP1-203,RABEP1-204,RABEP1-205,RABEP1-206,RABEP1-207	ENST00000341923.10,ENST00000537505.5,ENST00000570487.1,ENST00000572250.1,ENST00000574568.1,ENST00000575475.2,ENST00000575991.1	protein_coding,protein_coding,protein_coding,protein_coding,protein_coding,retained_intron,protein_coding	4207	3329	3621	3100	3023	4130
HMGB3	ENSG00000029993.14	protein_coding	3149	4987.88	0.285695	0.063924	4.4693	7.84772e-06	3.98689e-05	0.282901	4496.74	5479.02	high mobility group box 3 [Source:HGNC Symbol;Acc:HGNC:5004]	HMGB3-201,HMGB3-202,HMGB3-203,HMGB3-204,HMGB3-205	ENST00000325307.11,ENST00000419110.5,ENST00000430118.1,ENST00000448905.6,ENST00000455596.5	protein_coding,protein_coding,protein_coding,protein_coding,protein_coding	8882	9054.99	7951	7353	7029.99	9275
NUP160	ENSG00000030066.13	protein_coding	23279	4392.87	0.0940586	0.0594286	1.58272	0.113486	0.217987	0.0932624	4249	4536.74	nucleoporin 160 [Source:HGNC Symbol;Acc:HGNC:18017]	NUP160-201,NUP160-202,NUP160-203,NUP160-204,NUP160-205,NUP160-206,NUP160-207,NUP160-208,NUP160-209,NUP160-210,NUP160-211	ENST00000378460.6,ENST00000526569.1,ENST00000526870.1,ENST00000527126.1,ENST00000527750.1,ENST00000528071.5,ENST00000528501.5,ENST00000529863.1,ENST00000530326.5,ENST00000531016.1,ENST00000532773.1	protein_coding,retained_intron,protein_coding,retained_intron,retained_intron,protein_coding,nonsense_mediated_decay,processed_transcript,protein_coding,retained_intron,retained_intron	3940	3067	3416	3235	3058	3962
BAK1	ENSG00000030110.12	protein_coding	578	1773.58	0.17057	0.0875699	1.94781	0.0514376	0.11336	0.167466	1669.56	1877.59	BCL2 antagonist/killer 1 [Source:HGNC Symbol;Acc:HGNC:949]	BAK1-201,BAK1-202,BAK1-203	ENST00000360661.9,ENST00000374467.3,ENST00000442998.6	protein_coding,protein_coding,protein_coding	1308	1299	1217	1332	1239	1749
MUSK	ENSG00000030304.13	protein_coding	4593	5.82713	-3.03933	1.11553	-2.72456	0.00643876	0.018602	-0.784587	10.3443	1.30995	muscle associated receptor tyrosine kinase [Source:HGNC Symbol;Acc:HGNC:7525]	MUSK-201,MUSK-202,MUSK-203,MUSK-204,MUSK-205,MUSK-206,MUSK-207	ENST00000189978.10,ENST00000374438.1,ENST00000374439.1,ENST00000374440.7,ENST00000374448.8,ENST00000416899.7,ENST00000634612.1	protein_coding,retained_intron,protein_coding,protein_coding,protein_coding,protein_coding,processed_transcript	0	0	0	0	0	0
IKZF2	ENSG00000030419.16	protein_coding	22807	367.509	1.90258	0.156987	12.1194	8.33943e-34	3.61103e-32	1.79568	155.21	579.808	IKAROS family zinc finger 2 [Source:HGNC Symbol;Acc:HGNC:13177]	IKZF2-201,IKZF2-202,IKZF2-203,IKZF2-204,IKZF2-205,IKZF2-206,IKZF2-207,IKZF2-208,IKZF2-209,IKZF2-210,IKZF2-211,IKZF2-212,IKZF2-213,IKZF2-214	ENST00000342002.6,ENST00000374319.8,ENST00000374326.7,ENST00000412444.5,ENST00000431520.5,ENST00000433134.5,ENST00000434687.5,ENST00000439848.5,ENST00000442445.1,ENST00000451136.6,ENST00000452786.2,ENST00000453575.5,ENST00000457361.5,ENST00000484040.1	protein_coding,protein_coding,nonsense_mediated_decay,nonsense_mediated_decay,nonsense_mediated_decay,protein_coding,protein_coding,nonsense_mediated_decay,protein_coding,protein_coding,protein_coding,nonsense_mediated_decay,protein_coding,retained_intron	1	0	2	0	0	1
GRN	ENSG00000030582.17	protein_coding	2896	3950.95	0.757508	0.0769719	9.84136	7.46919e-23	1.8763e-21	0.746815	2936.73	4965.17	granulin precursor [Source:HGNC Symbol;Acc:HGNC:4601]	GRN-201,GRN-202,GRN-203,GRN-204,GRN-205,GRN-206,GRN-207,GRN-208,GRN-209,GRN-210,GRN-211,GRN-212,GRN-213,GRN-214,GRN-215,GRN-216,GRN-217,GRN-218,GRN-219,GRN-220,GRN-221,GRN-222	ENST00000053867.7,ENST00000585348.1,ENST00000585512.5,ENST00000586242.1,ENST00000586443.1,ENST00000586782.5,ENST00000587109.5,ENST00000587387.5,ENST00000587518.5,ENST00000587958.1,ENST00000588143.5,ENST00000588170.5,ENST00000588237.5,ENST00000589265.5,ENST00000589536.5,ENST00000589923.1,ENST00000590984.1,ENST00000591740.5,ENST00000592323.5,ENST00000592783.5,ENST00000593167.5,ENST00000639447.1	protein_coding,retained_intron,protein_coding,protein_coding,protein_coding,nonsense_mediated_decay,protein_coding,protein_coding,protein_coding,retained_intron,protein_coding,retained_intron,protein_coding,protein_coding,protein_coding,processed_transcript,retained_intron,protein_coding,retained_intron,protein_coding,protein_coding,protein_coding	6974	5751	6440	7915	7671	9639
FAM13B	ENSG00000031003.10	protein_coding	51306	1679.71	-0.216141	0.0782662	-2.76162	0.00575158	0.0168114	-0.212987	1804.35	1555.06	family with sequence similarity 13 member B [Source:HGNC Symbol;Acc:HGNC:1335]	FAM13B-201,FAM13B-202,FAM13B-203,FAM13B-204,FAM13B-205,FAM13B-206,FAM13B-207,FAM13B-208,FAM13B-209,FAM13B-210,FAM13B-211	ENST00000033079.7,ENST00000420893.6,ENST00000425075.6,ENST00000502471.5,ENST00000505281.1,ENST00000505961.1,ENST00000508403.5,ENST00000509596.5,ENST00000510804.1,ENST00000513640.1,ENST00000514310.5	protein_coding,protein_coding,protein_coding,protein_coding,retained_intron,protein_coding,protein_coding,protein_coding,retained_intron,retained_intron,protein_coding	1475	1265	1324	1427	1504	1967
ARHGAP31	ENSG00000031081.10	protein_coding	57514	169.257	0.128873	0.168011	0.767047	0.443054	0.607313	0.120643	161.483	177.03	Rho GTPase activating protein 31 [Source:HGNC Symbol;Acc:HGNC:29216]	ARHGAP31-201,ARHGAP31-202	ENST00000264245.8,ENST00000482743.1	protein_coding,protein_coding	82	58	80	82	94	103
CENPQ	ENSG00000031691.6	protein_coding	55166	359.392	-0.906667	0.140271	-6.4637	1.0217e-10	9.8179e-10	-0.865451	468.672	250.113	centromere protein Q [Source:HGNC Symbol;Acc:HGNC:21347]	CENPQ-201	ENST00000335783.3	protein_coding	869	979	693	531	456	667
SARS	ENSG00000031698.12	protein_coding	6301	5342.21	-0.128852	0.06218	-2.07225	0.0382424	0.0883016	-0.127659	5581.59	5102.82	seryl-tRNA synthetase [Source:HGNC Symbol;Acc:HGNC:10537]	SARS-201,SARS-202,SARS-203,SARS-204,SARS-205,SARS-206	ENST00000234677.6,ENST00000369923.4,ENST00000468588.1,ENST00000471705.1,ENST00000477544.5,ENST00000482384.1	protein_coding,protein_coding,processed_transcript,processed_transcript,processed_transcript,processed_transcript	6420	6289	5849	4978	4820	6551
RANBP3	ENSG00000031823.14	protein_coding	8498	2869.6	-0.264042	0.0657089	-4.01836	5.86039e-05	0.000258628	-0.261316	3131.55	2607.64	RAN binding protein 3 [Source:HGNC Symbol;Acc:HGNC:9850]	RANBP3-201,RANBP3-202,RANBP3-203,RANBP3-204,RANBP3-205,RANBP3-206,RANBP3-207,RANBP3-208,RANBP3-209,RANBP3-210,RANBP3-211,RANBP3-212,RANBP3-213,RANBP3-214,RANBP3-215,RANBP3-216,RANBP3-217,RANBP3-218,RANBP3-219,RANBP3-220,RANBP3-221,RANBP3-222,RANBP3-223,RANBP3-224,RANBP3-225,RANBP3-226,RANBP3-227,RANBP3-228,RANBP3-229,RANBP3-230	ENST00000034275.12,ENST00000340578.10,ENST00000439268.6,ENST00000585339.5,ENST00000586117.5,ENST00000586344.5,ENST00000587159.5,ENST00000587263.5,ENST00000587411.5,ENST00000587463.5,ENST00000587479.2,ENST00000587799.1,ENST00000587956.5,ENST00000588010.5,ENST00000588879.5,ENST00000589353.5,ENST00000589886.5,ENST00000590623.5,ENST00000590953.5,ENST00000591092.5,ENST00000591124.5,ENST00000591333.5,E…	protein_coding,protein_coding,protein_coding,nonsense_mediated_decay,processed_transcript,retained_intron,processed_transcript,nonsense_mediated_decay,retained_intron,nonsense_mediated_decay,protein_coding,retained_intron,processed_transcript,nonsense_mediated_decay,processed_transcript,nonsense_mediated_decay,processed_transcript,protein_coding,processed_transcript,protein_coding,processed_trans…	2385	2201	2312	1863	1803	2415
ARID4A	ENSG00000032219.18	protein_coding	5926	1007.67	0.22012	0.0813367	2.70628	0.00680413	0.0195238	0.216656	930.908	1084.44	AT-rich interaction domain 4A [Source:HGNC Symbol;Acc:HGNC:9885]	ARID4A-201,ARID4A-202,ARID4A-203,ARID4A-204,ARID4A-205,ARID4A-206,ARID4A-207,ARID4A-208,ARID4A-209,ARID4A-210,ARID4A-211	ENST00000348476.7,ENST00000355431.7,ENST00000395168.7,ENST00000417477.2,ENST00000424658.5,ENST00000431317.6,ENST00000431612.5,ENST00000445108.5,ENST00000466065.1,ENST00000469635.1,ENST00000553355.1	protein_coding,protein_coding,protein_coding,protein_coding,protein_coding,protein_coding,nonsense_mediated_decay,protein_coding,retained_intron,retained_intron,processed_transcript	2018	2052	1669	1555	1619	2238
EIPR1	ENSG00000032389.12	protein_coding	7260	2126.85	-0.095749	0.0729888	-1.31183	0.189577	0.327941	-0.0945319	2197.77	2055.94	EARP complex and GARP complex interacting protein 1 [Source:HGNC Symbol;Acc:HGNC:12383]	EIPR1-201,EIPR1-202,EIPR1-203,EIPR1-204,EIPR1-205,EIPR1-206,EIPR1-207,EIPR1-208,EIPR1-209,EIPR1-210,EIPR1-211,EIPR1-212,EIPR1-213,EIPR1-214	ENST00000382125.8,ENST00000398659.8,ENST00000406835.6,ENST00000435721.5,ENST00000441271.1,ENST00000443925.6,ENST00000444776.1,ENST00000455162.5,ENST00000462515.1,ENST00000463662.5,ENST00000470625.1,ENST00000478754.5,ENST00000482570.5,ENST00000496433.5	protein_coding,protein_coding,nonsense_mediated_decay,nonsense_mediated_decay,protein_coding,protein_coding,protein_coding,nonsense_mediated_decay,processed_transcript,processed_transcript,retained_intron,processed_transcript,retained_intron,retained_intron	941	915	856	825	836	1086
PNPLA6	ENSG00000032444.16	protein_coding	10908	1711.83	0.578058	0.0806473	7.16773	7.62513e-13	8.97879e-12	0.56911	1373.74	2049.93	patatin like phospholipase domain containing 6 [Source:HGNC Symbol;Acc:HGNC:16268]	PNPLA6-201,PNPLA6-202,PNPLA6-203,PNPLA6-204,PNPLA6-205,PNPLA6-206,PNPLA6-207,PNPLA6-208,PNPLA6-209,PNPLA6-210,PNPLA6-211,PNPLA6-212,PNPLA6-213,PNPLA6-214,PNPLA6-215,PNPLA6-216,PNPLA6-217,PNPLA6-218,PNPLA6-219,PNPLA6-220,PNPLA6-221,PNPLA6-222,PNPLA6-223,PNPLA6-224,PNPLA6-225	ENST00000221249.10,ENST00000414982.7,ENST00000450331.7,ENST00000545201.6,ENST00000593924.5,ENST00000594098.1,ENST00000594551.1,ENST00000594754.5,ENST00000594864.1,ENST00000595176.5,ENST00000595264.5,ENST00000595352.1,ENST00000595889.1,ENST00000596515.5,ENST00000597202.1,ENST00000598462.1,ENST00000599311.5,ENST00000599947.1,ENST00000599951.1,ENST00000600737.5,ENST00000600942.5,ENST00000601001.5,EN…	protein_coding,protein_coding,protein_coding,protein_coding,protein_coding,retained_intron,protein_coding,retained_intron,processed_transcript,retained_intron,protein_coding,retained_intron,retained_intron,protein_coding,retained_intron,retained_intron,retained_intron,protein_coding,retained_intron,protein_coding,protein_coding,protein_coding,protein_coding,retained_intron,protein_coding	5042	4661.58	4681.44	5606	5236	6358
IFT88	ENSG00000032742.17	protein_coding	8100	328.243	0.607224	0.138783	4.37536	1.21233e-05	5.98894e-05	0.580183	260.104	396.382	intraflagellar transport 88 [Source:HGNC Symbol;Acc:HGNC:20606]	IFT88-201,IFT88-202,IFT88-203,IFT88-204,IFT88-205,IFT88-206,IFT88-207	ENST00000319980.10,ENST00000351808.9,ENST00000389373.3,ENST00000461115.5,ENST00000470695.1,ENST00000482172.5,ENST00000537103.2	protein_coding,protein_coding,protein_coding,processed_transcript,processed_transcript,processed_transcript,protein_coding	494	479	455	504	471	595
ALG1	ENSG00000033011.12	protein_coding	56052	924.764	0.252855	0.100497	2.51603	0.0118684	0.0320654	0.246829	844.028	1005.5	ALG1, chitobiosyldiphosphodolichol beta-mannosyltransferase [Source:HGNC Symbol;Acc:HGNC:18294]	ALG1-201,ALG1-202,ALG1-203,ALG1-204,ALG1-205,ALG1-206,ALG1-207,ALG1-208,ALG1-209	ENST00000262374.9,ENST00000544428.1,ENST00000586840.1,ENST00000588623.5,ENST00000591783.5,ENST00000591822.5,ENST00000592661.1,ENST00000592793.5,ENST00000650085.1	protein_coding,protein_coding,protein_coding,protein_coding,protein_coding,nonsense_mediated_decay,processed_transcript,retained_intron,processed_transcript	1200.3	1256.63	1193	1310.61	1236.28	1590.5
ZCCHC8	ENSG00000033030.13	protein_coding	55596	1227.68	0.337661	0.0856312	3.9432	8.04023e-05	0.000347468	0.331779	1084.06	1371.31	zinc finger CCHC-type containing 8 [Source:HGNC Symbol;Acc:HGNC:25265]	ZCCHC8-201,ZCCHC8-202,ZCCHC8-203,ZCCHC8-204,ZCCHC8-205,ZCCHC8-206,ZCCHC8-207,ZCCHC8-208,ZCCHC8-209,ZCCHC8-210	ENST00000536306.5,ENST00000536663.5,ENST00000538116.5,ENST00000538493.1,ENST00000540586.1,ENST00000542892.2,ENST00000543897.5,ENST00000544054.5,ENST00000546149.1,ENST00000633063.1	protein_coding,protein_coding,retained_intron,retained_intron,protein_coding,retained_intron,protein_coding,protein_coding,retained_intron,protein_coding	1001	878	1051	1140	1080	1518
ABCF2	ENSG00000033050.8	protein_coding	10061	3147.65	-0.281926	0.0820316	-3.4368	0.00058863	0.00216279	-0.277415	3454.41	2840.88	ATP binding cassette subfamily F member 2 [Source:HGNC Symbol;Acc:HGNC:71]	ABCF2-201,ABCF2-202,ABCF2-203,ABCF2-204,ABCF2-205	ENST00000287844.6,ENST00000441774.1,ENST00000468073.5,ENST00000473874.1,ENST00000477252.1	protein_coding,protein_coding,protein_coding,processed_transcript,processed_transcript	6251.02	5461.93	6068.71	5062.71	4873.73	6397.35
CHPF2	ENSG00000033100.16	protein_coding	54480	1054.4	0.706866	0.0790607	8.94081	3.8634e-19	7.51052e-18	0.696349	801.26	1307.54	chondroitin polymerizing factor 2 [Source:HGNC Symbol;Acc:HGNC:29270]	CHPF2-201,CHPF2-202,CHPF2-203,CHPF2-204	ENST00000035307.6,ENST00000465601.1,ENST00000482173.5,ENST00000495645.5	protein_coding,nonsense_mediated_decay,protein_coding,protein_coding	3238	2948.43	3059	2882.57	2784.91	3452
LRRC7	ENSG00000033122.18	protein_coding	57554	1.34191	-2.82538	2.25649	-1.25211	0.210528	NA	-0.194669	2.36822	0.315605	leucine rich repeat containing 7 [Source:HGNC Symbol;Acc:HGNC:18531]	LRRC7-201,LRRC7-202,LRRC7-203,LRRC7-204,LRRC7-205,LRRC7-206,LRRC7-207,LRRC7-208,LRRC7-209,LRRC7-210,LRRC7-211,LRRC7-212,LRRC7-213	ENST00000035383.9,ENST00000310961.9,ENST00000370958.5,ENST00000415775.2,ENST00000441830.1,ENST00000565615.1,ENST00000588515.5,ENST00000607936.5,ENST00000608470.5,ENST00000608744.5,ENST00000608815.5,ENST00000609072.5,ENST00000609498.5	protein_coding,protein_coding,protein_coding,protein_coding,processed_transcript,processed_transcript,nonsense_mediated_decay,retained_intron,processed_transcript,nonsense_mediated_decay,nonsense_mediated_decay,processed_transcript,nonsense_mediated_decay	1	0	0	0	0	0
FUT8	ENSG00000033170.16	protein_coding	2530	3633.79	-0.20039	0.0570984	-3.50955	0.000448862	0.00168561	-0.198823	3886.32	3381.26	fucosyltransferase 8 [Source:HGNC Symbol;Acc:HGNC:4019]	FUT8-201,FUT8-202,FUT8-203,FUT8-204,FUT8-205,FUT8-206,FUT8-207,FUT8-208,FUT8-209,FUT8-210,FUT8-211,FUT8-212,FUT8-213,FUT8-214,FUT8-215	ENST00000342677.10,ENST00000358307.6,ENST00000360689.9,ENST00000394586.6,ENST00000549235.6,ENST00000553924.5,ENST00000554610.1,ENST00000554667.1,ENST00000554765.1,ENST00000555559.5,ENST00000556292.1,ENST00000556518.5,ENST00000557164.5,ENST00000557338.5,ENST00000557536.5	nonsense_mediated_decay,protein_coding,protein_coding,protein_coding,processed_transcript,protein_coding,protein_coding,protein_coding,processed_transcript,protein_coding,processed_transcript,protein_coding,protein_coding,protein_coding,processed_transcript	1205	1050	988	800	708	986
UBA6	ENSG00000033178.12	protein_coding	55236	1864.36	-0.113242	0.0666008	-1.70031	0.0890732	0.179341	-0.112041	1937.51	1791.22	ubiquitin like modifier activating enzyme 6 [Source:HGNC Symbol;Acc:HGNC:25581]	UBA6-201,UBA6-202,UBA6-203,UBA6-204,UBA6-205,UBA6-206	ENST00000322244.9,ENST00000420827.2,ENST00000429659.7,ENST00000505673.2,ENST00000506571.1,ENST00000514261.1	protein_coding,protein_coding,retained_intron,protein_coding,retained_intron,nonsense_mediated_decay	2338	1791	1927	1616	1644	2134
GAB2	ENSG00000033327.12	protein_coding	9846	1524.8	-0.0760321	0.0677063	-1.12297	0.261451	0.418728	-0.075199	1564.96	1484.63	GRB2 associated binding protein 2 [Source:HGNC Symbol;Acc:HGNC:14458]	GAB2-201,GAB2-202,GAB2-203,GAB2-204,GAB2-205,GAB2-206,GAB2-207	ENST00000340149.6,ENST00000361507.4,ENST00000526030.1,ENST00000528329.1,ENST00000528886.5,ENST00000530915.1,ENST00000534823.1	protein_coding,protein_coding,processed_transcript,processed_transcript,protein_coding,protein_coding,retained_intron	29	31	35	47	45	62
ATP6V0A1	ENSG00000033627.16	protein_coding	535	1765.6	0.341065	0.065559	5.20241	1.96715e-07	1.24653e-06	0.337559	1557.81	1973.4	ATPase H+ transporting V0 subunit a1 [Source:HGNC Symbol;Acc:HGNC:865]	ATP6V0A1-201,ATP6V0A1-202,ATP6V0A1-203,ATP6V0A1-204,ATP6V0A1-205,ATP6V0A1-206,ATP6V0A1-207,ATP6V0A1-208,ATP6V0A1-209,ATP6V0A1-210,ATP6V0A1-211,ATP6V0A1-212,ATP6V0A1-213,ATP6V0A1-214,ATP6V0A1-215,ATP6V0A1-216,ATP6V0A1-217,ATP6V0A1-218,ATP6V0A1-219,ATP6V0A1-220,ATP6V0A1-221,ATP6V0A1-222,ATP6V0A1-223,ATP6V0A1-224,ATP6V0A1-225	ENST00000264649.10,ENST00000343619.8,ENST00000393829.6,ENST00000537728.5,ENST00000544137.5,ENST00000585525.5,ENST00000585828.5,ENST00000586001.1,ENST00000586201.5,ENST00000586315.1,ENST00000587299.1,ENST00000587375.1,ENST00000587510.5,ENST00000587797.1,ENST00000587824.5,ENST00000587882.5,ENST00000588138.1,ENST00000588629.1,ENST00000588806.1,ENST00000588901.5,ENST00000589213.1,ENST00000589727.5,EN…	protein_coding,protein_coding,protein_coding,protein_coding,protein_coding,protein_coding,retained_intron,retained_intron,protein_coding,retained_intron,processed_transcript,retained_intron,nonsense_mediated_decay,processed_transcript,protein_coding,retained_intron,protein_coding,retained_intron,retained_intron,nonsense_mediated_decay,protein_coding,protein_coding,processed_transcript,protein_cod…	1256	1042	1228	1512	1509	1813
PIAS1	ENSG00000033800.13	protein_coding	8554	968.722	-0.0563871	0.0915004	-0.61625	0.53773	0.692771	-0.0552686	986.993	950.452	protein inhibitor of activated STAT 1 [Source:HGNC Symbol;Acc:HGNC:2752]	PIAS1-201,PIAS1-202,PIAS1-203,PIAS1-204,PIAS1-205,PIAS1-206,PIAS1-207,PIAS1-208	ENST00000249636.10,ENST00000545237.1,ENST00000562190.1,ENST00000563996.1,ENST00000564009.1,ENST00000564915.5,ENST00000567417.1,ENST00000611270.1	protein_coding,protein_coding,nonsense_mediated_decay,nonsense_mediated_decay,retained_intron,nonsense_mediated_decay,processed_transcript,processed_transcript	1078	809	952	747	732	1047
SLC4A7	ENSG00000033867.16	protein_coding	9497	2476.98	-0.104647	0.0664862	-1.57397	0.115495	0.220982	-0.103541	2566.03	2387.93	solute carrier family 4 member 7 [Source:HGNC Symbol;Acc:HGNC:11033]	SLC4A7-201,SLC4A7-202,SLC4A7-203,SLC4A7-204,SLC4A7-205,SLC4A7-206,SLC4A7-207,SLC4A7-208,SLC4A7-209,SLC4A7-210,SLC4A7-211,SLC4A7-212,SLC4A7-213,SLC4A7-214,SLC4A7-215,SLC4A7-216,SLC4A7-217,SLC4A7-218	ENST00000295736.9,ENST00000419036.5,ENST00000425128.6,ENST00000428005.1,ENST00000428179.1,ENST00000428386.5,ENST00000437179.5,ENST00000437266.5,ENST00000438530.5,ENST00000440156.5,ENST00000445684.5,ENST00000446700.5,ENST00000454389.5,ENST00000455077.5,ENST00000457377.5,ENST00000465487.5,ENST00000475120.1,ENST00000491211.1	protein_coding,protein_coding,protein_coding,retained_intron,protein_coding,protein_coding,protein_coding,nonsense_mediated_decay,nonsense_mediated_decay,protein_coding,protein_coding,protein_coding,protein_coding,protein_coding,nonsense_mediated_decay,retained_intron,retained_intron,retained_intron	1261	1008	1136	1127	1086	1459
APBA2	ENSG00000034053.14	protein_coding	321	3.08291	0.0350377	1.24462	0.0281514	0.977541	0.988086	0.00745687	3.05049	3.11533	amyloid beta precursor protein binding family A member 2 [Source:HGNC Symbol;Acc:HGNC:579]	APBA2-201,APBA2-202,APBA2-203,APBA2-204,APBA2-205,APBA2-206,APBA2-207,APBA2-208,APBA2-209,APBA2-210,APBA2-211,APBA2-212	ENST00000382938.3,ENST00000411764.5,ENST00000558206.1,ENST00000558259.5,ENST00000558330.5,ENST00000558358.1,ENST00000558402.5,ENST00000558804.5,ENST00000559709.5,ENST00000559814.5,ENST00000560283.5,ENST00000561069.5	retained_intron,protein_coding,protein_coding,protein_coding,protein_coding,protein_coding,protein_coding,protein_coding,protein_coding,retained_intron,protein_coding,protein_coding	345	323	298	227	249	318
MAP2K3	ENSG00000034152.18	protein_coding	5606	5549.75	-0.216721	0.0767647	-2.82319	0.00475482	0.0141979	-0.213678	5966.21	5133.29	mitogen-activated protein kinase kinase 3 [Source:HGNC Symbol;Acc:HGNC:6843]	MAP2K3-201,MAP2K3-202,MAP2K3-203,MAP2K3-204,MAP2K3-205,MAP2K3-206,MAP2K3-207,MAP2K3-208,MAP2K3-209,MAP2K3-210,MAP2K3-211,MAP2K3-212,MAP2K3-213,MAP2K3-214,MAP2K3-215	ENST00000316920.10,ENST00000342679.8,ENST00000361818.9,ENST00000395491.6,ENST00000477540.1,ENST00000479129.5,ENST00000483928.6,ENST00000496046.5,ENST00000526076.6,ENST00000527123.1,ENST00000529517.1,ENST00000534743.1,ENST00000583508.1,ENST00000613338.4,ENST00000627447.1	protein_coding,protein_coding,protein_coding,nonsense_mediated_decay,retained_intron,nonsense_mediated_decay,nonsense_mediated_decay,nonsense_mediated_decay,protein_coding,protein_coding,protein_coding,processed_transcript,retained_intron,protein_coding,protein_coding	2827	2594	2520	2405	2383	2939
EFCAB1	ENSG00000034239.10	protein_coding	79645	0	NA	NA	NA	NA	NA	NA	0	0	EF-hand calcium binding domain 1 [Source:HGNC Symbol;Acc:HGNC:25678]	EFCAB1-201,EFCAB1-202,EFCAB1-203,EFCAB1-204,EFCAB1-205,EFCAB1-206,EFCAB1-207,EFCAB1-208,EFCAB1-209	ENST00000262103.7,ENST00000433756.1,ENST00000519425.1,ENST00000521002.5,ENST00000521701.5,ENST00000521721.1,ENST00000522254.5,ENST00000523008.5,ENST00000523092.5	protein_coding,protein_coding,retained_intron,processed_transcript,nonsense_mediated_decay,processed_transcript,protein_coding,protein_coding,protein_coding	0	0	0	0	0	0
TMSB10	ENSG00000034510.5	protein_coding	9168	33634.3	-0.403562	0.0688289	-5.86326	4.53863e-09	3.53315e-08	-0.398993	38309.8	28958.8	thymosin beta 10 [Source:HGNC Symbol;Acc:HGNC:11879]	TMSB10-201	ENST00000233143.5	protein_coding	42865	55380	41156	34026	30068	41431
ASTE1	ENSG00000034533.11	protein_coding	28990	282.295	0.503579	0.147829	3.40648	0.000658052	0.0023955	0.478348	233.265	331.325	asteroid homolog 1 [Source:HGNC Symbol;Acc:HGNC:25021]	ASTE1-201,ASTE1-202,ASTE1-203,ASTE1-204,ASTE1-205,ASTE1-206,ASTE1-207,ASTE1-208	ENST00000264992.7,ENST00000504725.1,ENST00000504964.1,ENST00000505290.1,ENST00000505545.5,ENST00000507978.5,ENST00000509060.1,ENST00000514044.5	protein_coding,protein_coding,nonsense_mediated_decay,protein_coding,protein_coding,nonsense_mediated_decay,protein_coding,protein_coding	192	192	181	237	227	254
RNF19A	ENSG00000034677.12	protein_coding	25897	1185.34	0.0405237	0.0847156	0.478349	0.632401	0.76919	0.0398326	1168.1	1202.58	ring finger protein 19A, RBR E3 ubiquitin protein ligase [Source:HGNC Symbol;Acc:HGNC:13432]	RNF19A-201,RNF19A-202,RNF19A-203,RNF19A-204,RNF19A-205,RNF19A-206,RNF19A-207,RNF19A-208,RNF19A-209,RNF19A-210,RNF19A-211,RNF19A-212,RNF19A-213,RNF19A-214,RNF19A-215	ENST00000341084.6,ENST00000432381.2,ENST00000517584.5,ENST00000519342.1,ENST00000519449.5,ENST00000519527.5,ENST00000520071.1,ENST00000520903.1,ENST00000522182.1,ENST00000522369.5,ENST00000523167.1,ENST00000523255.5,ENST00000523481.5,ENST00000523644.1,ENST00000524233.1	protein_coding,protein_coding,protein_coding,processed_transcript,protein_coding,protein_coding,retained_intron,retained_intron,processed_transcript,protein_coding,protein_coding,processed_transcript,protein_coding,processed_transcript,retained_intron	588	477	575	428	366	537
PEX3	ENSG00000034693.14	protein_coding	8504	997.331	-0.279788	0.0801366	-3.49139	0.000480511	0.00179457	-0.275512	1093.4	901.264	peroxisomal biogenesis factor 3 [Source:HGNC Symbol;Acc:HGNC:8858]	PEX3-201,PEX3-202,PEX3-203	ENST00000367591.4,ENST00000367592.5,ENST00000585848.1	protein_coding,protein_coding,retained_intron	682	594	550	593	561	836
GABARAPL2	ENSG00000034713.7	protein_coding	11345	2624.42	0.221091	0.0639245	3.45863	0.000542924	0.00200902	0.218929	2424.45	2824.4	GABA type A receptor associated protein like 2 [Source:HGNC Symbol;Acc:HGNC:13291]	GABARAPL2-201,GABARAPL2-202,GABARAPL2-203,GABARAPL2-204,GABARAPL2-205	ENST00000037243.6,ENST00000563744.1,ENST00000565057.5,ENST00000565985.1,ENST00000568455.1	protein_coding,protein_coding,protein_coding,processed_transcript,protein_coding	1586	1650	1408	1200	1076	1652
MYOC	ENSG00000034971.16	protein_coding	4653	0	NA	NA	NA	NA	NA	NA	0	0	myocilin [Source:HGNC Symbol;Acc:HGNC:7610]	MYOC-201,MYOC-202	ENST00000037502.10,ENST00000638471.1	protein_coding,nonsense_mediated_decay	0	1	0	0	0	0
SH3YL1	ENSG00000035115.21	protein_coding	26751	978.061	0.19491	0.08398	2.32091	0.0202919	0.0513751	0.191642	911.971	1044.15	SH3 and SYLF domain containing 1 [Source:HGNC Symbol;Acc:HGNC:29546]	SH3YL1-201,SH3YL1-202,SH3YL1-203,SH3YL1-204,SH3YL1-205,SH3YL1-206,SH3YL1-207,SH3YL1-208,SH3YL1-209,SH3YL1-210,SH3YL1-211,SH3YL1-212,SH3YL1-213,SH3YL1-214,SH3YL1-215,SH3YL1-216,SH3YL1-217,SH3YL1-218,SH3YL1-219,SH3YL1-220,SH3YL1-221,SH3YL1-222,SH3YL1-223,SH3YL1-224,SH3YL1-225,SH3YL1-226,SH3YL1-227,SH3YL1-228,SH3YL1-229	ENST00000356150.9,ENST00000402632.5,ENST00000403657.5,ENST00000403658.5,ENST00000403712.6,ENST00000405430.5,ENST00000415368.5,ENST00000431160.5,ENST00000451005.5,ENST00000454318.1,ENST00000460974.1,ENST00000462719.1,ENST00000463865.5,ENST00000465733.5,ENST00000468321.5,ENST00000471948.5,ENST00000472012.1,ENST00000472861.1,ENST00000473104.5,ENST00000475027.5,ENST00000477707.5,ENST00000479739.6,ENS…	protein_coding,protein_coding,protein_coding,protein_coding,protein_coding,protein_coding,protein_coding,protein_coding,protein_coding,protein_coding,processed_transcript,processed_transcript,processed_transcript,processed_transcript,processed_transcript,retained_intron,processed_transcript,processed_transcript,processed_transcript,processed_transcript,processed_transcript,nonsense_mediated_decay…	174	131	168	132	127	164
FAM136A	ENSG00000035141.7	protein_coding	84908	5690.1	-0.858051	0.0516682	-16.6069	6.20778e-62	7.6347e-60	-0.85255	7333.83	4046.38	family with sequence similarity 136 member A [Source:HGNC Symbol;Acc:HGNC:25911]	FAM136A-201,FAM136A-202,FAM136A-203,FAM136A-204,FAM136A-205,FAM136A-206	ENST00000037869.7,ENST00000430566.5,ENST00000438759.1,ENST00000450256.1,ENST00000460307.1,ENST00000498665.1	protein_coding,protein_coding,protein_coding,nonsense_mediated_decay,retained_intron,retained_intron	3842	3598	3502	2130	1967	2680
VCL	ENSG00000035403.17	protein_coding	7414	11361.5	0.520305	0.0512389	10.1545	3.16421e-24	8.60802e-23	0.517024	9334.65	13388.3	vinculin [Source:HGNC Symbol;Acc:HGNC:12665]	VCL-201,VCL-202,VCL-203,VCL-204,VCL-205,VCL-206,VCL-207	ENST00000211998.9,ENST00000372755.7,ENST00000461383.1,ENST00000472585.1,ENST00000478896.2,ENST00000623461.3,ENST00000624354.3	protein_coding,protein_coding,processed_transcript,retained_intron,processed_transcript,processed_transcript,nonsense_mediated_decay	19020	13304	17357	19655	18666	23208
DEPDC1B	ENSG00000035499.12	protein_coding	55789	1056	-0.400101	0.0835673	-4.78777	1.68647e-06	9.46068e-06	-0.393456	1200.95	911.047	DEP domain containing 1B [Source:HGNC Symbol;Acc:HGNC:24902]	DEPDC1B-201,DEPDC1B-202,DEPDC1B-203,DEPDC1B-204,DEPDC1B-205,DEPDC1B-206	ENST00000265036.9,ENST00000453022.6,ENST00000505017.1,ENST00000509006.1,ENST00000512078.5,ENST00000512452.1	protein_coding,protein_coding,retained_intron,processed_transcript,nonsense_mediated_decay,nonsense_mediated_decay	2035	1944	1713	1235	1052	1597
DAPK2	ENSG00000035664.11	protein_coding	23604	85.1066	-0.475228	0.23634	-2.01078	0.0443484	0.0999759	-0.418727	99.1722	71.041	death associated protein kinase 2 [Source:HGNC Symbol;Acc:HGNC:2675]	DAPK2-201,DAPK2-202,DAPK2-203,DAPK2-204,DAPK2-205,DAPK2-206,DAPK2-207,DAPK2-208,DAPK2-209,DAPK2-210,DAPK2-211,DAPK2-212,DAPK2-213	ENST00000261891.7,ENST00000457488.5,ENST00000557867.1,ENST00000558064.1,ENST00000558069.5,ENST00000558076.1,ENST00000558482.5,ENST00000559007.5,ENST00000559306.1,ENST00000559731.5,ENST00000559897.1,ENST00000561162.5,ENST00000612884.4	protein_coding,protein_coding,retained_intron,nonsense_mediated_decay,protein_coding,retained_intron,processed_transcript,nonsense_mediated_decay,protein_coding,processed_transcript,processed_transcript,nonsense_mediated_decay,protein_coding	32	22	49	15	19	19
NSMAF	ENSG00000035681.8	protein_coding	8439	1872.4	-0.632359	0.069026	-9.16117	5.13372e-20	1.06963e-18	-0.625158	2275.28	1469.51	neutral sphingomyelinase activation associated factor [Source:HGNC Symbol;Acc:HGNC:8017]	NSMAF-201,NSMAF-202,NSMAF-203,NSMAF-204,NSMAF-205,NSMAF-206,NSMAF-207,NSMAF-208,NSMAF-209,NSMAF-210,NSMAF-211,NSMAF-212,NSMAF-213,NSMAF-214,NSMAF-215,NSMAF-216,NSMAF-217,NSMAF-218	ENST00000038176.7,ENST00000427130.6,ENST00000517612.5,ENST00000518159.5,ENST00000518229.5,ENST00000519166.5,ENST00000519174.1,ENST00000519227.1,ENST00000519858.1,ENST00000519871.1,ENST00000521712.1,ENST00000521972.1,ENST00000522645.5,ENST00000523106.5,ENST00000523177.5,ENST00000523982.5,ENST00000524148.5,ENST00000649465.1	protein_coding,protein_coding,retained_intron,nonsense_mediated_decay,nonsense_mediated_decay,retained_intron,retained_intron,retained_intron,processed_transcript,retained_intron,retained_intron,retained_intron,retained_intron,retained_intron,processed_transcript,processed_transcript,retained_intron,nonsense_mediated_decay	2823	2328	2438	2181	2127	2867
ADSS	ENSG00000035687.9	protein_coding	159	2500.78	0.32077	0.0679462	4.72094	2.34758e-06	1.28757e-05	0.317231	2224.7	2776.85	adenylosuccinate synthase [Source:HGNC Symbol;Acc:HGNC:292]	ADSS-201,ADSS-202,ADSS-203	ENST00000366535.3,ENST00000462358.1,ENST00000468215.1	protein_coding,processed_transcript,processed_transcript	3415	2883	2860	2681	2423	3302
STAP1	ENSG00000035720.7	protein_coding	26228	0	NA	NA	NA	NA	NA	NA	0	0	signal transducing adaptor family member 1 [Source:HGNC Symbol;Acc:HGNC:24133]	STAP1-201,STAP1-202	ENST00000265404.6,ENST00000396225.1	protein_coding,protein_coding	0	0	1	0	0	0
TIMP2	ENSG00000035862.12	protein_coding	7077	16751.6	0.721189	0.0700167	10.3002	7.02889e-25	1.95112e-23	0.712744	12649.6	20853.6	TIMP metallopeptidase inhibitor 2 [Source:HGNC Symbol;Acc:HGNC:11821]	TIMP2-201,TIMP2-202,TIMP2-203,TIMP2-204,TIMP2-205	ENST00000262768.11,ENST00000536189.6,ENST00000585421.5,ENST00000586057.5,ENST00000592761.2	protein_coding,protein_coding,protein_coding,protein_coding,nonsense_mediated_decay	16891	13201	15575	18662	17700.9	21284
RFC1	ENSG00000035928.15	protein_coding	5981	5664.73	-0.263989	0.0518887	-5.0876	3.6263e-07	2.23613e-06	-0.262282	6181.23	5148.24	replication factor C subunit 1 [Source:HGNC Symbol;Acc:HGNC:9969]	RFC1-201,RFC1-202,RFC1-203,RFC1-204,RFC1-205,RFC1-206,RFC1-207,RFC1-208,RFC1-209,RFC1-210,RFC1-211,RFC1-212,RFC1-213,RFC1-214,RFC1-215,RFC1-216,RFC1-217	ENST00000349703.6,ENST00000381897.5,ENST00000418436.5,ENST00000502706.1,ENST00000502991.5,ENST00000503784.1,ENST00000504554.1,ENST00000504849.5,ENST00000504974.1,ENST00000505077.1,ENST00000509084.1,ENST00000510783.5,ENST00000512275.5,ENST00000512726.1,ENST00000512881.5,ENST00000514572.1,ENST00000639695.1	protein_coding,protein_coding,processed_transcript,processed_transcript,processed_transcript,protein_coding,protein_coding,retained_intron,processed_transcript,retained_intron,processed_transcript,processed_transcript,nonsense_mediated_decay,retained_intron,processed_transcript,protein_coding,protein_coding	5160	3891	4283	3265	3461	4359
TBC1D23	ENSG00000036054.12	protein_coding	55773	1248.53	-0.0430077	0.0798261	-0.538767	0.590047	0.735535	-0.042355	1266.64	1230.42	TBC1 domain family member 23 [Source:HGNC Symbol;Acc:HGNC:25622]	TBC1D23-201,TBC1D23-202,TBC1D23-203,TBC1D23-204,TBC1D23-205,TBC1D23-206,TBC1D23-207,TBC1D23-208,TBC1D23-209	ENST00000344949.9,ENST00000394144.8,ENST00000471098.1,ENST00000471273.1,ENST00000475134.1,ENST00000484231.1,ENST00000485687.5,ENST00000486274.5,ENST00000496167.1	protein_coding,protein_coding,protein_coding,processed_transcript,protein_coding,retained_intron,protein_coding,processed_transcript,processed_transcript	1096	908	889	1004	967	1350
CUL3	ENSG00000036257.12	protein_coding	8452	3564.93	-0.222238	0.0588123	-3.77876	0.00015761	0.000644636	-0.220395	3839.53	3290.33	cullin 3 [Source:HGNC Symbol;Acc:HGNC:2553]	CUL3-201,CUL3-202,CUL3-203,CUL3-204,CUL3-205,CUL3-206,CUL3-207,CUL3-208,CUL3-209,CUL3-210,CUL3-211,CUL3-212,CUL3-213,CUL3-214,CUL3-215,CUL3-216	ENST00000264414.8,ENST00000344951.8,ENST00000409096.5,ENST00000409777.5,ENST00000432260.2,ENST00000436172.1,ENST00000451538.1,ENST00000454323.1,ENST00000481135.1,ENST00000484081.1,ENST00000487558.1,ENST00000497715.1,ENST00000536702.1,ENST00000541548.5,ENST00000546102.1,ENST00000617432.4	protein_coding,protein_coding,protein_coding,protein_coding,nonsense_mediated_decay,protein_coding,protein_coding,nonsense_mediated_decay,retained_intron,retained_intron,retained_intron,retained_intron,processed_transcript,processed_transcript,processed_transcript,protein_coding	4510	3539	3611	3271	3134	4131
MYOM2	ENSG00000036448.9	protein_coding	9172	22.3697	2.21835	0.501141	4.42659	9.57329e-06	4.79748e-05	1.3952	7.98018	36.7592	myomesin 2 [Source:HGNC Symbol;Acc:HGNC:7614]	MYOM2-201,MYOM2-202,MYOM2-203,MYOM2-204,MYOM2-205,MYOM2-206,MYOM2-207,MYOM2-208,MYOM2-209,MYOM2-210,MYOM2-211,MYOM2-212,MYOM2-213,MYOM2-214,MYOM2-215	ENST00000262113.8,ENST00000517520.1,ENST00000518203.5,ENST00000518513.1,ENST00000518803.1,ENST00000519372.5,ENST00000519518.5,ENST00000519631.5,ENST00000520072.5,ENST00000520298.5,ENST00000520779.1,ENST00000523438.1,ENST00000523443.5,ENST00000612167.4,ENST00000621894.4	protein_coding,processed_transcript,processed_transcript,retained_intron,processed_transcript,processed_transcript,processed_transcript,processed_transcript,processed_transcript,processed_transcript,processed_transcript,protein_coding,retained_intron,processed_transcript,processed_transcript	0	0	0	0	0	0
OTC	ENSG00000036473.7	protein_coding	5009	0	NA	NA	NA	NA	NA	NA	0	0	ornithine carbamoyltransferase [Source:HGNC Symbol;Acc:HGNC:8512]	OTC-201,OTC-202,OTC-203	ENST00000039007.4,ENST00000488812.1,ENST00000643344.1	protein_coding,processed_transcript,nonsense_mediated_decay	0	0	0	0	0	0
CYP46A1	ENSG00000036530.8	protein_coding	10858	3.03152	1.22836	1.28645	0.95484	0.339658	0.507386	0.245377	1.79621	4.26683	cytochrome P450 family 46 subfamily A member 1 [Source:HGNC Symbol;Acc:HGNC:2641]	CYP46A1-201,CYP46A1-202,CYP46A1-203,CYP46A1-204,CYP46A1-205,CYP46A1-206,CYP46A1-207	ENST00000261835.7,ENST00000380228.6,ENST00000554176.5,ENST00000554611.5,ENST00000554917.5,ENST00000556313.1,ENST00000556822.1	protein_coding,protein_coding,retained_intron,nonsense_mediated_decay,nonsense_mediated_decay,protein_coding,retained_intron	27	16	22	11	24	28
AC118549.1	ENSG00000036549.12	protein_coding	26009	1418.13	-0.00950003	0.075366	-0.126052	0.899691	0.945329	-0.00937134	1422.84	1413.42	zinc finger ZZ-type containing 3 [Source:NCBI gene;Acc:26009]	AC118549.1-201,AC118549.1-202,AC118549.1-203,AC118549.1-204,AC118549.1-205,AC118549.1-206,AC118549.1-207,AC118549.1-208,AC118549.1-209,AC118549.1-210,AC118549.1-211	ENST00000481346.5,ENST00000370801.7,ENST00000476275.5,ENST00000370798.5,ENST00000476195.5,ENST00000474746.1,ENST00000433749.5,ENST00000414381.5,ENST00000463166.5,ENST00000469944.1,ENST00000458763.2	processed_transcript,protein_coding,processed_transcript,protein_coding,processed_transcript,processed_transcript,protein_coding,protein_coding,processed_transcript,processed_transcript,processed_transcript	2120	1711	1722	1649	1517	2180
SLC18A1	ENSG00000036565.14	protein_coding	6570	0	NA	NA	NA	NA	NA	NA	0	0	solute carrier family 18 member A1 [Source:HGNC Symbol;Acc:HGNC:10934]	SLC18A1-201,SLC18A1-202,SLC18A1-203,SLC18A1-204,SLC18A1-205,SLC18A1-206,SLC18A1-207,SLC18A1-208,SLC18A1-209,SLC18A1-210	ENST00000265808.11,ENST00000276373.9,ENST00000381608.8,ENST00000437980.3,ENST00000440926.3,ENST00000517776.5,ENST00000519026.5,ENST00000519171.1,ENST00000522513.5,ENST00000524272.1	protein_coding,protein_coding,protein_coding,protein_coding,protein_coding,nonsense_mediated_decay,protein_coding,retained_intron,protein_coding,processed_transcript	0	0	0	0	0	0
USP2	ENSG00000036672.15	protein_coding	9099	31.284	-0.111445	0.391536	-0.284635	0.775924	0.868019	-0.0812458	32.4316	30.1364	ubiquitin specific peptidase 2 [Source:HGNC Symbol;Acc:HGNC:12618]	USP2-201,USP2-202,USP2-203,USP2-204,USP2-205,USP2-206,USP2-207	ENST00000260187.6,ENST00000455332.6,ENST00000525189.5,ENST00000525735.1,ENST00000527843.1,ENST00000531070.1,ENST00000532613.1	protein_coding,protein_coding,retained_intron,protein_coding,protein_coding,protein_coding,retained_intron	49	22	33	40	46	53
CASR	ENSG00000036828.16	protein_coding	846	0	NA	NA	NA	NA	NA	NA	0	0	calcium sensing receptor [Source:HGNC Symbol;Acc:HGNC:1514]	CASR-201,CASR-202,CASR-203,CASR-204,CASR-205,CASR-206	ENST00000490131.7,ENST00000498619.4,ENST00000638296.1,ENST00000638421.1,ENST00000639785.1,ENST00000643573.1	protein_coding,protein_coding,retained_intron,protein_coding,protein_coding,processed_transcript	0	0	0	1	0	0
TUBG2	ENSG00000037042.8	protein_coding	27175	221.88	-0.317598	0.168875	-1.88067	0.0600163	0.128716	-0.297114	245.916	197.843	tubulin gamma 2 [Source:HGNC Symbol;Acc:HGNC:12419]	TUBG2-201,TUBG2-202,TUBG2-203	ENST00000251412.7,ENST00000588870.1,ENST00000590396.1	protein_coding,retained_intron,retained_intron	362.16	330.77	459.73	327.93	344.43	381.71
RPL26L1	ENSG00000037241.7	protein_coding	51121	1427.79	-0.0258413	0.0784237	-0.329509	0.741771	0.844808	-0.0254627	1440	1415.59	ribosomal protein L26 like 1 [Source:HGNC Symbol;Acc:HGNC:17050]	RPL26L1-201,RPL26L1-202,RPL26L1-203,RPL26L1-204,RPL26L1-205,RPL26L1-206	ENST00000265100.6,ENST00000519156.1,ENST00000519239.5,ENST00000519522.1,ENST00000519974.5,ENST00000521476.5	protein_coding,protein_coding,protein_coding,protein_coding,protein_coding,protein_coding	2260.87	2727	1979.97	1895.93	1848.94	2561.93
FLT4	ENSG00000037280.15	protein_coding	2324	1.47189	2.77805	1.95502	1.42098	0.155322	NA	0.26903	0.31357	2.63022	fms related tyrosine kinase 4 [Source:HGNC Symbol;Acc:HGNC:3767]	FLT4-201,FLT4-202,FLT4-203,FLT4-204,FLT4-205,FLT4-206,FLT4-207,FLT4-208,FLT4-209,FLT4-210,FLT4-211,FLT4-212	ENST00000261937.10,ENST00000393347.7,ENST00000424276.6,ENST00000502293.5,ENST00000502603.5,ENST00000502649.5,ENST00000507059.5,ENST00000510000.1,ENST00000512795.1,ENST00000513527.1,ENST00000514810.1,ENST00000619105.4	protein_coding,protein_coding,processed_transcript,processed_transcript,retained_intron,protein_coding,retained_intron,retained_intron,protein_coding,processed_transcript,retained_intron,protein_coding	3	4	3	2	0	8
NSUN2	ENSG00000037474.14	protein_coding	54888	9392.86	-0.589964	0.0492668	-11.9749	4.81065e-33	2.04308e-31	-0.586523	11286.2	7499.52	NOP2/Sun RNA methyltransferase family member 2 [Source:HGNC Symbol;Acc:HGNC:25994]	NSUN2-201,NSUN2-202,NSUN2-203,NSUN2-204,NSUN2-205,NSUN2-206,NSUN2-207,NSUN2-208,NSUN2-209	ENST00000264670.10,ENST00000502932.1,ENST00000504374.5,ENST00000505264.1,ENST00000505892.5,ENST00000506139.5,ENST00000507888.1,ENST00000513888.5,ENST00000514127.1	protein_coding,retained_intron,nonsense_mediated_decay,processed_transcript,retained_intron,protein_coding,retained_intron,retained_intron,nonsense_mediated_decay	8320	7176	7510	5298	5036	6549
FBXO42	ENSG00000037637.10	protein_coding	54455	674.845	0.177009	0.0922079	1.91968	0.0548987	0.119677	0.173447	633.491	716.198	F-box protein 42 [Source:HGNC Symbol;Acc:HGNC:29249]	FBXO42-201,FBXO42-202,FBXO42-203,FBXO42-204	ENST00000375592.7,ENST00000444116.1,ENST00000456164.5,ENST00000478089.1	protein_coding,protein_coding,protein_coding,processed_transcript	1303	1030	1226	1032	972	1332
MFAP3	ENSG00000037749.12	protein_coding	4238	598.186	-0.874315	0.107011	-8.17033	3.07554e-16	4.8159e-15	-0.850787	774.509	421.862	microfibril associated protein 3 [Source:HGNC Symbol;Acc:HGNC:7034]	MFAP3-201,MFAP3-202,MFAP3-203,MFAP3-204,MFAP3-205,MFAP3-206,MFAP3-207,MFAP3-208,MFAP3-209,MFAP3-210,MFAP3-211,MFAP3-212	ENST00000322602.9,ENST00000439768.2,ENST00000518497.6,ENST00000519325.1,ENST00000519612.5,ENST00000519928.1,ENST00000520327.6,ENST00000520899.1,ENST00000521527.5,ENST00000522177.1,ENST00000522440.5,ENST00000522782.5	protein_coding,protein_coding,processed_transcript,processed_transcript,processed_transcript,processed_transcript,processed_transcript,protein_coding,processed_transcript,protein_coding,processed_transcript,protein_coding	686	482	641	317	279	411
MRI1	ENSG00000037757.13	protein_coding	84245	155.033	-0.204607	0.185594	-1.10244	0.270269	0.428857	-0.188883	166.194	143.872	methylthioribose-1-phosphate isomerase 1 [Source:HGNC Symbol;Acc:HGNC:28469]	MRI1-201,MRI1-202,MRI1-203,MRI1-204,MRI1-205,MRI1-206	ENST00000040663.7,ENST00000319545.12,ENST00000588526.5,ENST00000589290.1,ENST00000591688.5,ENST00000593245.5	protein_coding,protein_coding,retained_intron,retained_intron,retained_intron,retained_intron	884	896	907	660	586	741
METTL1	ENSG00000037897.16	protein_coding	4234	790.451	-0.380151	0.107383	-3.54014	0.00039991	0.00151339	-0.369845	894.221	686.681	methyltransferase like 1 [Source:HGNC Symbol;Acc:HGNC:7030]	METTL1-201,METTL1-202,METTL1-203,METTL1-204,METTL1-205,METTL1-206,METTL1-207,METTL1-208	ENST00000257848.7,ENST00000324871.11,ENST00000547653.1,ENST00000548504.1,ENST00000548681.1,ENST00000549773.1,ENST00000551117.1,ENST00000553125.5	protein_coding,protein_coding,protein_coding,protein_coding,processed_transcript,retained_intron,nonsense_mediated_decay,nonsense_mediated_decay	375	400	355	293	289	344
HOXC8	ENSG00000037965.5	protein_coding	3224	23.7985	0.119303	0.475339	0.250985	0.801826	0.8842	0.0770629	22.9105	24.6864	homeobox C8 [Source:HGNC Symbol;Acc:HGNC:5129]	HOXC8-201	ENST00000040584.5	protein_coding	282	263	286	308	290	384
AGA	ENSG00000038002.8	protein_coding	175	134.114	-0.367689	0.194451	-1.8909	0.0586373	0.126303	-0.336935	150.982	117.246	aspartylglucosaminidase [Source:HGNC Symbol;Acc:HGNC:318]	AGA-201,AGA-202,AGA-203,AGA-204,AGA-205,AGA-206	ENST00000264595.6,ENST00000502310.5,ENST00000506853.5,ENST00000510635.1,ENST00000510955.5,ENST00000511231.1	protein_coding,protein_coding,processed_transcript,protein_coding,retained_intron,retained_intron	269	240	247	146	166	187
PI4K2B	ENSG00000038210.12	protein_coding	55300	2653.25	-0.379637	0.0584409	-6.49608	8.2441e-11	8.01334e-10	-0.376529	3000.25	2306.26	phosphatidylinositol 4-kinase type 2 beta [Source:HGNC Symbol;Acc:HGNC:18215]	PI4K2B-201	ENST00000264864.7	protein_coding	1349.25	1180	1217.69	620.24	608	796.9
BOD1L1	ENSG00000038219.12	protein_coding	259282	5028.89	0.088996	0.0633529	1.40477	0.160091	0.287255	0.0881409	4873.68	5184.09	biorientation of chromosomes in cell division 1 like 1 [Source:HGNC Symbol;Acc:HGNC:31792]	BOD1L1-201,BOD1L1-202,BOD1L1-203,BOD1L1-204,BOD1L1-205,BOD1L1-206	ENST00000040738.9,ENST00000482713.1,ENST00000505343.1,ENST00000507943.1,ENST00000509897.1,ENST00000511119.1	protein_coding,nonsense_mediated_decay,retained_intron,protein_coding,retained_intron,retained_intron	3070	2547	2811	2976	3026	3847
MAT2B	ENSG00000038274.16	protein_coding	27430	2326.1	0.193647	0.0639731	3.02701	0.00246989	0.00790274	0.19175	2171.02	2481.18	methionine adenosyltransferase 2B [Source:HGNC Symbol;Acc:HGNC:6905]	MAT2B-201,MAT2B-202,MAT2B-203,MAT2B-204,MAT2B-205,MAT2B-206,MAT2B-207,MAT2B-208	ENST00000280969.9,ENST00000321757.10,ENST00000421814.6,ENST00000518095.5,ENST00000519719.1,ENST00000520449.1,ENST00000521838.2,ENST00000523606.1	protein_coding,protein_coding,protein_coding,protein_coding,retained_intron,nonsense_mediated_decay,processed_transcript,retained_intron	3759	3287	3094	2661	2553	3646
TLL1	ENSG00000038295.7	protein_coding	7092	0	NA	NA	NA	NA	NA	NA	0	0	tolloid like 1 [Source:HGNC Symbol;Acc:HGNC:11843]	TLL1-201,TLL1-202,TLL1-203,TLL1-204,TLL1-205,TLL1-206	ENST00000061240.6,ENST00000504560.5,ENST00000506144.1,ENST00000507499.5,ENST00000509505.5,ENST00000513213.5	protein_coding,nonsense_mediated_decay,protein_coding,protein_coding,nonsense_mediated_decay,protein_coding	0	0	0	0	1	0
EDC4	ENSG00000038358.14	protein_coding	23644	4771.81	0.00164509	0.0634765	0.0259165	0.979324	0.988768	0.0016292	4767.54	4776.08	enhancer of mRNA decapping 4 [Source:HGNC Symbol;Acc:HGNC:17157]	EDC4-201,EDC4-202,EDC4-203,EDC4-204,EDC4-205,EDC4-206,EDC4-207,EDC4-208,EDC4-209,EDC4-210,EDC4-211,EDC4-212,EDC4-213,EDC4-214	ENST00000358933.9,ENST00000536072.6,ENST00000572031.1,ENST00000572221.5,ENST00000572724.1,ENST00000573985.5,ENST00000573992.5,ENST00000574770.5,ENST00000575033.1,ENST00000575507.1,ENST00000575514.5,ENST00000576972.5,ENST00000577028.5,ENST00000577105.1	protein_coding,retained_intron,retained_intron,retained_intron,retained_intron,protein_coding,retained_intron,processed_transcript,protein_coding,retained_intron,retained_intron,retained_intron,retained_intron,protein_coding	5498.3	4839.93	5370.98	5056.31	4649.57	6065.61
TRIO	ENSG00000038382.19	protein_coding	7204	6002.86	0.14937	0.0887031	1.68393	0.0921958	0.184579	0.146582	5691.78	6313.94	trio Rho guanine nucleotide exchange factor [Source:HGNC Symbol;Acc:HGNC:12303]	TRIO-201,TRIO-202,TRIO-203,TRIO-204,TRIO-205,TRIO-206,TRIO-207,TRIO-208,TRIO-209,TRIO-210,TRIO-211,TRIO-212,TRIO-213,TRIO-214,TRIO-215,TRIO-216,TRIO-217,TRIO-218,TRIO-219,TRIO-220,TRIO-221,TRIO-222,TRIO-223,TRIO-224,TRIO-225	ENST00000344135.5,ENST00000344204.8,ENST00000502490.1,ENST00000502816.1,ENST00000503399.1,ENST00000504606.1,ENST00000505971.5,ENST00000506611.1,ENST00000507714.1,ENST00000508283.5,ENST00000508343.1,ENST00000508717.1,ENST00000509354.1,ENST00000509967.6,ENST00000510281.1,ENST00000510757.1,ENST00000511019.1,ENST00000512070.6,ENST00000512303.1,ENST00000512979.1,ENST00000513206.5,ENST00000515144.5,ENS…	protein_coding,protein_coding,retained_intron,retained_intron,retained_intron,retained_intron,retained_intron,retained_intron,processed_transcript,retained_intron,retained_intron,retained_intron,retained_intron,protein_coding,retained_intron,retained_intron,retained_intron,nonsense_mediated_decay,retained_intron,processed_transcript,protein_coding,retained_intron,retained_intron,protein_coding,pr…	5587	4122	5528	6527	6376	7488
VCAN	ENSG00000038427.15	protein_coding	1462	3.01097	1.12214	1.47445	0.761054	0.446625	0.610507	0.177497	1.93842	4.08352	versican [Source:HGNC Symbol;Acc:HGNC:2464]	VCAN-201,VCAN-202,VCAN-203,VCAN-204,VCAN-205,VCAN-206,VCAN-207,VCAN-208,VCAN-209,VCAN-210,VCAN-211,VCAN-212	ENST00000265077.7,ENST00000342785.8,ENST00000343200.9,ENST00000502527.2,ENST00000503923.1,ENST00000505615.1,ENST00000507162.1,ENST00000512590.6,ENST00000513016.5,ENST00000513960.5,ENST00000513984.5,ENST00000515397.1	protein_coding,protein_coding,protein_coding,protein_coding,retained_intron,retained_intron,processed_transcript,protein_coding,processed_transcript,protein_coding,protein_coding,retained_intron	10	14	11	15	21	25
CLEC16A	ENSG00000038532.15	protein_coding	23274	1063.55	0.0954637	0.0772093	1.23643	0.216299	0.362325	0.0941078	1028.27	1098.84	C-type lectin domain containing 16A [Source:HGNC Symbol;Acc:HGNC:29013]	CLEC16A-201,CLEC16A-202,CLEC16A-203,CLEC16A-204,CLEC16A-205,CLEC16A-206,CLEC16A-207,CLEC16A-208,CLEC16A-209,CLEC16A-210,CLEC16A-211,CLEC16A-212,CLEC16A-213	ENST00000261657.5,ENST00000409552.4,ENST00000409790.5,ENST00000428742.6,ENST00000436973.5,ENST00000459723.1,ENST00000463459.1,ENST00000463896.5,ENST00000465491.5,ENST00000476025.5,ENST00000487189.5,ENST00000494853.1,ENST00000646363.1	protein_coding,protein_coding,protein_coding,protein_coding,protein_coding,protein_coding,processed_transcript,retained_intron,processed_transcript,processed_transcript,retained_intron,retained_intron,processed_transcript	954	746	1006	895	881	1084
MSR1	ENSG00000038945.14	protein_coding	4481	0.541462	-2.67769	2.90894	-0.920504	0.357309	NA	-0.129679	1.08292	0	macrophage scavenger receptor 1 [Source:HGNC Symbol;Acc:HGNC:7376]	MSR1-201,MSR1-202,MSR1-203,MSR1-204,MSR1-205,MSR1-206,MSR1-207,MSR1-208,MSR1-209,MSR1-210,MSR1-211,MSR1-212,MSR1-213,MSR1-214	ENST00000262101.9,ENST00000350896.3,ENST00000355282.6,ENST00000381998.8,ENST00000445506.6,ENST00000517522.1,ENST00000518026.5,ENST00000518343.5,ENST00000518960.5,ENST00000519060.6,ENST00000520846.1,ENST00000521876.5,ENST00000522130.1,ENST00000522672.5	protein_coding,protein_coding,protein_coding,protein_coding,protein_coding,processed_transcript,protein_coding,processed_transcript,protein_coding,nonsense_mediated_decay,processed_transcript,processed_transcript,processed_transcript,protein_coding	2	0	0	0	0	0
CDH1	ENSG00000039068.18	protein_coding	999	8273.9	0.861089	0.0544378	15.8178	2.34386e-56	2.33201e-54	0.854965	5876.2	10671.6	cadherin 1 [Source:HGNC Symbol;Acc:HGNC:1748]	CDH1-201,CDH1-202,CDH1-203,CDH1-204,CDH1-205,CDH1-206,CDH1-207,CDH1-208,CDH1-209,CDH1-210,CDH1-211,CDH1-212,CDH1-213,CDH1-214	ENST00000261769.9,ENST00000422392.6,ENST00000561751.1,ENST00000562118.1,ENST00000562836.5,ENST00000564676.5,ENST00000564745.1,ENST00000565810.1,ENST00000566510.5,ENST00000566612.5,ENST00000567320.1,ENST00000611625.4,ENST00000612417.4,ENST00000621016.4	protein_coding,protein_coding,nonsense_mediated_decay,retained_intron,processed_transcript,processed_transcript,processed_transcript,retained_intron,nonsense_mediated_decay,nonsense_mediated_decay,retained_intron,protein_coding,protein_coding,protein_coding	0	1	1	4	0	2
MTREX	ENSG00000039123.15	protein_coding	23517	2748.17	-0.11614	0.0625906	-1.85555	0.0635172	0.135138	-0.115051	2858.65	2637.68	Mtr4 exosome RNA helicase [Source:HGNC Symbol;Acc:HGNC:18734]	MTREX-201,MTREX-202,MTREX-203,MTREX-204,MTREX-205,MTREX-206,MTREX-207,MTREX-208,MTREX-209	ENST00000230640.9,ENST00000502953.1,ENST00000503165.5,ENST00000504388.5,ENST00000504997.1,ENST00000505565.5,ENST00000506750.5,ENST00000508716.1,ENST00000518955.1	protein_coding,retained_intron,processed_transcript,processed_transcript,processed_transcript,nonsense_mediated_decay,nonsense_mediated_decay,protein_coding,retained_intron	7180	5672	6102	4965	4936	6447
DNAH5	ENSG00000039139.9	protein_coding	1767	96.0014	0.747163	0.239462	3.12018	0.00180742	0.00596634	0.656254	71.8279	120.175	dynein axonemal heavy chain 5 [Source:HGNC Symbol;Acc:HGNC:2950]	DNAH5-201,DNAH5-202,DNAH5-203,DNAH5-204	ENST00000265104.4,ENST00000504001.3,ENST00000508040.1,ENST00000512443.1	protein_coding,processed_transcript,retained_intron,retained_intron	79	71	57	76	69	80
ZFYVE16	ENSG00000039319.16	protein_coding	9765	1142.42	0.136037	0.0902214	1.50781	0.131603	0.24575	0.133411	1087.88	1196.95	zinc finger FYVE-type containing 16 [Source:HGNC Symbol;Acc:HGNC:20756]	ZFYVE16-201,ZFYVE16-202,ZFYVE16-203,ZFYVE16-204,ZFYVE16-205,ZFYVE16-206,ZFYVE16-207,ZFYVE16-208,ZFYVE16-209,ZFYVE16-210,ZFYVE16-211,ZFYVE16-212,ZFYVE16-213	ENST00000338008.9,ENST00000505560.4,ENST00000507548.1,ENST00000509558.1,ENST00000509562.2,ENST00000510158.5,ENST00000510995.1,ENST00000511050.5,ENST00000511829.5,ENST00000512442.1,ENST00000512558.5,ENST00000512907.5,ENST00000513789.1	protein_coding,protein_coding,nonsense_mediated_decay,nonsense_mediated_decay,protein_coding,protein_coding,retained_intron,processed_transcript,retained_intron,processed_transcript,retained_intron,retained_intron,nonsense_mediated_decay	2240	1700	2000	1811	1619	2192
RIPOR1	ENSG00000039523.19	protein_coding	79567	6011.52	-0.308847	0.0517626	-5.9666	2.42249e-09	1.96439e-08	-0.30686	6652.49	5370.55	RHO family interacting cell polarization regulator 1 [Source:HGNC Symbol;Acc:HGNC:25836]	RIPOR1-201,RIPOR1-202,RIPOR1-203,RIPOR1-204,RIPOR1-205,RIPOR1-206,RIPOR1-207,RIPOR1-208,RIPOR1-209,RIPOR1-210,RIPOR1-211,RIPOR1-212,RIPOR1-213,RIPOR1-214,RIPOR1-215,RIPOR1-216,RIPOR1-217,RIPOR1-218,RIPOR1-219,RIPOR1-220,RIPOR1-221,RIPOR1-222,RIPOR1-223	ENST00000042381.8,ENST00000379312.7,ENST00000422602.8,ENST00000428437.6,ENST00000540839.7,ENST00000561534.5,ENST00000562116.1,ENST00000562755.5,ENST00000564616.1,ENST00000565176.5,ENST00000565190.1,ENST00000565679.1,ENST00000566522.5,ENST00000566559.5,ENST00000566730.1,ENST00000566815.5,ENST00000566907.1,ENST00000566920.5,ENST00000568959.1,ENST00000569179.1,ENST00000569253.5,ENST00000569474.5,ENS…	protein_coding,protein_coding,protein_coding,protein_coding,protein_coding,retained_intron,protein_coding,protein_coding,retained_intron,protein_coding,retained_intron,retained_intron,processed_transcript,protein_coding,retained_intron,nonsense_mediated_decay,protein_coding,protein_coding,protein_coding,protein_coding,protein_coding,retained_intron,retained_intron	2347	1875	2274	2035	2093	2553
C6	ENSG00000039537.13	protein_coding	729	0	NA	NA	NA	NA	NA	NA	0	0	complement C6 [Source:HGNC Symbol;Acc:HGNC:1339]	C6-201,C6-202,C6-203,C6-204,C6-205,C6-206,C6-207,C6-208	ENST00000263413.7,ENST00000337836.9,ENST00000417809.1,ENST00000433294.1,ENST00000461473.1,ENST00000473450.1,ENST00000475349.5,ENST00000511470.1	protein_coding,protein_coding,protein_coding,protein_coding,processed_transcript,processed_transcript,processed_transcript,retained_intron	0	0	2	0	0	0
RAI14	ENSG00000039560.13	protein_coding	26064	3745.14	-0.440041	0.0576162	-7.63746	2.21544e-14	2.99736e-13	-0.436538	4311.05	3179.23	retinoic acid induced 14 [Source:HGNC Symbol;Acc:HGNC:14873]	RAI14-201,RAI14-202,RAI14-203,RAI14-204,RAI14-205,RAI14-206,RAI14-207,RAI14-208,RAI14-209,RAI14-210,RAI14-211,RAI14-212,RAI14-213,RAI14-214,RAI14-215,RAI14-216,RAI14-217,RAI14-218,RAI14-219,RAI14-220,RAI14-221,RAI14-222,RAI14-223,RAI14-224,RAI14-225,RAI14-226,RAI14-227,RAI14-228	ENST00000265109.7,ENST00000428746.6,ENST00000502736.5,ENST00000503222.5,ENST00000503673.5,ENST00000504052.5,ENST00000505185.5,ENST00000506376.1,ENST00000507276.5,ENST00000507502.5,ENST00000507883.1,ENST00000508315.5,ENST00000508777.5,ENST00000509247.1,ENST00000510319.5,ENST00000510386.1,ENST00000511652.5,ENST00000512305.5,ENST00000512625.5,ENST00000512629.5,ENST00000513772.1,ENST00000513974.5,ENS…	protein_coding,protein_coding,processed_transcript,nonsense_mediated_decay,protein_coding,protein_coding,retained_intron,protein_coding,processed_transcript,processed_transcript,retained_intron,protein_coding,nonsense_mediated_decay,processed_transcript,nonsense_mediated_decay,retained_intron,processed_transcript,protein_coding,protein_coding,protein_coding,retained_intron,protein_coding,protein_…	1677	1261	1494	1191	1192	1560
SOX30	ENSG00000039600.10	protein_coding	11063	87.6626	-0.988373	0.250748	-3.94169	8.09091e-05	0.000349573	-0.858242	116.798	58.5272	SRY-box 30 [Source:HGNC Symbol;Acc:HGNC:30635]	SOX30-201,SOX30-202,SOX30-203	ENST00000265007.10,ENST00000311371.9,ENST00000519442.1	protein_coding,protein_coding,protein_coding	4	2	1	4	2	3
PNKP	ENSG00000039650.11	protein_coding	11284	785.889	-0.373986	0.0902663	-4.14314	3.42586e-05	0.000156937	-0.366764	887.005	684.772	polynucleotide kinase 3'-phosphatase [Source:HGNC Symbol;Acc:HGNC:9154]	PNKP-201,PNKP-202,PNKP-203,PNKP-204,PNKP-205,PNKP-206,PNKP-207,PNKP-208,PNKP-209,PNKP-210,PNKP-211,PNKP-212,PNKP-213,PNKP-214,PNKP-215,PNKP-216,PNKP-217,PNKP-218,PNKP-219,PNKP-220,PNKP-221,PNKP-222,PNKP-223,PNKP-224,PNKP-225,PNKP-226,PNKP-227,PNKP-228,PNKP-229,PNKP-230,PNKP-231	ENST00000322344.7,ENST00000593706.3,ENST00000593946.5,ENST00000594661.5,ENST00000595081.5,ENST00000595792.1,ENST00000596014.5,ENST00000596624.1,ENST00000596726.3,ENST00000597965.2,ENST00000598020.3,ENST00000599454.5,ENST00000599543.3,ENST00000600573.5,ENST00000600910.5,ENST00000601816.3,ENST00000625216.2,ENST00000625299.1,ENST00000626274.2,ENST00000627232.2,ENST00000627317.1,ENST00000629088.1,ENS…	protein_coding,retained_intron,nonsense_mediated_decay,retained_intron,retained_intron,retained_intron,protein_coding,processed_transcript,protein_coding,protein_coding,nonsense_mediated_decay,retained_intron,protein_coding,protein_coding,protein_coding,retained_intron,nonsense_mediated_decay,retained_intron,retained_intron,nonsense_mediated_decay,protein_coding,retained_intron,retained_intron,pr…	831	982	917	484	509	628
BEST2	ENSG00000039987.6	protein_coding	54831	1.25315	0.514435	1.99372	0.258027	0.796386	NA	0.0487881	1.02686	1.47945	bestrophin 2 [Source:HGNC Symbol;Acc:HGNC:17107]	BEST2-201,BEST2-202,BEST2-203,BEST2-204	ENST00000042931.1,ENST00000549706.5,ENST00000552539.1,ENST00000553030.5	protein_coding,protein_coding,protein_coding,protein_coding	2	0	0	1	0	2
PHLPP2	ENSG00000040199.18	protein_coding	23035	495.884	-0.317555	0.11286	-2.81371	0.00489734	0.014567	-0.308069	549.884	441.884	PH domain and leucine rich repeat protein phosphatase 2 [Source:HGNC Symbol;Acc:HGNC:29149]	PHLPP2-201,PHLPP2-202,PHLPP2-203,PHLPP2-204,PHLPP2-205,PHLPP2-206,PHLPP2-207	ENST00000393524.6,ENST00000538126.5,ENST00000564884.5,ENST00000567016.1,ENST00000568004.5,ENST00000568954.5,ENST00000574977.1	protein_coding,retained_intron,nonsense_mediated_decay,protein_coding,nonsense_mediated_decay,protein_coding,retained_intron	1655	1167	1479	1967	1921	2441
SPDL1	ENSG00000040275.16	protein_coding	54908	2489.73	0.0802255	0.0714922	1.12216	0.261796	0.419129	0.0792462	2419.79	2559.68	spindle apparatus coiled-coil protein 1 [Source:HGNC Symbol;Acc:HGNC:26010]	SPDL1-201,SPDL1-202,SPDL1-203,SPDL1-204,SPDL1-205,SPDL1-206,SPDL1-207,SPDL1-208,SPDL1-209,SPDL1-210,SPDL1-211,SPDL1-212,SPDL1-213,SPDL1-214,SPDL1-215,SPDL1-216	ENST00000265295.8,ENST00000503209.1,ENST00000503871.1,ENST00000505977.1,ENST00000506574.5,ENST00000507232.5,ENST00000508247.5,ENST00000508837.1,ENST00000509785.5,ENST00000510751.5,ENST00000512028.5,ENST00000513795.1,ENST00000513941.5,ENST00000515224.5,ENST00000523518.1,ENST00000629457.2	protein_coding,processed_transcript,nonsense_mediated_decay,protein_coding,protein_coding,nonsense_mediated_decay,protein_coding,retained_intron,nonsense_mediated_decay,processed_transcript,nonsense_mediated_decay,protein_coding,protein_coding,protein_coding,processed_transcript,protein_coding	2843	2370	2520	2926	2962	3927
STAU2	ENSG00000040341.17	protein_coding	27067	1656.29	-0.110505	0.0762847	-1.44859	0.147452	0.268854	-0.108972	1719.11	1593.47	staufen double-stranded RNA binding protein 2 [Source:HGNC Symbol;Acc:HGNC:11371]	STAU2-201,STAU2-202,STAU2-203,STAU2-204,STAU2-205,STAU2-206,STAU2-207,STAU2-208,STAU2-209,STAU2-210,STAU2-211,STAU2-212,STAU2-213,STAU2-214,STAU2-215,STAU2-216,STAU2-217,STAU2-218,STAU2-219,STAU2-220,STAU2-221,STAU2-222,STAU2-223,STAU2-224,STAU2-225,STAU2-226,STAU2-227,STAU2-228,STAU2-229	ENST00000355780.9,ENST00000517542.5,ENST00000518502.5,ENST00000518767.5,ENST00000518981.5,ENST00000519818.5,ENST00000519961.5,ENST00000520872.5,ENST00000520945.5,ENST00000521210.5,ENST00000521293.5,ENST00000521419.5,ENST00000521447.5,ENST00000521451.5,ENST00000521727.5,ENST00000521736.5,ENST00000521845.5,ENST00000522061.5,ENST00000522509.5,ENST00000522695.5,ENST00000522818.1,ENST00000522962.5,ENS…	protein_coding,protein_coding,protein_coding,protein_coding,nonsense_mediated_decay,processed_transcript,protein_coding,processed_transcript,processed_transcript,protein_coding,processed_transcript,protein_coding,protein_coding,protein_coding,protein_coding,protein_coding,processed_transcript,processed_transcript,protein_coding,protein_coding,processed_transcript,processed_transcript,processed_tr…	656.61	531.57	600.93	417.2	402.28	590.6
PQLC2	ENSG00000040487.12	protein_coding	54896	408.106	0.482373	0.125058	3.8572	0.000114695	0.000482596	0.464804	340.45	475.763	PQ loop repeat containing 2 [Source:HGNC Symbol;Acc:HGNC:26001]	PQLC2-201,PQLC2-202,PQLC2-203,PQLC2-204,PQLC2-205,PQLC2-206	ENST00000375153.7,ENST00000375155.7,ENST00000400548.6,ENST00000432465.1,ENST00000469076.5,ENST00000497827.1	protein_coding,protein_coding,protein_coding,protein_coding,nonsense_mediated_decay,nonsense_mediated_decay	644	630	648	976	860	1067
CTNS	ENSG00000040531.14	protein_coding	1497	439.338	0.30106	0.118095	2.54929	0.0107942	0.0294493	0.291241	393.345	485.33	cystinosin, lysosomal cystine transporter [Source:HGNC Symbol;Acc:HGNC:2518]	CTNS-201,CTNS-202,CTNS-203,CTNS-204,CTNS-205,CTNS-206,CTNS-207,CTNS-208,CTNS-209,CTNS-210	ENST00000046640.7,ENST00000381870.7,ENST00000399306.6,ENST00000452111.5,ENST00000467663.5,ENST00000488623.5,ENST00000495445.5,ENST00000574218.1,ENST00000574776.5,ENST00000576979.1	protein_coding,protein_coding,protein_coding,protein_coding,nonsense_mediated_decay,processed_transcript,retained_intron,protein_coding,protein_coding,protein_coding	360	337	398	430	406	524
RTN4R	ENSG00000040608.13	protein_coding	65078	325.552	-0.0836013	0.145591	-0.57422	0.565819	0.715556	-0.0795281	335.039	316.065	reticulon 4 receptor [Source:HGNC Symbol;Acc:HGNC:18601]	RTN4R-201,RTN4R-202,RTN4R-203,RTN4R-204,RTN4R-205,RTN4R-206	ENST00000043402.7,ENST00000416372.5,ENST00000425986.1,ENST00000463936.1,ENST00000469601.1,ENST00000474642.1	protein_coding,protein_coding,protein_coding,processed_transcript,processed_transcript,processed_transcript	288	242	270	167	175	204
PHF23	ENSG00000040633.12	protein_coding	79142	1074.52	-0.190383	0.0851634	-2.2355	0.0253844	0.0621796	-0.187102	1144.94	1004.09	PHD finger protein 23 [Source:HGNC Symbol;Acc:HGNC:28428]	PHF23-201,PHF23-202,PHF23-203,PHF23-204,PHF23-205,PHF23-206,PHF23-207,PHF23-208,PHF23-209,PHF23-210,PHF23-211,PHF23-212,PHF23-213	ENST00000320316.7,ENST00000454255.6,ENST00000570753.5,ENST00000570899.1,ENST00000571362.5,ENST00000572789.5,ENST00000573826.5,ENST00000574236.5,ENST00000574323.5,ENST00000574407.5,ENST00000574899.1,ENST00000576955.5,ENST00000613632.4	protein_coding,protein_coding,processed_transcript,protein_coding,protein_coding,protein_coding,protein_coding,protein_coding,protein_coding,protein_coding,processed_transcript,protein_coding,protein_coding	1862	1930	1887	1531	1437	2110
CDH10	ENSG00000040731.10	protein_coding	1008	0	NA	NA	NA	NA	NA	NA	0	0	cadherin 10 [Source:HGNC Symbol;Acc:HGNC:1749]	CDH10-201,CDH10-202,CDH10-203,CDH10-204	ENST00000264463.8,ENST00000502921.5,ENST00000503958.1,ENST00000510477.5	protein_coding,processed_transcript,retained_intron,nonsense_mediated_decay	2	0	0	0	1	1
INPP4A	ENSG00000040933.15	protein_coding	3631	1601.22	0.298392	0.0811669	3.67628	0.000236656	0.000937833	0.293715	1436.28	1766.16	inositol polyphosphate-4-phosphatase type I A [Source:HGNC Symbol;Acc:HGNC:6074]	INPP4A-201,INPP4A-202,INPP4A-203,INPP4A-204,INPP4A-205,INPP4A-206,INPP4A-207,INPP4A-208,INPP4A-209,INPP4A-210	ENST00000074304.9,ENST00000409016.8,ENST00000409463.5,ENST00000409540.7,ENST00000409851.7,ENST00000463367.1,ENST00000467042.1,ENST00000468638.1,ENST00000498026.1,ENST00000523221.1	protein_coding,protein_coding,protein_coding,protein_coding,protein_coding,retained_intron,processed_transcript,retained_intron,processed_transcript,protein_coding	1190	941	1192	953	905	1121
RAB27B	ENSG00000041353.9	protein_coding	5874	171.609	0.209598	0.180392	1.1619	0.245277	0.399435	0.194294	159.513	183.705	RAB27B, member RAS oncogene family [Source:HGNC Symbol;Acc:HGNC:9767]	RAB27B-201,RAB27B-202,RAB27B-203,RAB27B-204	ENST00000262094.9,ENST00000586570.5,ENST00000586594.1,ENST00000592334.1	protein_coding,protein_coding,processed_transcript,protein_coding	8253	6014	7127	3284	3045	4042
PSMA4	ENSG00000041357.15	protein_coding	5685	10248.9	-0.337978	0.0523014	-6.46213	1.03242e-10	9.90473e-10	-0.335759	11445.3	9052.58	proteasome subunit alpha 4 [Source:HGNC Symbol;Acc:HGNC:9533]	PSMA4-201,PSMA4-202,PSMA4-203,PSMA4-204,PSMA4-205,PSMA4-206,PSMA4-207,PSMA4-208,PSMA4-209,PSMA4-210,PSMA4-211,PSMA4-212,PSMA4-213,PSMA4-214,PSMA4-215,PSMA4-216,PSMA4-217,PSMA4-218,PSMA4-219,PSMA4-220,PSMA4-221	ENST00000044462.11,ENST00000413382.6,ENST00000557929.5,ENST00000558094.1,ENST00000558281.5,ENST00000558341.5,ENST00000558635.1,ENST00000558639.5,ENST00000559082.5,ENST00000559146.5,ENST00000559154.5,ENST00000559365.5,ENST00000559437.5,ENST00000559906.1,ENST00000559934.5,ENST00000559948.5,ENST00000560033.5,ENST00000560099.5,ENST00000560217.5,ENST00000560737.5,ENST00000560842.1	protein_coding,protein_coding,processed_transcript,protein_coding,protein_coding,protein_coding,retained_intron,retained_intron,protein_coding,protein_coding,protein_coding,protein_coding,protein_coding,processed_transcript,retained_intron,protein_coding,retained_intron,retained_intron,protein_coding,protein_coding,retained_intron	6912	7306	6105	3753	3534	5253
MYO16	ENSG00000041515.15	protein_coding	23026	20.5956	2.4128	0.57332	4.20847	2.57111e-05	0.000119953	1.35931	6.55361	34.6377	myosin XVI [Source:HGNC Symbol;Acc:HGNC:29822]	MYO16-201,MYO16-202,MYO16-203,MYO16-204,MYO16-205,MYO16-206,MYO16-207	ENST00000251041.9,ENST00000356711.6,ENST00000357550.3,ENST00000375857.6,ENST00000457511.6,ENST00000467639.1,ENST00000482793.1	protein_coding,protein_coding,protein_coding,retained_intron,protein_coding,processed_transcript,processed_transcript	2	2	1	1	2	9
LSG1	ENSG00000041802.10	protein_coding	55341	5033.68	-0.124819	0.0543041	-2.29853	0.0215318	0.0540737	-0.123936	5251.38	4815.97	large 60S subunit nuclear export GTPase 1 [Source:HGNC Symbol;Acc:HGNC:25652]	LSG1-201,LSG1-202,LSG1-203,LSG1-204,LSG1-205,LSG1-206,LSG1-207,LSG1-208	ENST00000265245.9,ENST00000427461.1,ENST00000437613.1,ENST00000460584.1,ENST00000461343.1,ENST00000466391.1,ENST00000475763.5,ENST00000480853.1	protein_coding,nonsense_mediated_decay,protein_coding,retained_intron,retained_intron,retained_intron,retained_intron,processed_transcript	3197	2843	2943	2894	2699	3520
PARP3	ENSG00000041880.14	protein_coding	10039	377.433	-0.13562	0.116454	-1.16457	0.244192	0.398034	-0.131318	395.073	359.793	poly(ADP-ribose) polymerase family member 3 [Source:HGNC Symbol;Acc:HGNC:273]	PARP3-201,PARP3-202,PARP3-203,PARP3-204,PARP3-205,PARP3-206,PARP3-207,PARP3-208,PARP3-209	ENST00000398755.7,ENST00000417220.6,ENST00000431474.5,ENST00000470601.5,ENST00000470749.1,ENST00000471971.5,ENST00000475782.1,ENST00000486510.1,ENST00000498510.1	protein_coding,protein_coding,protein_coding,retained_intron,retained_intron,nonsense_mediated_decay,retained_intron,processed_transcript,protein_coding	728	717	745	626	613	802
TNC	ENSG00000041982.15	protein_coding	3371	46.6862	3.0037	0.47516	6.32146	2.59108e-10	2.36536e-09	1.95147	10.5946	82.7777	tenascin C [Source:HGNC Symbol;Acc:HGNC:5318]	TNC-201,TNC-202,TNC-203,TNC-204,TNC-205,TNC-206,TNC-207,TNC-208,TNC-209,TNC-210,TNC-211,TNC-212,TNC-213,TNC-214	ENST00000341037.8,ENST00000350763.8,ENST00000423613.6,ENST00000460345.1,ENST00000473855.1,ENST00000476680.1,ENST00000481475.1,ENST00000498724.5,ENST00000534839.1,ENST00000535648.5,ENST00000537320.5,ENST00000542877.5,ENST00000544972.1,ENST00000635336.1	protein_coding,protein_coding,protein_coding,processed_transcript,processed_transcript,processed_transcript,processed_transcript,processed_transcript,protein_coding,protein_coding,protein_coding,protein_coding,protein_coding,protein_coding	0	0	1	1	2	2
THAP3	ENSG00000041988.15	protein_coding	90326	368.395	0.00811013	0.128598	0.0630659	0.949714	0.974249	0.00779809	367.27	369.519	THAP domain containing 3 [Source:HGNC Symbol;Acc:HGNC:20855]	THAP3-201,THAP3-202,THAP3-203,THAP3-204,THAP3-205,THAP3-206,THAP3-207,THAP3-208	ENST00000054650.8,ENST00000307896.10,ENST00000377627.7,ENST00000472925.1,ENST00000480647.1,ENST00000484669.6,ENST00000484676.1,ENST00000487819.5	protein_coding,protein_coding,protein_coding,protein_coding,retained_intron,processed_transcript,processed_transcript,nonsense_mediated_decay	541	586	474	502	428	674
RIPOR3	ENSG00000042062.11	protein_coding	140876	30.7591	0.220476	0.396054	0.556681	0.577745	0.725048	0.159975	28.2954	33.2229	RIPOR family member 3 [Source:HGNC Symbol;Acc:HGNC:16168]	RIPOR3-201,RIPOR3-202,RIPOR3-203,RIPOR3-204,RIPOR3-205,RIPOR3-206	ENST00000045083.6,ENST00000327979.6,ENST00000462493.1,ENST00000462842.1,ENST00000482129.1,ENST00000488529.5	protein_coding,protein_coding,retained_intron,processed_transcript,processed_transcript,processed_transcript	0	1	0	0	0	0
TDP1	ENSG00000042088.13	protein_coding	55775	631.315	-0.558199	0.0965721	-5.78013	7.46429e-09	5.64926e-08	-0.545897	752.319	510.312	tyrosyl-DNA phosphodiesterase 1 [Source:HGNC Symbol;Acc:HGNC:18884]	TDP1-201,TDP1-202,TDP1-203,TDP1-204,TDP1-205,TDP1-206,TDP1-207,TDP1-208,TDP1-209,TDP1-210,TDP1-211,TDP1-212,TDP1-213,TDP1-214,TDP1-215,TDP1-216,TDP1-217	ENST00000335725.8,ENST00000393452.7,ENST00000393454.6,ENST00000545686.6,ENST00000553527.1,ENST00000553569.1,ENST00000553617.5,ENST00000553989.1,ENST00000554180.5,ENST00000554976.5,ENST00000555178.5,ENST00000555565.5,ENST00000555880.5,ENST00000556063.1,ENST00000556498.1,ENST00000556867.1,ENST00000557782.1	protein_coding,protein_coding,protein_coding,nonsense_mediated_decay,protein_coding,retained_intron,protein_coding,protein_coding,protein_coding,nonsense_mediated_decay,nonsense_mediated_decay,processed_transcript,protein_coding,protein_coding,protein_coding,protein_coding,nonsense_mediated_decay	1099	932	1036	800	734	1024
AIFM2	ENSG00000042286.14	protein_coding	84883	2063.23	-0.379823	0.0734615	-5.17037	2.33627e-07	1.46825e-06	-0.374935	2334.09	1792.38	apoptosis inducing factor, mitochondria associated 2 [Source:HGNC Symbol;Acc:HGNC:21411]	AIFM2-201,AIFM2-202,AIFM2-203,AIFM2-204	ENST00000307864.2,ENST00000373248.5,ENST00000482166.1,ENST00000613322.4	protein_coding,protein_coding,processed_transcript,protein_coding	1050	1118	1092	1045	1078	1411
C2orf83	ENSG00000042304.11	protein_coding	56918	0	NA	NA	NA	NA	NA	NA	0	0	chromosome 2 open reading frame 83 [Source:HGNC Symbol;Acc:HGNC:25344]	C2orf83-201,C2orf83-202,C2orf83-203,C2orf83-204,C2orf83-205,C2orf83-206	ENST00000264387.8,ENST00000409066.1,ENST00000509872.1,ENST00000641422.1,ENST00000641887.1,ENST00000642055.1	processed_transcript,processed_transcript,transcribed_unprocessed_pseudogene,protein_coding,processed_transcript,protein_coding	0	0	0	0	0	0
SPATA7	ENSG00000042317.16	protein_coding	55812	38.7378	0.0760032	0.362624	0.209592	0.833986	0.905702	0.0576492	37.6781	39.7975	spermatogenesis associated 7 [Source:HGNC Symbol;Acc:HGNC:20423]	SPATA7-201,SPATA7-202,SPATA7-203,SPATA7-204,SPATA7-205,SPATA7-206,SPATA7-207,SPATA7-208,SPATA7-209,SPATA7-210,SPATA7-211,SPATA7-212,SPATA7-213,SPATA7-214,SPATA7-215,SPATA7-216,SPATA7-217,SPATA7-218,SPATA7-219,SPATA7-220,SPATA7-221,SPATA7-222	ENST00000045347.11,ENST00000356583.9,ENST00000393545.8,ENST00000553303.1,ENST00000553626.5,ENST00000553885.5,ENST00000553908.5,ENST00000554102.5,ENST00000554168.5,ENST00000554802.1,ENST00000555356.5,ENST00000555401.5,ENST00000555515.5,ENST00000555534.5,ENST00000555715.5,ENST00000556406.5,ENST00000556553.5,ENST00000556666.5,ENST00000556870.5,ENST00000557248.5,ENST00000557567.1,ENST00000557724.5	protein_coding,protein_coding,protein_coding,retained_intron,retained_intron,protein_coding,nonsense_mediated_decay,processed_transcript,nonsense_mediated_decay,protein_coding,nonsense_mediated_decay,protein_coding,nonsense_mediated_decay,nonsense_mediated_decay,nonsense_mediated_decay,protein_coding,protein_coding,retained_intron,nonsense_mediated_decay,nonsense_mediated_decay,retained_intron,no…	199	174	201	148	118	193
MED17	ENSG00000042429.11	protein_coding	9440	1833.11	-0.0961055	0.0679809	-1.41371	0.157446	0.283486	-0.0950438	1894.36	1771.86	mediator complex subunit 17 [Source:HGNC Symbol;Acc:HGNC:2375]	MED17-201,MED17-202,MED17-203,MED17-204,MED17-205,MED17-206,MED17-207,MED17-208,MED17-209,MED17-210,MED17-211,MED17-212,MED17-213,MED17-214,MED17-215,MED17-216,MED17-217,MED17-218,MED17-219,MED17-220,MED17-221,MED17-222,MED17-223,MED17-224,MED17-225,MED17-226,MED17-227,MED17-228,MED17-229	ENST00000251871.8,ENST00000507258.4,ENST00000525026.6,ENST00000525613.2,ENST00000528786.2,ENST00000529626.2,ENST00000530819.1,ENST00000531920.6,ENST00000533133.6,ENST00000533359.5,ENST00000533367.6,ENST00000638270.1,ENST00000638294.1,ENST00000638487.1,ENST00000638518.1,ENST00000638790.1,ENST00000639189.1,ENST00000639457.1,ENST00000639523.1,ENST00000639596.1,ENST00000639724.1,ENST00000640027.1,ENS…	protein_coding,retained_intron,retained_intron,retained_intron,nonsense_mediated_decay,retained_intron,retained_intron,retained_intron,nonsense_mediated_decay,protein_coding,retained_intron,retained_intron,protein_coding,nonsense_mediated_decay,nonsense_mediated_decay,nonsense_mediated_decay,nonsense_mediated_decay,nonsense_mediated_decay,nonsense_mediated_decay,nonsense_mediated_decay,protein_co…	950.41	837.04	872.86	791	698	1067
RETSAT	ENSG00000042445.13	protein_coding	54884	759.737	-0.0560429	0.0893974	-0.626896	0.530727	0.686823	-0.0549805	774.642	744.832	retinol saturase [Source:HGNC Symbol;Acc:HGNC:25991]	RETSAT-201,RETSAT-202,RETSAT-203,RETSAT-204,RETSAT-205,RETSAT-206,RETSAT-207	ENST00000295802.8,ENST00000409984.2,ENST00000429806.5,ENST00000438611.4,ENST00000449375.1,ENST00000482694.1,ENST00000490291.1	protein_coding,protein_coding,nonsense_mediated_decay,nonsense_mediated_decay,protein_coding,processed_transcript,retained_intron	1274	1028	1075	1012	916	1241
CAPG	ENSG00000042493.15	protein_coding	822	1141.29	-0.385047	0.0928343	-4.14768	3.35857e-05	0.000154094	-0.377194	1293.06	989.515	capping actin protein, gelsolin like [Source:HGNC Symbol;Acc:HGNC:1474]	CAPG-201,CAPG-202,CAPG-203,CAPG-204,CAPG-205,CAPG-206,CAPG-207,CAPG-208,CAPG-209,CAPG-210,CAPG-211,CAPG-212,CAPG-213,CAPG-214,CAPG-215	ENST00000263867.8,ENST00000409275.1,ENST00000409670.5,ENST00000409724.5,ENST00000409921.5,ENST00000415012.1,ENST00000439385.5,ENST00000447219.6,ENST00000449030.5,ENST00000453973.5,ENST00000459793.2,ENST00000471064.1,ENST00000479651.1,ENST00000483659.5,ENST00000491267.1	protein_coding,protein_coding,protein_coding,protein_coding,protein_coding,processed_transcript,protein_coding,protein_coding,protein_coding,protein_coding,retained_intron,retained_intron,processed_transcript,processed_transcript,retained_intron	2886	3124	2937	2063	1857	2609
[truncated: 58,132 more rows]
