# Supplementary material for: GOT1 inhibition promotes pancreatic cancer cell death by ferroptosis
Source: Nat Commun. 2021 Aug 11;12:4860. doi: 10.1038/s41467-021-24859-2 (PMC8357841; doi:10.1038/s41467-021-24859-2)
Supplement: Supplementary file 6 — Source Data [file 41467_2021_24859_MOESM6_ESM.zip › Source Data.xlsx]

## Sheet: Figure 1
Figure 1d
Relative colony count	mock_sh1_1	mock_sh1_2	mock_sh1_3	dox_sh1_1	dox_sh1_2	dox_sh1_3	mock_sh3_1	mock_sh3_2	mock_sh3_3	dox_sh3_1	dox_sh3_2	dox_sh3_3	mock_parental_1	mock_parental_2	mock_parental_3	dox_parental_1	dox_parental_2	dox_parental_3	mock_shNT_1	mock_shNT_2	mock_shNT_3	dox_shNT_1	dox_shNT_2	dox_shNT_3
PL45	1.1282	0.923077	1	0	0	0	1	1.04348	0.947826	0.034783	0.043478	0.06087	1	0.811765	1.09412	0.752941	0.811765	0.823529	1.21053	1	0.973684	1.07895	1	1.05263
Capan-1	0.947368	1.06579	1	0.052632	0.039474	0.013158	0.892857	1	1	0	0.02381	0	1	0.792453	1.09434	1.16038	1.09434	1.10377	1	1	1.0814	0.825581	0.988372	1.02326
Pa-Tu-8902	0.912467	1.08753	1	0.127321	0.135279	0.106101	1.01418	0.921986	1	0.049645	0.035461	0.028369	0.967532	1.02597	1	0.909091	0.951299	0.957792	0.981538	1	1	1.08923	1.10154	0.963077
BxPC-3	0.907407	1	1.11111	0.185185	0.407407	0.333333	1	0.886364	1.04546	0.181818	0.181818	0.318182	0.976471	1.04706	1	0.988235	0.894118	0.952941	0.910714	1	1.03571	1.23214	0.928571	0.982143
Pa-Tu-8988T	1	1.06329	1	0.379747	0.367089	0.278481	1.01282	0.974359	1	0.384615	0.487179	0.358974	1.06667	1	0.693333	1	1.14667	0.906667	0.880952	1	1.07143	0.916667	0.892857	0.988095
MIA PaCa-2	1	0.935185	1.0463	0.25	0.287037	0.212963	0.765625	1	1.02344	0.507813	0.546875	0.601563	1.04264	0.953488	1	1.05814	0.926357	1.03101	0.989418	1	1.08995	1.06878	1.14286	1.10053
UM147	1	1	1.12857	0.314286	0.371429	0.314286	1	1.01887	0.924528	0.528302	0.603774	0.641509	1	1.13207	0.981132	1.24528	1.09434	1.09434	1	1.09756	0.97561	1.02439	1.14634	1.04878
UM5	0.846154	1.04615	1	0.507692	0.353846	0.407692	1	1.00524	0.989529	0.329843	0.324607	0.298429	0.934211	1.03289	1	1.02632	0.953947	0.967105	1.01695	0.988701	1	1.00565	1.0678	0.943503
Panc10.05	1.0625	0.890625	1	0.4375	0.375	0.359375	1	1.02128	0.787234	0.553191	0.446809	0.531915	1.15217	1	1	1.08696	1.08696	1.19565	1.06579	0.907895	1	0.868421	0.697368	0.842105
Panc03.27	0.944444	1.16667	1	0.611111	0.611111	0.666667	1.27778	0.944444	1		0.444444	0.388889	1.03226	1	0.83871	0.83871	1	0.741935	1	1	1.15385	0.846154	0.923077	1.07692
UM90	1.09474	1	0.957895	0.884211	0.736842	0.726316	1.01504	1	0.992481	0.774436	0.706767	0.654135	0.868132	1	1.03297	0.857143	0.923077	1.07692	1.14103	1	1	1.10256	1.21795	0.923077
YAPC	1	1.375	0.986111	0.583333	0.5	0.486111	1	0.983607	1.09836	0.983607	0.803279	0.786885	0.936709	1	1.01266	0.898734	0.848101	0.936709	1	0.864865	1.05405	0.932432	1.22973	1.12162
HupT3	1	0.840909	1.09091	0.704545	0.977273	0.795455	0.974359	1.05128	1	0.512821	0.820513	0.564103	1	1.04167	0.833333	1.125	1	1	1	0.941176	1.32353	1.14706	1.14706	1.17647
Panc-1	0.897436	1	1.02564	0.923077	0.794872	1	0.97619	1	1	0.857143	0.619048	0.738095	1	1.04762	0.809524	1.04762	0.809524	0.904762	0.882353	1	1.17647	1.02941	0.970588	1
UM19	1	0.854167	1.03125	0.822917	0.927083	0.677083	0.903846	1.09615	1	1.20192	1.33654	1.07692	1	0.818182	1.04546	0.772727	0.863636	0.863636	1.02419	1	0.887097	0.870968	0.919355	0.983871
Capan-2	1	0.915493	1.01408	0.873239	0.84507	0.915493	0.795455	1.20454	1	1	0.931818	0.909091	1	0.944444	1	1	0.833333	1.05556	1.11364	1	1	0.795455	0.931818	0.954545
Figure 1e
BxPC-3 iDox-shGOT1	Tumor Volume (mm3)
Days	mock								dox
6	21	21	21	21	21	21	21	21	72	21	70	21	21	56
10	32	32	139	119	32	32	105	56	88	32	108	80	114	83
13	51	95	124	106	85	21	148	100	96	46	109	79	101	94
16	126	138	158	157	147	23	173	158	157	55	112	89	155	124
19	355	287	202	243	293	27	272	196	163	33	131	83	190	117
23	406	613	617	320	374	643	414	393	173	21	117	67	167	174
26	507	696	668	413	367	635	642	407	104	50	101	49	136	111
29	696	843	774	862	411	1164	803	484	129	99	122	87	217	168
MIA PaCa-2 iDox-shGOT1	Tumor Volume (mm3)
Days	mock						dox
7	1.1	4.2	4.2	3.4	2.9	5.5	2	3.8	2.7	4.2	3.6	3.7
16	0.5	0.5	1.7	0.5	4	0.5	0.5	0.5	0.5	0.5	0.5	0.5
19	13.5	14.4	1.7	1.3	0.5	6	0.5	0.9	0.5	0.5	0.6	5
22	3.6	0.8	8.9	8.6	23.3	10.8	2.5	2.3	3.3	0.5	0.5	5
26	48.8	13.1	30.7	42.4	55.5	35.5	46.4	7	25.7	15.8	1.7	10.6
30	64.7	13.8	90	24.8	48	56	33.7	22.5	33.6	22.1	12.2	19.7
33	72.9	31.6	43.6	15.3	76.2	62	40.8	9.4	12.8	9.7	26.3	29.2
37	82.9	44.1	52.3	25	122.3	108.2	56.3	8.9	64.5	36	48	56.7
40	95.3	37.6	64.1	46.5	118.6	113.4	80.6	23	29.5	24.5	66.8	34.2
44	118	60.1	63	74.4	117.2	112.9	34.5	12.8	34.5	27.6	37.9	37.3
47	108.8	75.1	84	75.8	233.5	186.1	64.8	25.1	26.6	9.4	60.7	35.6
50	217.8	110.4	111.9	124.7	281.3	188.5	73	20.2	28.7	22.7	52.7	52.9
54	337.5	117.7	269.1	282.3	304.2	211.3	60.7	24.6	28.9	25.3	84	37.9
Pa-Tu-8902 iDox-shGOT1	Tumor Volume (mm3)
Days	mock						dox
7	63	14	40	75	14	6	6	6	14	14	6	6
10	161	105	119	112	44	121	55	97	94	87	36	49
14	182	262	187	127	108	69	45	80	75	62	40	60
17	455	414	304	360	169	137	80	103	99	83	103	91
21	727	826	1018	589	576	376	150	108	170	190	172	345
24	890	1032	1467	648	681	580	220	167	202	184	163	333
28	1294	1915	2132	1244	1170	847	311	328	405	329	312	547
Figure 1f
Pa-Tu-8902 iDox-shGOT1 firefly luciferase (FLuc)	Bioluminescence [photons/sec]
Days	mock					dox
4	127600000	25830000	95370000	24560000	666000000	426000000	636000000	164000000	691000000	228000000	72660000
8	731000000	448000000	284000000	340000000	1180000000	519000000	731000000	692000000	552000000	235000000	72710000
12	3304000000	1910000000	1790000000	254000000	4480000000	666000000	715000000	576000000	950000000	333000000	124000000
16	6055000000	7210000000	4470000000	1040000000	13700000000	773000000	1400000000	531000000	1260000000	218000000	183000000
21	26670000000	6810000000	18900000000	12400000000	55800000000	799000000	1930000000	1250000000	2220000000	1170000000	517000000
25	58280000000	9430000000	15700000000	29700000000	68400000000	1640000000	2650000000	3040000000	3780000000	1760000000	750000000
Uncropped Westerns
Figure 1c

## Sheet: Supplementary Fig. 1
Supplementary Figure 1c
L-Aspartic Acid	shNT, mock	shNT, dox	shGOT1, mock	shGOT1, dox
	0.758883	1.3938	0.97352	4.17466
	1.19348	1.30693	0.933949	4.2846
	1.04763	1.50615	1.09253	4.37774
Supplementary Figure 1d
GOT1	Sensitive							Insensitive
AGC1	0.898601	1.07167	1.01622	0.975743	1.13524	1	1.05496	0.973686	0.971634	1.12613	0.877661
GOT2	0.963433	1.04273	1.1255	1.13542	1.21863	0.983519	0.852573	0.890526	1.04686	0.850854	1
GOT1	0.846293	1.07648	1.0258	1.14352	0.988928	1.04833	0.90399	1.04195	0.754542	1	0.901269
MDH1	1.04256	1.00797	0.920338	1.01381	1.05974	0.988275	0.916907	0.989984	1	1.02292	0.899063
MDH2	1.03095	0.956278	1.07144	0.977911	1.18799	1.01519	0.9264	0.976395	0.958122	1.04702	1
OGC1	1	0.97298	1.19798	1.0542	1.23352	1.01961	0.907088	0.99404	0.967471	1.14329	0.822648
ME1	0.672915	1.17159	1.04252	1.31558	1.20867	0.791863	0.804929	1	0.870433	1.12109	0.862195
Supplementary Figure 1e
BxPC-3
Day	WT				sgNT1				sgGOT1
0	93.229	118.148	99.164	89.459	105.242	101.898	101.036	91.825	112.093	100.333	85.485	102.09
1	96.757	118.885	113.837	134.846	117.643	111.974	126.706	114.667	128.348	139.777	127.039	112.459
3	207.842	209.727	202.089	212.596	204.577	190.546	207.911	203.219	153.755	148.235	133.243	181.547
5	352.42	277.632	316.685	312.342	326.155	351.448	352.672	268.439	211.259	219.08	209.29	249.63
7	612.75	512.748	572.935	496.694	603.925	546.782	536.102	463.562	445.923	404.053	380.468	396.637
MIA PaCA-2
Day	WT				sgNT1				sgGOT1
0	106.825	98.374	100.058	94.744	87.682	102.62	96.904	112.794	101.531	100.357	96.239	101.873
1	105.951	120.541	140.176	175.239	127.22	120.675	161.262	152.534	112.886	94.767	97.644	94.904
3	366.721	352.831	363.066	358.108	299.329	280.99	359.59	316.018	146.527	229.634	188.902	190.867
5	779.413	743.862	790.726	711.674	616.681	571.28	665.14	619.334	406.084	277.485	428.034	390.367
7	1031.35	1114.07	982.074	1056.13	946.794	931.007	946.849	931.933	792.054	811.585	766.636	735.306
Pa-Tu-8902
Day	WT				sgNT1				sgGOT1
0	98.147	102.972	94.156	104.724	90.746	104.511	92.546	112.197	91.167	114.62	88.719	105.495
1	178.512	187.112	167.878	182.935	149.978	137.546	143.712	165.029	102.226	98.262	109.941	100.298
3	429.563	380.465	439.714	392.292	291.594	357.746	367.357	327.152	128.326	124.922	127.865	131.236
5	625.847	675.244	670.144	707.485	687.104	607.757	586.491	710.333	174.674	195.798	208.817	155.128
7	734.623	669.013	632.423	690.667	745.373	793.607	879.04	862.271	377.869	327.727	343.981	402.082
Capan-1
Day	WT				sgNT1				sgGOT1
0	73.922	101.91	115.575	108.594	70.023	124.527	95.173	110.277	87.012	105.826	99.026	108.137
1	168.271	165.272	140.277	150.489	137.238	170.881	132.32	180.793	115.031	111.259	126.669	113.902
3	369.497	279.123	404.304	311.531	309.106	367.632	395.831	314.209	175.456	163.31	155.234	164.22
5	715.224	686.816	729.647	568.339	691.509	661.111	572.232	599.194	201.071	222.464	215.666	221.356
7	1262.84	1274.23	1116.09	926.468	1034.14	1156.42	1032.57	810.638	228.441	250.146	288.912	263.817
PANC-1
Day	WT				sgNT1				sgGOT1
0	98.105	100.924	97.224	103.748	104.472	96.839	93.144	105.545	97.55	99.585	102.244	100.62
1	114.345	102.45	113.367	113.337	106.391	103.577	105.238	105.19	97.159	112.253	108.061	88.793
3	232.569	224.326	154.718	205.505	153.793	138.726	173.506	140.132	166.206	141.299	121.814	172.68
5	334.369	417.737	339.533	413.746	230.112	221.268	262.931	247.746	246.006	233.984	235.719	286.397
7	672.031	567.398	624.76	438.099	450.809	473.487	512.479	451.137	394.665	352.256	335.004	322.581
Pa-Tu-8988T
Day	WT				sgNT1				sgGOT1
0	86.737	120.108	99.81	93.345	97.724	99.419	100.734	102.124	96.982	102.668	103.468	96.882
1	131.515	137.544	130.862	135.377	133.518	126.367	148.705	129.407	115.819	101.049	114.159	116.682
3	291.12	242.363	268.084	295.174	273.558	286.113	256.518	301.059	175.161	234.727	217.672	213.987
5	493.077	424.253	485.498	473.739	423.989	426.126	483.827	461.581	289.093	215.617	272.123	320.548
7	867.285	942.251	808.506	906.366	790.973	903.471	823.028	902.6	589.076	508.976	504.681	451.201
Supplementary Figure 1f
	sgGOT1				sgNT1
Capan-1	0.02	0.05	0.05	0	0.99	0.97	1.02	1.02
Pa-Tu-8988T	0.38	0.4	0.26	0.3	0.88	1.12
BxPC-3	0.44	0.48	0.41	0.56	1.04	1.15	0.85	0.96
MIA PaCa-2	0.51	0.6	0.51	0.55	0.97	1.03
Panc-1	0.83	0.89	0.72	0.78	1.17	1.11	0.89	0.83
Supplementary Figure 1h
hPNE
Day	shGOT1 #1, mock			dox			shGOT1 #3, mock			dox
1	0.823459	1	1.10497	0.972494	1	1.06949	0.988738	1	1.05256	1.01837	0.929854	1
3	3.45487	3.5996	3.59483	3.32139	3.31994	3.13029	4.12811	3.66072	3.72642	3.24551	3.39582	3.26722
5	9.34553	10.3459	9.7002	7.68006	8.94825	8.28665	9.91647	10.7367	10.5659	7.50898	7.73278	7.65762
hPSC
Day	shGOT1 #1, mock			dox			shGOT1 #3, mock			dox
1	1	0.998111	1.01889	1.03936	0.626919	1	0.959022	1	1.12503	1.03866	1	0.983723
3	2.0459	1.96827	2.04779	2.30264	2.00472	2.20307	2.14203	2.17648	2.26729	2.00636	1.94812	1.97024
5	2.85021	2.82187	2.99433	3.11629	2.97993	3.12043	3.36252	3.31059	3.50733	3.0707	2.93489	2.97813
IMR-90
Day	shGOT1 #1, mock				dox				shGOT1 #3, mock				dox
1	1.07621	1.02561	0.974387	0.921912	1.08006	0.975218	0.919936	1.02478	1.00875	0.945981	0.991254	1.06225	1.0238	0.983773	1.01623	0.977823
3	2.0695	1.89521	1.70842	1.80088	1.80445	1.95822	2.43288	2.00461	1.81801	2.1128	1.98984	2.05878	2.10453	1.99419	1.85463	2.01961
5	5.0987	4.81759	4.86007	4.82321	5.13026	5.2726	5.01398	5.45496	4.10276	3.21788	3.34804	3.4499	3.63638	4.36498	3.92576	4.19567
Supplementary Figure 1i
hPNE
Days	mock			dox
1	0.922486	1.03071	1	1	1.08258	0.950716
3	3.5192	3.89068	3.63912	3.54212	3.44356	3.29304
5	9.01938	9.62194	9.25484	8.88312	9.00033	9.22278
hPSC
Days	mock			dox
1	1	0.980414	1.00091	1	0.70655	1.03831
3	2.01981	2.06422	2.00706	2.34855	2.16552	2.33861
5	3.31701	3.16397	3.43862	4.04635	3.7153	3.82407
IMR-90
Days	mock				dox
1	0.972713	1.032	0.98282	1.01718	1.08776	1.02313	0.976873	0.769048
3	2.2535	2.09247	2.04059	2.30403	2.28022	2.22826	2.14272	2.28085
5	4.16355	3.48509	4.00455	3.81455	3.80912	3.55695	3.11468	3.81039
Uncropped Westerns
Supplementary Figure 1b
Supplementary Figure 1g
Supplementary Figure 1h and i

## Sheet: Supplementary Fig. 2
Supplementary Figure 2a
BxPC-3 iDox-shNT
Days	mock						dox
6	21	49	21	21	21	21	21	21	21	21	21	21	21	62
10	150	25	25	65	79	49	49	70	141	141	73	81	122	85
13	237	23	26	67	69	35	77	87	152	123	81	101	186	176
16	323	206	167	158	135	84	119	126	198	201	105	121	346	275
19	559	416	503	486	162	249	215	224	488	320	242	200	185	484
23	1176	869	792	497	629	333	465	371	1246	635	607	307	871	656
26	1049	1121	800	647	842	412	484	587	1344	376	877	798	1079	665
29	1246	1200	879	695	936	642	585	690	1079	568	803	1142	583	711
MIA PaCa-2 iDox-shNT
Days	mock						dox
7	3.6	2.9	3.3	4.3	2.1	2.4	2.5	2.4	5.5	3.4	5.1	1.1
16	0.5	0.5	2.4	0.5	32	32	0.5	13.5	13.5	11.8	4	15.8
19	6	0.8	1	1.1	65.8	73.8	6	30.8	1.1	6	0.5	44.4
22	30.6	15.8	18.5	0.5	31.9	12.8	4	27.2	7.3	18.3	7.7	22.5
26	50.3	46.7	34.2	8.5	63.5	73	40.8	72.5	56.7	53.8	78	92.3
30	26.3	51.3	29.7	21.4	81.3	75	68.8	54.7	37.4	51.3	31.2	90
33	63.8	78.8	20.3	10.5	102.8	79.3	51.2	52.7	74.1	89.2	98.3	91
37	101.3	94.1	62.5	14.6	146.7	126	120.9	113.4	97.3	105	88.4	130.7
40	92.5	97.7	28.8	10.9	130.1	109.8	185	125.4	102.5	107.9	94.8	138.1
44	66.3	105.9	17.4	3.8	122.5	113.4	94.8	144.2	130.5	115	135	194.4
47	139.3	143	51.8	14.9	188.4	152.6	156.3	160.2	134.6	163.8	149.5	262.6
50	236.8	209.1	84.5	46.6	204.8	171.4	295.8	222.2	240.1	183.8	199.8	355.7
54	222.9	326.4	29.6	16.8	323.4	254	313.6	279.8	211.3	194.5	245	465
55	328.1	589.5	94.9	23.1	388.3	444.7	228.9	284.2	293.1	311.3	349.8	525.1
Pa-Tu-89-2 iDox-shNT
Days	mock						dox
7	88	63	75	18	32	44	4	4	40	14	75	63
10	150	162	113	90	70	153	104	81	228	106	200	170
14	202	164	144	110	125	129	106	108	252	211	230	163
17	306	313	243	292	164	163	203	257	503	468	593	410
21	584	702	477	552	627	650	418	466	1005	885	1101	761
24	654	1023	645	772	681	1005	567	560	1248	1089	1222	1032
28	865	1267	974	1188	1027	1145	1157	1120	1777	1341	1695	1416
Supplementary Figure 2c
Relative Tumor Aspartate
shNT mock	dox	shGOT1 mock	dox
0.796111	0.951599	0.894909	15.9418
0.714891	0.788452	1.06072	18.3652
0.713284	1.13288	0.915225	23.19
1.13874	0.843623	0.818313	16.9549
1.11142	0.589606	1.10292	13.9038
0.949601	1.0484	0.571354	13.1663
Supplementary Figure 2e
Pa-Tu-8902 iDox-shGOT1	G1			S			G2
mock	42.18	44.84	43.83	42.61	39.67	41.88	15.21	15.49	14.3
1d	39.64	41.32	40.46	40.43	37.91	39.2	19.94	20.77	20.34
3d	57.51	57.41	57.45	28.59	28.28	28.62	13.9	14.31	13.94
5d	59.38	57.61	58.12	26.11	27.34	27.49	14.51	15.05	14.39
Pa-Tu-8902 iDox-shNT	G1			S			G2
mock	48.28	49.38	47.28	38.08	37.34	39.37	13.65	13.28	13.35
1d	48.1	48.82	47.32	37.88	38.37	38.35	14.02	12.82	14.33
3d	49.25	47.95	49.36	37.05	38.22	36.82	13.7	13.83	13.82
5d	48.61	48.21	48.47	38.01	37.56	38.59	13.38	14.23	12.94
Supplementary Figure 2f
Pa-Tu-8902 iDox-shGOT1
day	mock			add			dox			release
1	1	1	1	1	1	1	1	1	1	1	1	1
3	4.2061	4.54657	4.02271	2.47774	2.91754	2.61222	1.8619	2.09943	1.81704	1.76734	1.60496	2.26463
5	8.45916	8.55389	7.90909	3.96477	5.07234	4.55525	2.46426	3.11043	2.88341	4.65343	3.69622	5.37057
Pa-Tu-8902 iDox-shNT
day	mock			add			dox			release
1	1	1.04978	0.946647	1.00083	0.998807	1	1.10368	1	0.992923	1	1.03601	0.957654
3	4.01152	3.8257	4.402	3.19238	3.49493	3.71261	3.48457	3.44028	4.2491	3.07463	2.69841	4.02325
5	10.7379	9.6957	12.0463	9.60097	10.609	11.2355	10.8799	10.2921	10.5799	8.40329	8.57409	10.9418
Uncropped Westerns Supplementary Fig. 2b

## Sheet: Figure 2
Figure 2b
	AUC Rank	log2 FC (+/-)
Erastin	1	-1.40713
VitC	2	-0.7646
Koningic Acid	3	-0.38058
TOFA	4	-0.17231
Lovastatin	5	-0.00275
DNQ	6	0.014482
Phenformin	7	0.090748
Simvastatin	8	0.101417
FX-11	9	0.251843
2-Doxyglucose	10	0.253549
Cisplatin	11	0.28525
Veliparib	12	0.297022
FK-866	13	0.325657
2-AAPA	14	0.354024
6-AN	15	0.399931
Auranofin	16	0.614391
Gemcitabine	17	0.7054
5-FU	18	0.84994
Oligomycin	19	0.929077
Taxol	20	1.2946
Meth	21	1.61961
otrexateEras	22	2.5519
Figure 2c
Pa-Tu-8902 iDox-shGOT1
[Erastin] (μM)	mock			dox
12	16.1746	7.03044	5.77829	6.88443	5.31712	6.48894
3	28.6617	38.0816	26.8237	4.29178	5.30248	6.38641
0.75	93.4291	97.5531	93.8989	10.8247	12.9925	16.01
0.1875	102.849	96.772	96.2392	69.0054	64.0838	62.7216
0.046875	84.8478	91.4762	93.6703	76.3439	95.9279	79.8154
0.011719	102.022	100	94.3251	93.7015	103.53	100
Figure 2d
iDox-shGOT1	mock			dox
MIA PaCa-2	32.2219	44.5223	36.4808	0.952648	1	1.17288
Pa-Tu-8902	9.8731	10.9349	8.59983	0.97758	1.15017	1
UM-147	2.7317	3.56708	3.41789	0.861892	1.1662	1
Figure 2e
Pa-Tu-8902 iDox-shGOT1
mock	dox	IKE 12μM	dox, IKE 12μM	IKE 3μM	dox, IKE 3μM	IKE 0.75μM	dox, IKE 0.75μM
10.0902	17.6682	71.452	84.8646	6.1936	65.5968	29.8913	13.105
10.121	26.3126	48.3285	75.687	5.74241	66.1608	20.9803	27.6456
11.5771	28.4352	38.2178	82.4241	6.3064	62.8076	21.8929	16.1608
Figure 2f
Pa-Tu-8902 iDox-shGOT1
mock	IKE 0.75μM	dox	dox, IKE 0.75μM	dox, IKE 0.75μM, 250μM NAC	dox, IKE 0.75μM, 250μM GSH-EE	dox, IKE 0.75μM, 50μM BME	250μM NAC	250μM GSH-EE	50μM BME
90.2779	75.9871	97.8664	19.5688	76.4307	75.4306	86.8319	101.567	102.245	95.4328
100	79.4346	107.356	30.37	79.1755	65.2739	80.0978	95.1995	93.5437	92.9103
101.503	89.3833	100	29.5699	73.8082	67.5186	76.753	100.556	98.6999	90.3767
Figure 2g
Pa-Tu-8902 iDox-shGOT1
Day	vehicle			dox			200μM Cystine			200μM Cystine, dox			50μM Cystine			50μM Cystine, dox			0μM Cystine			0μM Cystine, dox
0	1	0.978876	1.09863	1.12393	1	0.938843	1.0289	0.829174	1	1	0.932421	1.02758	0.994846	1.02147	1	1.05218	0.965999	1	1.23277	0.984563	1	1	1.1184	0.876469
1	1.60723	1.23766	1.49349	1.06509	1.10601	0.78988	1.50966	1.23699	1.78098	0.894869	0.98627	1.14064	1.88414	1.51297	1.40925	0.879743	0.847279	1.03574	0.910134	0.986811	0.666448	0.75572	0.608303	0.648161
3	3.28883	2.67932	3.23944	2.14973	1.90111	2.29684	3.55234	3.95382	4.30766	1.6791	1.7573	2.56146	3.20302	2.99475	4.30644	1.54023	1.40628	1.7269	0.695668	0.510761	0.605081	0.578133	0.486906	0.465394
5	6.73841	6.21269	6.51457	4.50318	3.67173	4.30625	7.06778	6.92621	6.75222	3.27537	3.26974	3.19155	8.2964	7.38599	8.5426	1.61351	1.49722	1.45288	0.661761	0.507432	0.511885	0.542376	0.580436	0.602715
Figure 2h
Pa-Tu-8902 iDox-shGOT1 Fluc
	ctrl						-Cys						dox						dox -Cys
3	21800000	47000000	124000000	21800000	47000000	124000000	29600000	17600000	146000000	290000000	110000000	4.53e+007*	548000000	189000000	74800000	124000000	113000000	356000000	36000000	22200000	116000000	30800000	241000000	40200000
7	456000000	473000000	495000000	452000000	261000000	1140000000	247000000	194000000	725000000	2160000000	381000000	3.06e+008*	3130000000	560000000	586000000	944000000	429000000	625000000	369000000	123000000	437000000	249000000	689000000	381000000
11	3410000000		1930000000	1890000000	1330000000	3940000000	2750000000	580000000	2000000000	5700000000	2360000000	1.8e+009*	3680000000	919000000	1020000000	1540000000	630000000	1360000000	341000000	144000000		749000000	1590000000	820000000
16	6150000000	5700000000	4930000000	3940000000	5010000000	12300000000	5250000000	1520000000	4420000000	22900000000	4770000000	1.14e+010*		1100000000	462000000	2150000000	798000000	2180000000	810000000	738000000	1060000000	991000000		821000000
21	20200000000	12600000000	6190000000	6430000000	7880000000	33800000000	11300000000	3630000000	21600000000	102000000000	7240000000	5.96e+010*	2540000000	2090000000	1000000000	4550000000	1270000000	3670000000	709000000	906000000	1810000000	1360000000	4160000000	1060000000
25	20900000000	14800000000	36900000000	10700000000	15100000000	59900000000	56100000000	16600000000	73700000000	170000000000	8150000000	1.47e+011*	7180000000	3410000000	1580000000	6680000000	2300000000	4830000000	1390000000	1380000000	1610000000	2860000000	5730000000	1580000000
29	27900000000	18500000000	113000000000		15600000000	133000000000	132000000000		114000000000	281000000000	8780000000	2.45e+011*	9590000000	4220000000	2360000000	12300000000	3050000000	6830000000	1450000000	1910000000	3710000000	6910000000	10200000000	2830000000
32													12800000000	3950000000	2850000000		5330000000	12900000000	1590000000	2380000000	4530000000	7560000000	13900000000	3390000000
37													27900000000	12200000000	7270000000	38300000000	12600000000	25500000000	3970000000	7770000000	7750000000	12000000000	31300000000	5740000000
43													92000000000	27100000000	5860000000	72400000000	14500000000	53400000000	3180000000	9080000000	13900000000	17600000000	55100000000	7200000000
50													179000000000	52600000000	20400000000	171000000000	2.17e+009*	157000000000	8190000000	16800000000	54000000000	30300000000	154000000000	22500000000
Uncropped Western Fig. 2i

## Sheet: Supplementary Fig. 3
Supplementary Figure 3a	AUC
Pa-Tu-8902 iDox-shGOT1	mock			dox
DNQ	24.9	22.19	20.31	23.63	22.39	22.06
BA-1	28.03	34.09	42.92	117.9	113.4	91.48
Oligomycin	327.6	259.8	223.5	474.9	487.2	581.9
Erastin	270.7	273.3	315.7	96.46	116.1	111.6
Koningic Acid	304.1	314	325.1	247.6	244.2	232.7
Methotrexate	483.5	521.2	582.6	3039	3057	3212
Auranofin	584.3	622.8	628.8	971.2	967.4	872
2-Doxyglucose	1154	1105	1327	1428	1365	1482
5-FU	1186	1064	1212	2259	1452	2529
FK-866	1168	1197	1422	1637	1397	1712
TOFA	1698	1822	1863	1610	1510	1657
Simvastatin	1965	2200	2426	2565	2272	2234
Phenformin	2238	2193	2639	2484	2535	2510
Veliparib	2159	2306	2254	2070	2673	3512
Lovastatin	2319	2128	2380	2195	2473	2146
Cisplatin	2245	2458	2332	2536	2932	3105
Gemcitabine	2445	2796	2688	3573	4918	4438
Taxol	4381	4032	4302	9174	11588	10429
FX-11	5965	7226	5962	7598	7741	7467
6-AN	11219	13150	10889	15101	14264	17156
2-AAPA	10979	12965	12799	14124	15554	17284
Ascorbic Acid	21368	21825	21282	13295	12835	11821
Supplementary Figure 3b
MIA PaCa-2								UM147
[Erastin] (μM)	mock			dox				[Erastin] (μM)	mock			dox
12	56.0386	63.3732	50.8427	13.6125	18.123	16.6464		12	24.6314	29.7016	28.3711	14.5817	19.826	19.9795
3	69.3828	69.3988	42.4154	16.0396	29.5712	10.8414		3	82.4523	90.3992	88.7451	29.5472	42.7475	32.7194
0.75	90.3173	101.744	97.6985	19.4377	17.6375	18.2646		0.75	94.559	96.4761	97.6268	83.6531	88.6928	92.2998
0.1875	101.534	109.415	104.126	70.0647	77.3665	84.9515		0.1875	100.814	99.7483	102.913	111.103	100.205	96.2395
0.046875	103.069	119.9	115.599	91.7476	73.3212	91.2015		0.046875	108.954	103.596	96.4761	94.385	90.8672	96.4953
0.011719	93.6301	106.3	100	69.8018	100	106.472		0.011719	101.549	99.8562	100	96.3278	99.3093	100
Supplementary Figure 3c
iDox-shNT	mock			dox
Pa-Tu-8902	0.940576	0.91663	0.95255	0.956984	1	1.06475
MIA PaCa-2	0.778782	1.22664	0.884099	0.960248	1	1.04362			`
UM-147	1.11136	1.11577	1.06604	0.92161	1	1.06042
Supplementary Figure 3d
Pa-Tu-8902 iDox-shGOT1								MIA PaCA-2 iDox-shGOT1
[IKE] (μM)	mock			dox				[IKE] (μM)	-dox			+dox
12	1.45878	1.51231	1.59261	1.13684	0.927859	0.869346		12	25.3594	27.4511	26.0207	9.68148	9.22825	9.37933
3	3.53319	3.94807	4.29604	2.47429	1.88916	2.01455		3	54.2913	51.186	53.0333	12.3379	13.1562	12.5016
0.75	77.6365	67.8132	75.8164	20.9396	15.7402	15.8739		0.75	86.0768	91.7481	82.2887	35.6792	33.1235	31.2728
0.1875	107.495	121.346	111.255	105.918	96.1966	87.9295		0.1875	100.331	104.428	103.192	89.2987	81.8205	79.2522
0.046875	106.156	103.654	107.856	104.915	101.814	98.7629		0.046875	96.2191	102.724	102.854	102.254	97.822	86.0002
0.0117188	102.57	100	99.6119	103.77	100	95.252		0.0117188	100	98.6271	104.744	101.183	100	96.9533
Supplementary Figure 3f
MIA PaCa-2 iDox-shGOT1
mock	dox	IKE 12μM	dox, IKE 12μM	IKE 3μM	dox, IKE 3μM	IKE 0.75μM	dox, IKE 0.75μM
5.89717	5.749	28.3598	26.5817	7.79375	20.5956	5.24522	10.1348
5.98607	5.48229	29.1895	31.6491	8.6235	22.344	5.24522	8.94947
6.07497	5.68973	26.3743	27.3522	8.03082	20.6846	5.6601	8.11972
Supplementary Figure 3g
Pa-Tu-8902 iDox-shGOT1
Day	mock			dox			erastin			erastin, dox
1	0.751539	1.0549	1	0.94228	1.03243	1	0.829812	1	1.01916	0.949237	1.0197	1
3	2.91566	2.82807	3.00715	1.42804	1.42692	1.29901	2.30833	2.58658	2.26106	0.926214	0.946463	0.930097
5	5.78922	6.15364	6.1751	1.79819	1.80869	1.776	3.96218	4.21911	4.14601	0.718539	0.641054	0.659454
MIA PaCa-2 iDox-shGOT1
Day	mock			dox			IKE			IKE, dox
1	1.10937	1	0.99277	0.999614	1	1.02599	1	1.07031	0.956174	0.883123	1	1.01284
3	1.89057	1.88069	1.68117	1.64188	1.42629	1.76436	1.80943	1.61296	1.54258	1.50124	1.53913	1.33838
5	4.08262	3.43908	3.38116	1.89255	1.82187	1.67036	2.92222	2.74175	2.44	1.38461	1.35234	1.18833
Supplementary Figure 3h
MIA PaCa-2 iDox-shGOT1
mock	IKE 0.75μM	dox	dox, IKE 0.75μM	dox, IKE 0.75μM, 250μM NAC	dox, IKE 0.75μM, 250μM GSH-EE	dox, IKE 0.75μM, 50μM BME	250μM NAC	250μM GSH-EE	50μM BME
95.3695	89.5225	100	40.1466	88.8301	86.0885	88.5994	104.845	107.451	105.212
101.087	74.2625	95.8062	36.2921	92.861	72.8827	74.1449	95.5076	106.623	101.045
100	77.9881	103.637	33.1433	85.5592	74.9728	85.2742	101.154	99.905	98.6971

## Sheet: Supplementary Fig. 4
Supplementary Figure 4a	MIA PaCa-2 iDox-shGOT1
Day	vehicle			dox			200μM Cystine			200μM Cystine, dox			12.5μM Cystine			12.5μM Cystine, dox			0μM Cystine			0μM Cystine, dox
0	1	1.15047	0.972897	1.0684	1	0.931433	1.05869	1	0.869723	1.00853	1	0.863086	1.05595	1	0.879893	1	1.06818	0.800973	1.0547	0.977162	1	1.13572	0.946469	1
1	2.0298	1.28062	0.997728	0.757333	0.91467	0.854906	1.37565	1.61269	1.23437	0.906367	0.825003	0.899393	1.33399	1.28865	1.20588	0.859936	0.549606	0.660922	1.07235	0.865277	0.871429	0.729938	0.585149	0.68283
3	3.39154	3.36529	3.57212	2.01578	1.891	2.11479	3.90477	3.09882	3.32265	2.31902	1.57537	1.49851	2.59253	2.24589	2.37175	1.13771	1.25215	1.19672	0.456205	0.612709	0.69813	0.35968	0.408077	0.42102
5	5.63516	5.35405	4.76521	2.51213	2.80885	3.5132	4.36721	4.42709	4.15993	2.3494	2.85757	3.09986	3.25326	2.97609	3.10016	1.3532	0.921182	1.39208	0.343359	0.376621	0.30838	0.300396	0.288677	0.34112
Supplementary Figure 4b
Pa-Tu-8902 iDox-shGOT1	mock				dox
DMEM	90.7356	101.974	100.034	99.9664	96.5714	74.9114	103.429	117.523
200	80.2817	76.7711	78.9377	81.7548	74.0891	95.749	115.967	96.4195
50	75.1529	82.0693	77.2334	70.4945	65.6376	73.254	34.7672	25.1265
25	78.1662	75.6394	74.6905	64.6614	55.377	49.3801	34.7799	41.9534
0	57.0165	52.049	67.7258	56.9412	0.29099	19.294	16.4094	11.4878
MIA PaCa-2 iDox-shGOT1	mock				dox
DMEM	112.93	87.0501	98.8291	101.171	98.8073	108.718	101.193	82.4906
200	85.5662	111.327	98.4316	117.074	144.095	136.895	109.805	120.947
50	93.251	116.12	101.555	95.6825	110.477	100.71	96.0188	97.6538
25	92.1314	107.932	108.074	103.765	92.7936	99.86	75.5249	86.5222
0	40.1	39.7456	44.3201	42.2796	22.1961	20.2363	17.123	12.3635
Supplementary Figure 4c
Cysteine	mock				dox
Pa-Tu-8902	1.16907	1.04034	0.899146	0.959657	1.59032	2.18946	1.21104	1.60322
MIa PaCa-2	1.41007	0.947251	1.05275	0.850938	3.62482	4.39646	3.88453	3.81585
Glutamate	mock				dox
Pa-Tu-8902	0.964057	1.16452	1.00389	0.996114	1.00185	0.94228	0.882455	0.88639
MIa PaCa-2	1.03402	1.06064	0.965982	0.939405	0.916812	0.915459	0.914477	0.933712
Supplementary Figure 4e	Tumor mass (mg)
mock	-Cys	dox	dox, -Cys
874	1237	1364	444
760	1533	747	671
1187	2287	2447	1299
779	476	3450	662
1590			3933
			1324
Supplementary Figure 4e	%Ki67+ Cells
mock	-Cys	dox	dox, -Cys
53.41	54.08	35.93	55.18
58.03	61.81	36.71	35.71
51.85	65.3	34.76	40.66
54.58	63.97	34.62	37.06
58.7	69.74		37.93
			40.44
Supplementary Figure 4e	Tumor Cysteine
mock	-Cys	dox	dox, -Cys
1.70594	0.826483	4.14978	2.18693
0.86714	0.204866	0.83896	1.01865
1.51911	0.371714	0.981346	1.93975
1.21844	0.549337	0.25595	0.191588
1.34044	1.13286*		1.76112
			0.403899
Supplementary Figure 4d	Anti-HSP90, GOT1, XCT

## Sheet: Supplementary Fig. 5
Supplementary Figure 5a
GSH	mock				dox
Pa-Tu-8902	0.983791	0.964448	1.01621	1.06921	1.31667	1.16356	0.98462	1.07782
MIA PaCa-2	1.02908	0.988346	1.01165	0.969903	0.796794	0.804626	0.760155	0.714328
GSSG	mock				dox
Pa-Tu-8902	0.979423	1.08514	1.02058	0.924624	1.36793	1.29795	1.30555	1.30158
MIA PaCa-2	1.00658	0.993422	0.985745	1.14069	1.23992	1.2349	1.30664	1.34732
GSG/GSSG	mock				dox
Pa-Tu-8902	0.882706	0.781044	0.875026	1.01621	0.845853	0.787795	0.662762	0.727715
MIA PaCa-2	1.41662	1.37856	1.42206	1.17818	0.890432	0.902839	0.806112	0.734644
Supplementary Figure 5b
NADP+	mock				dox
Pa-Tu-8902	1.02056	0.979442	0.896134	1.21353	2.2254	2.59535	2.18543	2.58131
MIA PaCa-2	0.941034	1.05897	1.1748	0.847716	4.28866	4.35718	4.32641	4.51085
NADPH	mock				dox
Pa-Tu-8902	0.762344	0.891889	1.1908	1.10811	0.167638	0.130359	0	0.167105
MIA PaCa-2	1.05765	0.942354	0*	1.18561	2.25247	0.148768	1.01562	0.27286
NADP+/NADPH	mock				dox
Pa-Tu-8902	1.33871	1.09817	0.752546	1.09514	13.275	19.9093		15.4472
MIA PaCa-2	0.889744	1.12374		0.715006	1.90398	29.2885	4.25986	16.5318

## Sheet: Figure 3
Figure 3b	Pa-Tu-8902 iDox-shGOT1
[BSO] (μM)	mock			+dox
1000	40.9318	33.391	36.3593	1.56908	1.56908	1.64562
200	72.0557	61.0086	59.6638	2.60237	2.85113	3.15729
40	79.8943	82.0461	78.5975	7.48182	6.77382	7.76885
8	80.5668	83.6696	85.5139	46.7088	41.5806	40.9108
1.6	74.1114	84.5821	86.1672	89.7245	83.2759	95.5798
0.32	92.9587	100	103.487	109.797	93.0348	100
Figure 3c
BSO EC50 fold change	mock			dox
MIA PaCa-2	132.769	124.132	118.433	1.05699	1	0.536598
Pa-Tu-8902	76.8758	48.4636	48.2921	1.07632	0.828212	1
UM-147	2.81138	3.03162	2.5599	0.78311	1	1.09189
Figure 3d	Pa-Tu-8902 iDox-shGOT1
Day	mock			dox			BSO			dox, BSO
1	0.751539	1.0549	1	0.94228	1.03243	1	1	1.0586	0.979721	1.03984	1	0.897375
3	2.91566	2.82807	3.00715	1.42804	1.42692	1.29901	1.85942		2.0507	0.798972	0.723885	0.654305
5	5.78922	6.15364	6.1751	1.79819	1.80869	1.776	3.97898	4.30654	4.14879	0.467872	0.467138	0.49642
Figure 3d	Pa-Tu-8902 iDox-shGOT1
mock	BSO	dox	dox,BSO	dox,BSO,NAC	dox,BSO,GSH-EE	dox,NAC	dox,GSH-EE
100	145.821	95.8779	33.1357	99.0453	89.8436	121.844	80.255
113.799	117.499	104.208	44.8313	94.7617	91.8643	111.799	80.9731
76.0397	91.4479	100	35.4821	85.5294	73.8032	110.783	66.4913
Figure 3f
Day	Vehicle								BSO								dox								dox, BSO
9	40.898	55.473	37.265	59.319	81.648	51.304	26.136	88.484	50.54	65.596	38.266	24.576	36	47.104	48.4	31.85	47.915	26.681		33.696	27.869	28.314	51.338	38.786	40.176	26.696	82.835	48.51	22.707	28.512	41.454	53.24
15	94.302	99.846	151.55	156.83	142.2	237.92	147.37	272.16	190.8	185.17	267.7	128.44	121.84	253.8	192.2	187.2	63.536	64.8		80.408	45.6	44	89.056	48.4	100.51	30.118	90.992	78.975	44.493	37.6	79.233	86.436
18	307.5	340.92	249.7	302.74	292.8	310.28	327.67		282.06	240.19	399.38	399.75	258.57	332.02	332.02	362.37	96.8	93.15		127.45	75.106	61.017	115.2	90	101.57	24.624	147.47	105.64	52.022	28.88	110.47	94.64
22	439.64	584.02	416.25	560.97	403.17	350.14	665.64	642.75	341.06	346.8	676.27	527.68	321.41	765.45	392.77	447.64	240.12	199.81	331.66	186.05	110.81	167.94	199.8	133.1	154.5	17.92	240.12	137.64	66.4	58.08	192.82	163.8
25	911.49	940.8	834.81	764.38	602.77	614.13	955	887.49	518.62	696.35	843.65	686.38	635.11	823.78	656.1	712.89	324	289	378.5	257.09	137.92	213.36	322.62	254.57	225	14.4	316.61	215.04	144.34	111.93	227.25	240.45
28																	460.8	370.51	502.51	303.26	215.47	447.46	461.83	348.8	273.86	40.572	342.79	269	172.2	176.62	415.15	239.45
31																	643.95	548.01	635.04	399.42	279.78	643.47	575.24	395.14	435.94	42.336	476.8	331.88	242.94	213.23	503.38	321.41
Figure 3g
Tumor metabolites
gamma-Glutamylcysteine					GSH/GSSG in vivo					GSH					GSSG
mock	dox	BSO	dox, BSO		mock	dox	BSO	dox, BSO		mock	dox	BSO	dox, BSO		mock	dox	BSO	dox, BSO
1.29866	1.91844	0.27732	0.281653		1.31668	1.1014	0.793468	1.02826		1.37474	1.35865	0.443861	0.618899		1.0441	1.23357	0.559394	0.601889
1.4776	1.84842	0.451201	0.590875		1.0134	1.11687	0.738659	1.21004		1.41358	1.38597	0.474825	0.820259		1.39488	1.24094	0.64282	0.677879
1.32443	2.396	0.207093	0.173519		1.14163	1.56745	1.00192	0.379312		1.29236	1.64152	0.564868	0.407882		1.13203	1.04725	0.563786	1.07532
1.85264	2.21607	0.086792	0.561773		1.40003	1.42967	0.274413	1.40016		1.0596	1.46153	0.23373	0.855974		0.756845	1.02228	0.851745	0.611341
1.55735	1.88988	0.135602	0.345157		1.07216	1.29301	0.337132	1.14433		1.42721	1.42185	0.286087	0.671897		1.33116	1.09965	0.84859	0.587155
1.87326	2.11437	0.242883	0.690196		1.28571	1.34592	0.468279	1.11634		1.32533	1.54404	0.411088	0.867897		1.03082	1.14721	0.877871	0.777449
2.12603	2.0849	0.199644	0.547279		1.16972	1.20758	0.433796	1.07301		1.40361	1.60182	0.482935	0.918193		1.19996	1.32647	1.11328	0.855717
1.47792	2.05784	0.550506	0.701335		1.07346	1.40592	0.976818	0.986506		1.15275	1.3746	0.837082	0.940395		1.07386	0.977717	0.856948	0.953258

## Sheet: Supplementary Fig. 6
Supplementary Figure 6a
Pa-Tu-8902 iDox-shGOT1 % Viable cells
[BSO] (μM)	mock			dox
1000	74.118	86.5876	77.5776	29.1989	30.4508	29.176
250	83.0064	92.3586	83.8352	38.4814	39.3822	36.0005
62.5	92.1913	89.6137	83.7515	51.6266	48.4358	45.5044
15.625	95.9626	96.2363	95.1034	65.6497	59.0313	59.5428
3.90625	97.681	95.7877	92.427	93.6501	91.215	87.9478
0.976563	100	101.718	99.2397	87.8409	95.7494	101.635
Supplementary Figure 6b
MIA PaCa-2 iDox-shGOT1 % Viable cells
[BSO] (μM)	mock			dox
1000	64.606	62.9373	67.4005	7.90157	6.25095	6.40379
200	77.7342	79.815	67.1894	8.77274	9.18539	11.2334
40	95.185	85.6252	87.8568	15.1307	17.5913	13.6787
8	100.533	100.493	95.9791	62.3873	55.5708	42.3659
1.6	96.9139	97.4266	97.4065	89.6989	97.5852	79.245
0.32	100	106.795	97.497	110.041	100	90.188
UM147 iDox-shGOT1 % Viable cells
[BSO] (μM)	mock			dox
1000	8.59294	10.7884	7.69692	3.96481	3.35967	6.16248
200	11.9689	14.0341	14.0518	4.06321	2.83099	5.54562
40	78.0688	76.2154	71.1861	14.3717	12.8077	13.022
8	91.9532	102.212	91.9157	85.773	112.705	116.458
1.6	96.413	93.4587	100.277	127.927	116.884	125.008
0.32	100	100	100	100	100	100
Supplementary Figure 6c
iDox-shNT % Viable cells	mock			dox
Pa-Tu-8902	0.914741	0.681266	0.88703	0.822925	1	1.03101
MIA PaCa-2	0.778782	1.22664	0.884099	0.960248	1	1.04362
UM-147	0.81843	0.975724	0.926439	1	0.99894	1.03938
Supplementary Figure 6d
Pa-Tu-8902 iDox-shGOT1 Relative GSH					MIA PaCa-2 iDox-shGOT1 Relative GSH
mock	dox	BSO	dox,BSO		mock	dox	BSO	dox,BSO
1	0.838742	0.397253	0.277101		1.01144	1.30471	0.466624	0.545329
0.749885	0.902049	0.326901	0.368321		1	1.03993	0.479108	0.433982
1.04872	0.825614	0.272866	0.375003		0.993982	0.74532	0.44445	0.489736
Supplementary Figure 6e
MIA PaCa-2 iDox-shGOT1 Relative cell numbers
Day	mock, vehicle			dox, vehicle			mock, BSO			dox, BSO
1	1.10937	1	0.99277	0.999614	1	1.02599	1.04608	1	0.771704	1	0.970734	1.04019
3	1.89057	1.88069	1.68117	1.64188	1.42629	1.76436	1.41982	1.38644	1.30707	1.3812	0.976707	1.14168
5	4.08262	3.43908	3.38116	1.89255	1.82187	1.67036	2.52471	2.54271	2.27978	1.3643	1.1139	1.11157
Supplementary Figure 6f
MIA PaCa-2 iDox-shGOT1 % Viable cells
mock	BSO	dox	dox,BSO	dox,BSO, NAC	dox, BSO, GSH	NAC	GSH
80.3163	94.5066	100	62.017	120.213	115.177	120.594	121.362
101.908	91.9859	102.95	54.0484	116.194	107.351	119.571	127.688
100	98.907	78.3085	57.1853	113.377	96.3315	115.018	125.812
Supplementary Figure 6g
Uncropped western
																d
Supplementary Figure 6i
Tumor ki-67
Control	BSO	dox	combo
40.1537	9.09082	18.277	19.6042
55.0987	33.6612	28.0436	38.1953
42.3366	28.9201	17.2346	32.5874
45.5786	33.4041	15.0848	21.5493
37.936	25.4757	18.9221	14.4096
49.8079	33.2057	28.3163	15.5703
20.7504	20.9098	22.185	26.0412
40.4711	41.6196		19.1878

## Sheet: Figure 4
Figure 4b
Pa-Tu-8902 iDox-shGOT1 % Viable cells
[RSL3] (μM)	mock			dox
4	58.0213	58.484	59.9677	12.1862	7.72754	4.17896
0.8	91.188	88.0565	81.1317	16.293	9.45202	4.77894
0.16	102.257	99.1367	94.6469	19.2017	11.1332	7.77883
0.032	114.657	113.537	103.376	26.8783	21.1941	16.4462
0.0064	117.231	111.443	111.382	81.6307	73.8209	76.4624
0.00128	100	100	100	100	100	100
Figure 4c
iDox-shGOT1 % Viable cells EC50 fold change	mock			dox
Pa-Tu-8902	424.736	406.887	374.772	1.38791	1	0.938862
MIA PaCa-2	11.0209	15.8901	20.1745	0.863002	1.11257	1
UM147	5.38928	8.60133	6.51604	0.679969	1.02367	1
8988T	4.30839	2.98545	2.68705	1	0.779362	1.01
BxPC-3	1.89033	2.02873	1.83057	1.03628	1	0.763472
Figure 4d
Pa-Tu-8902 iDox-shGOT1 % Cytotoxicity
mock	dox	4μM RSL3	dox, 4μM RSL3	1μM RSL3	dox, 1μM RSL3	0.25μM RSL3	dox, 0.25μM RSL3
10.0902	17.6682	9.95693	51.251	7.73175	50.9844	9.75185	67.863
10.121	26.3126	12.1103	67.1349	5.71165	56.5012	22.6825	48.4311
11.5771	28.4352	14.9405	60.2646	6.07055	45.0164	20.4061	67.8733
Figure 4e
Pa-Tu-8902 iDox-shGOT1 Relative Lipid ROS
mock	dox	RSL3	dox, RSL3	dox, RSL3, Fer-1	erastin	dox, erastin	dox, erastin, Fer-1
1.10067	2.30872	1.61745	7.75839	2.67785	1.28188	3.96644	1.7651
0.939597	2.36242	1.91946	6.75839	3.22819	1.14094	3.66443	1.81208
1	1.92617	2.04027	7.63758	3.65772	1.11409	3.21477	1.84564
Figure 4f
Pa-Tu-8902 iDox-shGOT1 %Viable cells
mock	dox	RSL3	dox, RSL3	dox, RSL3, Fer-1	dox, RSL3, Trolox	dox, RSL3, DFO
100	102.049	86.9958	9.9512	93.4848	96.4108	68.7348
104.066	114.856	85.7155	5.72954	84.293	88.1973	59.8604
94.671	102.628	85.8425	3.77301	76.1342	81.1941	41.2054
mock	dox	erastin	dox, erastin	dox, erastin, Fer-1	dox, erastin, Trolox	dox, erastin, DFO
100	87.2634	91.8557	9.76737	98.4949	92.4216	70.38
96.5154	92.2506	92.1856	10.1406	100.096	94.7021	94.2783
103.545	92.1447	84.4411	12.6186	95.5257	96.1807	76.2414
mock	dox	BSO	dox, BSO	dox, BSO, Fer-1	dox, BSO, Trolox	dox, BSO, DFO
100	126.191	100	7.42331	99.7988	93.4666	81.3299
100.289	90.9028	114.999	4.64628	112.96	124.117	80.9811
97.4608	92.7126	95.4119	4.87434	99.6825	100.103	77.3544
Figure 4g
Pa-Tu-8902 iDox-shGOT1 %Viable cells
mock	dox	RSL3	dox, RSL3	dox, RSL3, Nec-s	dox, RSL3, Z-Vad	dox, RSL3, Baf-A1
100	102.049	86.9958	9.9512	20.6465	14.3764	57.917
104.066	114.856	85.7155	5.72954	12.1572	11.6867	29.2124
94.671	102.628	85.8425	3.77301	4.40549	4.60027	8.9204
mock	dox	erastin	dox, erastin	dox, erastin, Nec-s	dox,erastin, Z-Vad	dox, erastin, Baf-A1
100	87.2634	91.8557	9.76737	67.825	11.3784	58.4911
96.5154	92.2506	92.1856	10.1406	54.7994	16.1032	44.5215
103.545	92.1447	84.4411	12.6186	50.5876	13.3459	32.9866
mock	dox	BSO	dox, BSO	dox, BSO, Nec-s	dox, BSO, Z-Vad	dox, BSO, Baf-A1
100	126.191	100	7.42331	21.8138	3.13925	3.56408
100.289	90.9028	114.999	4.64628	23.1017	2.94696	3.92183
97.4608	92.7126	95.4119	4.87434	28.5037	3.40309	4.50317

[truncated: 5 more sheets: Supplementary Fig. 7 , Supplementary Fig. 8 , Figure 5, Supplementary Figure 9 , Supplementary Figure 10 ]
